# Supplementary material for: Tumor Microenvironment Profiling Identifies Prognostic Signatures and Suggests Immunotherapeutic Benefits in Neuroblastoma
Source: Front Cell Dev Biol. 2022 Apr 14;10:814836. doi: 10.3389/fcell.2022.814836 (PMC9047956; doi:10.3389/fcell.2022.814836)
Supplement: Supplementary file 1 [file Table1.xlsx]

## Sheet: Table.S1
Supplementary Table-S1: Basic information of series
Series accession numbers	Platform used	No. of input patients	INSS_stage (Stage 1, 2, 3, 4, 4S)	Gender (Female, Male)	Age (>=1.5 years, <1.5 years)	MYCN (amplified, non-amplified)	COG Risk (High, low or intermediate)	Region	Survivval Outcome
GSE49710	Agilent-020382 Human Custom Microarray 44k	498	121, 78, 63, 183, 53	211, 287	193, 305	92, 401	176, 322	German	OS, EFS
E-MTAB-8248	Agilent-020382 Human Custom Microarray 44k	223	29,39,36,89,30	NA	119, 104	46, 176	NA	German	OS, EFS
E-MTAB-179	Agilent-020382 Human Custom Microarray 44k	478	119,80,69,148,62	166, 223	168, 310	74, 403	NA	German	OS, EFS
TARGET-NBL	Illumina Hiseq 2000	150	0,1,9,120,20	62, 88	118, 32	30, 120	119, 31	USA	OS, EFS

## Sheet: Table.S2
Supplementary Table-S2: DEG results for single-cell analysis
Gene	p_val	avg_logFC	pct.1	pct.2	p_val_adj	cluster
IGHM	0	3.88702	0.923	0.008	0	Bcell
IGKC	0	3.81017	0.613	0.105	0	Bcell
IGLC2	0	3.37172	0.51	0.023	0	Bcell
CD37	0	2.80551	0.974	0.095	0	Bcell
HLA-DRA	0	2.69761	0.992	0.107	0	Bcell
CD79B	0	2.69721	0.775	0.01	0	Bcell
CD79A	0	2.58164	0.908	0.009	0	Bcell
TCL1A	0	2.58109	0.706	0.002	0	Bcell
CD74	0	2.52148	0.992	0.132	0	Bcell
HLA-DRB1	0	2.39847	0.969	0.163	0	Bcell
HLA-DPB1	0	2.32453	0.95	0.094	0	Bcell
MS4A1	0	2.28776	0.674	0.001	0	Bcell
VPREB3	0	2.23727	0.712	0.008	0	Bcell
HLA-DPA1	0	2.22386	0.956	0.087	0	Bcell
CD69	0	2.19599	0.8	0.077	0	Bcell
YBX3	0	2.10048	0.661	0.058	0	Bcell
HLA-DQB1	0	2.0926	0.839	0.044	0	Bcell
ISG20	0	1.96147	0.831	0.098	0	Bcell
CD83	0	1.91712	0.601	0.077	0	Bcell
CXCR4	0	1.88666	0.942	0.271	0	Bcell
HLA-DQA1	0	1.85049	0.679	0.039	0	Bcell
IGHD	0	1.79838	0.551	0.001	0	Bcell
CD52	0	1.72796	0.787	0.109	0	Bcell
HLA-B	0	1.71372	0.989	0.219	0	Bcell
BTG1	0	1.71235	0.985	0.796	0	Bcell
LAPTM5	0	1.70707	0.842	0.112	0	Bcell
RCSD1	0	1.64432	0.576	0.031	0	Bcell
HLA-DMA	0	1.63233	0.752	0.062	0	Bcell
HLA-E	0	1.61781	0.942	0.164	0	Bcell
KLF2	0	1.55704	0.586	0.077	0	Bcell
BANK1	0	1.50464	0.513	0.002	0	Bcell
LTB	0	1.49083	0.765	0.089	0	Bcell
HLA-DRB5	0	1.49034	0.798	0.178	0	Bcell
HLA-C	0	1.46574	0.982	0.276	0	Bcell
CYBA	0	1.37767	0.92	0.413	0	Bcell
TMEM243	0	1.34504	0.577	0.155	0	Bcell
NCF1	0	1.30617	0.517	0.044	0	Bcell
RBM38	0	1.28882	0.52	0.095	0	Bcell
JUND	0	1.26125	0.977	0.933	0	Bcell
B2M	0	1.25321	0.999	0.882	0	Bcell
CYTIP	0	1.23706	0.542	0.082	0	Bcell
HLA-A	0	1.23304	0.951	0.351	0	Bcell
ARHGDIB	0	1.18449	0.72	0.14	0	Bcell
CD53	0	1.16202	0.562	0.092	0	Bcell
ELF1	0	1.15494	0.53	0.108	0	Bcell
PSMB9	0	1.11233	0.567	0.111	0	Bcell
GMFG	0	1.02276	0.563	0.123	0	Bcell
GPSM3	0	0.993462	0.506	0.102	0	Bcell
PTPRC	3.05647e-293	0.805987	0.538	0.118	1.02508e-288	Bcell
MALAT1	6.50431e-288	0.771715	0.999	0.997	2.18141e-283	Bcell
CD55	1.19861e-275	1.54323	0.651	0.25	4.01991e-271	Bcell
BTG2	8.84638e-275	1.52582	0.737	0.332	2.9669e-270	Bcell
TPT1	9.71375e-273	0.612365	1	0.987	3.2578e-268	Bcell
RPS27	1.21729e-269	0.686523	1	0.995	4.08255e-265	Bcell
EEF1D	3.01618e-259	0.912324	0.949	0.869	1.01156e-254	Bcell
LIMD2	9.0415e-259	1.3668	0.807	0.486	3.03234e-254	Bcell
FAU	1.5192e-253	0.510572	1	0.992	5.09508e-249	Bcell
CORO1A	3.841e-248	1.14555	0.631	0.221	1.2882e-243	Bcell
SAT1	6.33954e-242	0.84058	0.698	0.266	2.12615e-237	Bcell
EZR	8.26148e-239	1.37719	0.688	0.315	2.77073e-234	Bcell
OAZ1	5.8357e-233	0.850733	0.943	0.893	1.95718e-228	Bcell
IRF1	1.828e-227	1.1256	0.545	0.173	6.13075e-223	Bcell
RPL11	7.03387e-227	0.519099	1	0.996	2.35902e-222	Bcell
UCP2	2.63664e-225	1.29219	0.614	0.243	8.84276e-221	Bcell
ARPC3	2.05878e-205	0.773522	0.92	0.87	6.90475e-201	Bcell
JUNB	1.66916e-202	1.3347	0.825	0.59	5.59804e-198	Bcell
TMSB4X	8.71387e-202	0.605513	0.999	0.989	2.92246e-197	Bcell
TSC22D3	6.03249e-200	1.28352	0.708	0.374	2.02318e-195	Bcell
MYL12A	7.39993e-193	0.998378	0.777	0.449	2.48179e-188	Bcell
SMAP2	2.41446e-188	1.1623	0.56	0.223	8.09763e-184	Bcell
HERPUD1	1.11381e-186	1.56584	0.704	0.452	3.73551e-182	Bcell
REL	2.71963e-155	1.16332	0.569	0.267	9.12108e-151	Bcell
RNASET2	1.20219e-154	0.835201	0.523	0.201	4.03189e-150	Bcell
YPEL5	1.69303e-142	1.12704	0.633	0.372	5.67807e-138	Bcell
ZFP36L2	2.62255e-139	0.965475	0.712	0.467	8.79552e-135	Bcell
SH3BGRL3	8.11564e-137	0.785309	0.77	0.539	2.72182e-132	Bcell
SERP1	2.7149e-135	0.923061	0.726	0.568	9.10524e-131	Bcell
STK4	8.95791e-129	1.00145	0.563	0.297	3.0043e-124	Bcell
SMIM14	1.9548e-119	1.1417	0.507	0.266	6.55602e-115	Bcell
RSRP1	4.33738e-117	1.01148	0.579	0.346	1.45467e-112	Bcell
NFKBIA	4.19697e-105	0.605033	0.606	0.353	1.40758e-100	Bcell
DUSP1	2.88575e-101	0.847734	0.749	0.584	9.67822e-97	Bcell
NOP53	7.43571e-86	0.641625	0.764	0.746	2.49379e-81	Bcell
SNX2	1.41664e-81	0.934633	0.539	0.381	4.75114e-77	Bcell
MTRNR2L12	7.37295e-79	0.698058	0.735	0.692	2.47274e-74	Bcell
PNRC1	6.38282e-69	0.69963	0.645	0.543	2.14067e-64	Bcell
SMCHD1	3.95951e-64	0.908036	0.511	0.37	1.32794e-59	Bcell
PSME1	4.29687e-62	0.724551	0.573	0.459	1.44108e-57	Bcell
AES	1.56714e-59	0.760234	0.66	0.641	5.25587e-55	Bcell
DNAJA1	5.72535e-52	0.647622	0.736	0.792	1.92017e-47	Bcell
SRSF5	3.05617e-51	0.606324	0.675	0.687	1.02498e-46	Bcell
CLIC1	2.31583e-48	0.527988	0.621	0.51	7.76683e-44	Bcell
PLCG2	4.84841e-48	0.676437	0.524	0.414	1.62606e-43	Bcell
MAP1LC3B	1.05101e-47	0.793143	0.585	0.556	3.52487e-43	Bcell
GPBP1	1.11175e-29	0.602948	0.531	0.532	3.72858e-25	Bcell
DBI	1.17405e-29	0.61377	0.607	0.651	3.93754e-25	Bcell
ATP6V0E1	5.19084e-23	0.509799	0.504	0.483	1.7409e-18	Bcell
CD81	1.34484e-20	0.500989	0.737	0.843	4.51031e-16	Bcell
NEAT1	2.51633e-20	0.503089	0.502	0.469	8.43926e-16	Bcell
IGFBP7	0	4.4302	0.989	0.047	0	endothelium
SPARC	0	3.4418	0.969	0.082	0	endothelium
GNG11	0	3.28876	0.987	0.014	0	endothelium
MGP	0	3.00572	0.821	0.009	0	endothelium
COL4A1	0	2.95536	0.969	0.035	0	endothelium
IFITM3	0	2.93993	0.984	0.08	0	endothelium
A2M	0	2.93459	0.935	0.034	0	endothelium
PLVAP	0	2.90519	0.874	0.005	0	endothelium
VWF	0	2.8283	0.908	0.005	0	endothelium
IFI27	0	2.77958	0.899	0.145	0	endothelium
HSPG2	0	2.76653	0.957	0.01	0	endothelium
SPARCL1	0	2.74716	0.805	0.008	0	endothelium
ID3	0	2.68376	0.948	0.065	0	endothelium
ENG	0	2.64001	0.939	0.033	0	endothelium
ISG15	0	2.62206	0.942	0.228	0	endothelium
EGFL7	0	2.60401	0.978	0.009	0	endothelium
COL4A2	0	2.56815	0.955	0.124	0	endothelium
ID1	0	2.49619	0.852	0.065	0	endothelium
VIM	0	2.46864	0.987	0.316	0	endothelium
BST2	0	2.35599	0.917	0.095	0	endothelium
SOX18	0	2.32552	0.948	0.002	0	endothelium
PECAM1	0	2.22992	0.937	0.025	0	endothelium
HLA-B1	0	2.22642	0.987	0.222	0	endothelium
CLDN5	0	2.21748	0.823	0.046	0	endothelium
RNASE1	0	2.19794	0.805	0.012	0	endothelium
GSN	0	2.19704	0.888	0.068	0	endothelium
VWA1	0	2.17132	0.839	0.008	0	endothelium
IGFBP4	0	2.1445	0.953	0.048	0	endothelium
SLC9A3R2	0	2.11646	0.857	0.165	0	endothelium
CLEC14A	0	2.10033	0.924	0.001	0	endothelium
COL15A1	0	2.07311	0.738	0.004	0	endothelium
AQP1	0	2.0558	0.78	0.007	0	endothelium
CAV1	0	2.0546	0.87	0.007	0	endothelium
TM4SF1	0	2.0098	0.874	0.004	0	endothelium
HTRA1	0	2.0017	0.926	0.017	0	endothelium
CD93	0	1.98331	0.852	0.012	0	endothelium
HLA-A1	0	1.97459	0.993	0.354	0	endothelium
IFI6	0	1.96456	0.892	0.179	0	endothelium
FLT1	0	1.95285	0.751	0.005	0	endothelium
CD34	0	1.9325	0.89	0.001	0	endothelium
PODXL	0	1.90084	0.89	0.034	0	endothelium
IFI44L	0	1.89856	0.643	0.039	0	endothelium
INSR	0	1.89465	0.816	0.153	0	endothelium
VAMP5	0	1.86784	0.948	0.073	0	endothelium
ARHGAP29	0	1.8447	0.951	0.128	0	endothelium
LGALS1	0	1.83586	0.888	0.149	0	endothelium
ADGRL4	0	1.82609	0.897	0.002	0	endothelium
FAM167B	0	1.78601	0.702	0.005	0	endothelium
TNFSF10	0	1.78591	0.874	0.039	0	endothelium
HLA-C1	0	1.77808	0.989	0.279	0	endothelium
HLA-E1	0	1.77259	0.984	0.167	0	endothelium
RGCC	0	1.76871	0.742	0.097	0	endothelium
ESAM	0	1.76407	0.774	0.004	0	endothelium
FN1	0	1.74451	0.845	0.038	0	endothelium
LAMA4	0	1.74369	0.906	0.08	0	endothelium
TM4SF18	0	1.73348	0.85	0.001	0	endothelium
S100A16	0	1.6925	0.874	0.005	0	endothelium
KDR	0	1.69237	0.827	0.002	0	endothelium
CDH5	0	1.6919	0.892	0.001	0	endothelium
CAVIN1	0	1.69137	0.879	0.007	0	endothelium
CRIP2	0	1.68431	0.922	0.228	0	endothelium
ANGPT2	0	1.62407	0.641	0.042	0	endothelium
PLPP1	0	1.61917	0.711	0.061	0	endothelium
IFIT1	0	1.60088	0.673	0.082	0	endothelium
CAVIN3	0	1.59816	0.834	0.009	0	endothelium
ECSCR	0	1.59001	0.899	0.001	0	endothelium
SPRY1	0	1.57571	0.818	0.044	0	endothelium
SERPINH1	0	1.56993	0.827	0.034	0	endothelium
MX1	0	1.56465	0.751	0.081	0	endothelium
STOM	0	1.55331	0.854	0.098	0	endothelium
RAB13	0	1.55178	0.904	0.143	0	endothelium
EMP1	0	1.54285	0.823	0.006	0	endothelium
DUSP6	0	1.542	0.839	0.057	0	endothelium
UACA	0	1.52418	0.796	0.01	0	endothelium
COL18A1	0	1.51808	0.787	0.031	0	endothelium
CD99	0	1.51515	0.939	0.206	0	endothelium
TIMP3	0	1.50687	0.836	0.151	0	endothelium
BCAM	0	1.50393	0.769	0.009	0	endothelium
CALCRL	0	1.50337	0.852	0.002	0	endothelium
RHOC	0	1.48779	0.904	0.189	0	endothelium
GIMAP4	0	1.46647	0.874	0.052	0	endothelium
GIMAP7	0	1.46303	0.85	0.052	0	endothelium
PCDH17	0	1.46151	0.821	0.144	0	endothelium
CD741	0	1.45938	0.735	0.137	0	endothelium
GJA1	0	1.45932	0.765	0.001	0	endothelium
LMO2	0	1.45594	0.87	0.015	0	endothelium
GBP4	0	1.44673	0.659	0.044	0	endothelium
MCAM	0	1.43472	0.706	0.126	0	endothelium
ROBO4	0	1.42859	0.818	0.003	0	endothelium
ICAM2	0	1.42677	0.827	0.041	0	endothelium
CXorf36	0	1.40752	0.796	0.001	0	endothelium
IFITM2	0	1.38875	0.904	0.093	0	endothelium
MSN	0	1.38829	0.915	0.169	0	endothelium
TNFRSF4	0	1.38583	0.695	0.025	0	endothelium
ITGA5	0	1.38522	0.83	0.013	0	endothelium
PLPP3	0	1.38408	0.724	0.027	0	endothelium
ADGRF5	0	1.38328	0.825	0.003	0	endothelium
TGFBR2	0	1.37904	0.859	0.04	0	endothelium
IFIT3	0	1.37812	0.648	0.094	0	endothelium
S100A11	0	1.37557	0.955	0.145	0	endothelium
PRCP	0	1.3723	0.682	0.131	0	endothelium
MGST2	0	1.36722	0.872	0.12	0	endothelium
EVA1B	0	1.36421	0.821	0.032	0	endothelium
MMP2	0	1.3619	0.85	0.126	0	endothelium
EMCN	0	1.35644	0.733	0	0	endothelium
TMEM204	0	1.3453	0.744	0.011	0	endothelium
ELK3	0	1.34121	0.848	0.013	0	endothelium
WWTR1	0	1.32405	0.814	0.006	0	endothelium
PLXND1	0	1.32127	0.789	0.041	0	endothelium
ITGA6	0	1.31478	0.749	0.027	0	endothelium
IL6ST	0	1.30445	0.852	0.122	0	endothelium
IFITM1	0	1.29242	0.59	0.045	0	endothelium
CYTOR	0	1.28963	0.738	0.05	0	endothelium
F2R	0	1.28317	0.812	0.095	0	endothelium
MEF2C	0	1.28188	0.827	0.028	0	endothelium
RBP7	0	1.28084	0.504	0.008	0	endothelium
PSMB91	0	1.27868	0.863	0.112	0	endothelium
SLFN5	0	1.26973	0.807	0.051	0	endothelium
MMRN2	0	1.26897	0.713	0.003	0	endothelium
WARS	0	1.26538	0.738	0.122	0	endothelium
RGS3	0	1.25254	0.688	0.115	0	endothelium
S100A13	0	1.25219	0.796	0.071	0	endothelium
LMNA	0	1.25089	0.883	0.223	0	endothelium
XAF1	0	1.24965	0.659	0.041	0	endothelium
BGN	0	1.24842	0.621	0.009	0	endothelium
MYH9	0	1.24548	0.836	0.15	0	endothelium
PTPRB	0	1.23072	0.733	0.006	0	endothelium
TGM2	0	1.2216	0.682	0.007	0	endothelium
TP53I11	0	1.21976	0.709	0.088	0	endothelium
PARP14	0	1.2161	0.747	0.065	0	endothelium
CAVIN2	0	1.21384	0.527	0.001	0	endothelium
EFNA1	0	1.21299	0.749	0.008	0	endothelium
MIR4435-2HG	0	1.20803	0.695	0.03	0	endothelium
ACVRL1	0	1.1982	0.765	0.018	0	endothelium
FAM198B	0	1.17452	0.704	0.044	0	endothelium
NID1	0	1.16571	0.717	0.006	0	endothelium
SYNPO	0	1.16469	0.675	0.011	0	endothelium
EDNRB	0	1.16396	0.543	0.006	0	endothelium
PDLIM1	0	1.16333	0.735	0.035	0	endothelium
GBP1	0	1.16289	0.594	0.041	0	endothelium
HEG1	0	1.15283	0.666	0.039	0	endothelium
LGALS9	0	1.14559	0.798	0.048	0	endothelium
LDB2	0	1.14486	0.722	0.028	0	endothelium
JCAD	0	1.13855	0.695	0.012	0	endothelium
YBX31	0	1.1298	0.83	0.06	0	endothelium
TIE1	0	1.12452	0.749	0.001	0	endothelium
TCIM	0	1.12333	0.619	0.003	0	endothelium
FLNA	0	1.11988	0.814	0.147	0	endothelium
FILIP1	0	1.11986	0.695	0.021	0	endothelium
ETS1	0	1.11743	0.814	0.065	0	endothelium
CRIM1	0	1.1153	0.7	0.019	0	endothelium
CYYR1	0	1.11191	0.652	0.031	0	endothelium
EFCAB14	0	1.10681	0.693	0.077	0	endothelium
THBS1	0	1.10659	0.504	0.008	0	endothelium
LAMB1	0	1.10392	0.796	0.181	0	endothelium
HES1	0	1.09969	0.628	0.023	0	endothelium
LAMC1	0	1.09882	0.726	0.027	0	endothelium
PALMD	0	1.09847	0.655	0.004	0	endothelium
GRN	0	1.09746	0.91	0.242	0	endothelium
PCDH12	0	1.09536	0.659	0.001	0	endothelium
TMEM255B	0	1.09351	0.738	0.009	0	endothelium
OAS2	0	1.08982	0.67	0.024	0	endothelium
GMFG1	0	1.08836	0.845	0.124	0	endothelium
PSMB8	0	1.08455	0.848	0.15	0	endothelium
ZFP36L1	0	1.08219	0.756	0.093	0	endothelium
ARHGDIB1	0	1.07891	0.839	0.142	0	endothelium
UTRN	0	1.07499	0.814	0.143	0	endothelium
PRSS23	0	1.07403	0.583	0.024	0	endothelium
MYCT1	0	1.07141	0.711	0.004	0	endothelium
LPAR6	0	1.06502	0.67	0.019	0	endothelium
NOTCH4	0	1.06461	0.686	0.103	0	endothelium
IL3RA	0	1.06049	0.684	0.007	0	endothelium
FCGRT	0	1.06039	0.904	0.118	0	endothelium
SP100	0	1.05594	0.756	0.066	0	endothelium
TSPO	0	1.05446	0.852	0.133	0	endothelium
UNC5B	0	1.04696	0.603	0.053	0	endothelium
SWAP70	0	1.02	0.675	0.087	0	endothelium
RASIP1	0	1.01917	0.709	0.007	0	endothelium
CLIC4	0	1.01182	0.691	0.104	0	endothelium
MX2	0	1.01042	0.545	0.032	0	endothelium
EHD4	0	1.00343	0.648	0.025	0	endothelium
TMEM88	0	0.995464	0.576	0.038	0	endothelium
HECW2	0	0.992787	0.617	0.071	0	endothelium
GRB10	0	0.97774	0.643	0.043	0	endothelium
SELENOP	0	0.970595	0.623	0.036	0	endothelium
PLSCR1	0	0.969077	0.756	0.134	0	endothelium
DLL4	0	0.966984	0.572	0.001	0	endothelium
FSTL1	0	0.966376	0.664	0.047	0	endothelium
ECE1	0	0.964199	0.713	0.08	0	endothelium
APOLD1	0	0.962197	0.567	0.056	0	endothelium
TAP1	0	0.959651	0.717	0.061	0	endothelium
CAV2	0	0.956509	0.664	0.008	0	endothelium
KLF21	0	0.951861	0.626	0.079	0	endothelium
TGFB1	0	0.947611	0.798	0.088	0	endothelium
OAS1	0	0.945792	0.599	0.081	0	endothelium
GIMAP1	0	0.93988	0.686	0.043	0	endothelium
FZD4	0	0.939813	0.628	0.003	0	endothelium
EMP2	0	0.937348	0.717	0.032	0	endothelium
CX3CL1	0	0.936823	0.511	0.011	0	endothelium
DAB2	0	0.934447	0.702	0.036	0	endothelium
CDC42EP5	0	0.928413	0.637	0.006	0	endothelium
DYSF	0	0.928027	0.596	0.012	0	endothelium
KANK3	0	0.926743	0.648	0.003	0	endothelium
STAB1	0	0.926429	0.657	0.027	0	endothelium
CLEC2B	0	0.92111	0.758	0.085	0	endothelium
JAG2	0	0.917952	0.576	0.081	0	endothelium
MYO10	0	0.917452	0.574	0.007	0	endothelium
AGRN	0	0.910618	0.626	0.09	0	endothelium
FXYD5	0	0.909905	0.8	0.098	0	endothelium
SAMD9	0	0.909235	0.628	0.077	0	endothelium
NOTCH1	0	0.90228	0.612	0.01	0	endothelium
TMEM173	0	0.901835	0.643	0.026	0	endothelium
RASGRP3	0	0.898368	0.657	0.013	0	endothelium
DOCK6	0	0.894283	0.628	0.003	0	endothelium
NECTIN2	0	0.892832	0.688	0.045	0	endothelium
ARHGAP18	0	0.890209	0.565	0.041	0	endothelium
SPRY4	0	0.888761	0.558	0.009	0	endothelium
COL6A2	0	0.8883	0.675	0.09	0	endothelium
ERG	0	0.887707	0.652	0.001	0	endothelium
PPIC	0	0.877192	0.648	0.009	0	endothelium
ADAM15	0	0.876821	0.565	0.072	0	endothelium
SLC44A2	0	0.875379	0.679	0.078	0	endothelium
IFI35	0	0.873113	0.614	0.047	0	endothelium
S1PR1	0	0.872947	0.608	0.008	0	endothelium
AHNAK	0	0.868838	0.717	0.128	0	endothelium
LUZP1	0	0.863078	0.709	0.056	0	endothelium
SEMA3F	0	0.862074	0.567	0.02	0	endothelium
EPSTI1	0	0.86048	0.601	0.068	0	endothelium
PDGFB	0	0.85252	0.556	0.007	0	endothelium
VASH1	0	0.851878	0.608	0.081	0	endothelium
FLT4	0	0.849906	0.59	0.001	0	endothelium
NOSTRIN	0	0.844858	0.527	0.003	0	endothelium
RBPMS	0	0.836476	0.675	0.031	0	endothelium
BCL6B	0	0.835201	0.561	0	0	endothelium
IL32	0	0.834719	0.684	0.095	0	endothelium
GSDMD	0	0.83342	0.722	0.055	0	endothelium
TNFAIP8L1	0	0.833231	0.623	0.031	0	endothelium
DOCK9	0	0.828261	0.63	0.019	0	endothelium
GIMAP8	0	0.827541	0.601	0.01	0	endothelium
LXN	0	0.826631	0.554	0.008	0	endothelium
TNFRSF1A	0	0.824027	0.628	0.03	0	endothelium
RRAS	0	0.821557	0.61	0.03	0	endothelium
HLA-F	0	0.819691	0.747	0.073	0	endothelium
ANGPTL2	0	0.819317	0.522	0.019	0	endothelium
SH2B3	0	0.818488	0.628	0.033	0	endothelium
PLS3	0	0.816346	0.601	0.007	0	endothelium
AFAP1L1	0	0.815212	0.603	0.012	0	endothelium
CDH13	0	0.814027	0.504	0.013	0	endothelium
TMEM109	0	0.812348	0.697	0.086	0	endothelium
RHOJ	0	0.81123	0.592	0.002	0	endothelium
FAM43A	0	0.809732	0.601	0.069	0	endothelium
ITGA2	0	0.80642	0.54	0.009	0	endothelium
OAS3	0	0.806039	0.52	0.055	0	endothelium
NFIA	0	0.805827	0.639	0.023	0	endothelium
YES1	0	0.798617	0.65	0.05	0	endothelium
LPP	0	0.797359	0.695	0.109	0	endothelium
PLEC	0	0.794962	0.666	0.092	0	endothelium
PHACTR2	0	0.794705	0.706	0.101	0	endothelium
IPO11	0	0.791492	0.639	0.05	0	endothelium
GIMAP6	0	0.789942	0.592	0.014	0	endothelium
JAG1	0	0.780713	0.522	0.043	0	endothelium
OAF	0	0.780375	0.561	0.009	0	endothelium
C1orf54	0	0.779316	0.549	0.026	0	endothelium
PTPRM	0	0.776998	0.612	0.037	0	endothelium
PON2	0	0.774457	0.603	0.026	0	endothelium
PARP9	0	0.774014	0.552	0.047	0	endothelium
SYPL1	0	0.771988	0.726	0.125	0	endothelium
PPM1F	0	0.769964	0.617	0.056	0	endothelium
MAST4	0	0.758437	0.608	0.044	0	endothelium
SVIL	0	0.758124	0.57	0.063	0	endothelium
AGTRAP	0	0.755348	0.585	0.045	0	endothelium
CDC42EP1	0	0.754268	0.54	0.007	0	endothelium
TSPAN18	0	0.752985	0.623	0.096	0	endothelium
PREX2	0	0.752754	0.509	0.001	0	endothelium
SAMD9L	0	0.75141	0.511	0.037	0	endothelium
CARD16	0	0.749707	0.605	0.053	0	endothelium
COX7A1	0	0.745888	0.706	0.118	0	endothelium
RAI14	0	0.74146	0.632	0.079	0	endothelium
PTPRG	0	0.740661	0.538	0.061	0	endothelium
CD40	0	0.736458	0.578	0.019	0	endothelium
BACE2	0	0.733382	0.543	0.008	0	endothelium
LAMB2	0	0.728832	0.567	0.009	0	endothelium
ENTPD1	0	0.727913	0.52	0.017	0	endothelium
FBN1	0	0.725924	0.509	0.016	0	endothelium
FNDC3B	0	0.718187	0.617	0.057	0	endothelium
FMNL3	0	0.715792	0.565	0.041	0	endothelium
GPR4	0	0.715241	0.516	0.001	0	endothelium
PCAT19	0	0.710371	0.518	0.001	0	endothelium
PLEKHG1	0	0.706598	0.547	0.01	0	endothelium
FAM129B	0	0.696499	0.522	0.037	0	endothelium
TNS2	0	0.692465	0.527	0.015	0	endothelium
RRBP1	0	0.68528	0.619	0.068	0	endothelium
TUBB6	0	0.682558	0.576	0.031	0	endothelium
SNCG	0	0.681798	0.545	0.07	0	endothelium
FGD5	0	0.678436	0.525	0.005	0	endothelium
NMI	0	0.676972	0.603	0.064	0	endothelium
DTX3L	0	0.674365	0.507	0.046	0	endothelium
ITPRIPL2	0	0.671419	0.531	0.045	0	endothelium
SHANK3	0	0.668281	0.52	0.023	0	endothelium
LYL1	0	0.66588	0.513	0.027	0	endothelium
TAP2	0	0.660263	0.552	0.077	0	endothelium
RBMS2	0	0.643553	0.531	0.025	0	endothelium
FLNB	0	0.642142	0.529	0.058	0	endothelium
PREX1	0	0.641594	0.552	0.052	0	endothelium
TMEM184B	0	0.638662	0.545	0.072	0	endothelium
GALNT18	0	0.625445	0.509	0.014	0	endothelium
PRKD2	0	0.621423	0.531	0.052	0	endothelium
IRF7	0	0.614597	0.599	0.077	0	endothelium
C19orf66	0	0.603401	0.554	0.053	0	endothelium
CHST15	0	0.595432	0.502	0.05	0	endothelium
LRP10	0	0.594765	0.572	0.055	0	endothelium
RAB31	0	0.591953	0.513	0.032	0	endothelium
TSPAN9	0	0.588344	0.531	0.048	0	endothelium
CASP4	0	0.580297	0.57	0.057	0	endothelium
PHF11	0	0.57855	0.513	0.065	0	endothelium
BTN3A2	0	0.560493	0.554	0.07	0	endothelium
GRASP	0	0.544713	0.549	0.063	0	endothelium
SIPA1	0	0.529942	0.509	0.064	0	endothelium
ANXA1	0	0.526147	0.693	0.101	0	endothelium
PLA2G16	0	0.50973	0.511	0.044	0	endothelium
TAX1BP3	7.29235e-308	0.697916	0.61	0.097	2.44571e-303	endothelium
CEMIP2	2.791e-307	0.57984	0.578	0.079	9.36046e-303	endothelium
RILPL2	8.54782e-307	0.526355	0.507	0.062	2.86677e-302	endothelium
VASP	1.85645e-304	0.627172	0.594	0.089	6.22617e-300	endothelium
RAMP2	1.01326e-300	2.06677	0.987	0.497	3.39828e-296	endothelium
GAS6	8.22459e-298	0.871805	0.686	0.126	2.75836e-293	endothelium
HYAL2	1.11802e-296	1.48079	0.922	0.306	3.74962e-292	endothelium
CALD1	3.26014e-296	1.40358	0.937	0.324	1.09339e-291	endothelium
PEA15	9.86401e-296	0.926225	0.774	0.177	3.30819e-291	endothelium
EPAS1	9.98794e-296	1.30656	0.852	0.229	3.34976e-291	endothelium
HDAC7	1.08138e-294	0.756689	0.677	0.125	3.62672e-290	endothelium
TNFAIP1	3.66472e-292	0.7597	0.635	0.113	1.22908e-287	endothelium
RAMP3	8.91107e-287	1.64495	0.697	0.148	2.9886e-282	endothelium
ISG201	6.57193e-283	0.69649	0.646	0.102	2.20409e-278	endothelium
TIMP1	1.10885e-278	1.20976	0.906	0.282	3.71887e-274	endothelium
CD59	1.7261e-278	1.38584	0.91	0.313	5.78899e-274	endothelium
IFI44	3.69354e-278	0.84168	0.67	0.123	1.23874e-273	endothelium
PLCB1	3.70741e-277	0.856003	0.592	0.101	1.24339e-272	endothelium
MAP3K11	1.98893e-276	0.698603	0.643	0.118	6.67046e-272	endothelium
GYPC	4.08178e-276	1.05998	0.635	0.108	1.36895e-271	endothelium
VAMP3	4.52114e-276	0.61789	0.603	0.102	1.5163e-271	endothelium
RFLNB	7.94947e-276	1.03714	0.572	0.097	2.66609e-271	endothelium
TJP1	8.72247e-276	0.821607	0.713	0.151	2.92534e-271	endothelium
ITGA1	4.27974e-275	0.837002	0.632	0.115	1.43534e-270	endothelium
GNAI2	3.99895e-269	1.48115	0.966	0.442	1.34117e-264	endothelium
FKBP1A	1.40257e-264	1.68063	0.987	0.67	4.70392e-260	endothelium
HLA-DRB11	1.86157e-264	1.05896	0.767	0.168	6.24334e-260	endothelium
PPFIBP1	2.22317e-264	1.12656	0.72	0.165	7.45607e-260	endothelium
MYL12A1	9.83022e-261	1.56133	0.98	0.45	3.29686e-256	endothelium
APP	7.75138e-256	1.41742	0.964	0.469	2.59966e-251	endothelium
MYO6	4.16086e-253	0.624355	0.599	0.111	1.39547e-248	endothelium
JUP	4.83987e-252	0.923439	0.771	0.2	1.6232e-247	endothelium
TAPBP	7.76876e-251	0.774158	0.747	0.166	2.60549e-246	endothelium
SEC14L1	6.54959e-250	1.2803	0.839	0.271	2.1966e-245	endothelium
CCDC85B	2.27514e-249	1.54286	0.951	0.475	7.63037e-245	endothelium
ITGB1	5.92742e-248	1.43701	0.969	0.55	1.98794e-243	endothelium
SNTB2	1.4526e-245	0.599597	0.547	0.093	4.87174e-241	endothelium
EFNB2	6.13841e-245	1.19312	0.661	0.149	2.0587e-240	endothelium
FKBP9	3.81856e-243	0.561766	0.554	0.098	1.28067e-238	endothelium
LBH	2.47996e-241	1.15883	0.648	0.141	8.31728e-237	endothelium
SELENON	1.3028e-240	0.648653	0.567	0.104	4.36932e-236	endothelium
RALB	2.34177e-238	0.599253	0.529	0.089	7.85382e-234	endothelium
PXDN	1.26725e-237	1.04306	0.711	0.178	4.25009e-233	endothelium
RAPGEF5	1.79492e-235	0.857231	0.664	0.15	6.0198e-231	endothelium
RPS6KA2	6.08044e-235	0.673609	0.59	0.112	2.03926e-230	endothelium
JAM3	1.62535e-234	0.692402	0.603	0.121	5.4511e-230	endothelium
MYL12B	1.75871e-233	1.3501	0.991	0.806	5.89836e-229	endothelium
IFI16	2.99958e-232	0.9127	0.834	0.219	1.006e-227	endothelium
ZFP36	5.31287e-231	0.798316	0.608	0.106	1.78183e-226	endothelium
2021-09-10	2.43873e-229	0.56772	0.549	0.099	8.17901e-225	endothelium
PLK2	3.69497e-227	0.692601	0.536	0.096	1.23922e-222	endothelium
MGAT1	1.2107e-224	0.60598	0.635	0.129	4.06044e-220	endothelium
CD811	6.22337e-224	1.22188	0.998	0.841	2.08719e-219	endothelium
TRIOBP	7.08811e-223	0.79637	0.729	0.192	2.37721e-218	endothelium
B2M1	5.3527e-219	1.75373	0.993	0.883	1.79519e-214	endothelium
HSPB1	1.61575e-218	1.20558	0.897	0.328	5.41889e-214	endothelium
SAMHD1	1.9503e-218	0.936739	0.691	0.165	6.54091e-214	endothelium
ARHGEF12	4.36043e-217	0.818949	0.769	0.22	1.4624e-212	endothelium
S100A10	1.28932e-215	1.33176	0.863	0.265	4.32413e-211	endothelium
PARVB	2.66204e-214	0.556429	0.554	0.108	8.92795e-210	endothelium
METRN	1.49382e-213	0.526146	0.511	0.089	5.00999e-209	endothelium
SOCS3	6.44872e-213	0.94018	0.619	0.128	2.16277e-208	endothelium
FRMD4B	1.51714e-210	0.555465	0.59	0.115	5.08818e-206	endothelium
NDRG1	1.50984e-208	0.641975	0.605	0.13	5.0637e-204	endothelium
ACTN4	1.28832e-207	0.937415	0.8	0.258	4.32077e-203	endothelium
KIAA0355	3.71741e-207	0.659785	0.646	0.15	1.24674e-202	endothelium
ITM2B	3.34172e-206	1.15885	0.989	0.796	1.12075e-201	endothelium
JAK1	6.42351e-206	0.907407	0.863	0.303	2.15432e-201	endothelium
LAMP2	2.05985e-205	0.506262	0.561	0.107	6.90833e-201	endothelium
CFLAR	2.36859e-205	0.807185	0.717	0.183	7.94378e-201	endothelium
SPTBN1	5.07562e-203	1.14977	0.953	0.491	1.70226e-198	endothelium
PNP	6.20445e-203	0.813749	0.632	0.152	2.08085e-198	endothelium
CAST	1.40245e-202	0.746599	0.731	0.198	4.70354e-198	endothelium
LY6E	5.22787e-202	1.50778	0.883	0.339	1.75332e-197	endothelium
ARPC1B	6.70522e-199	0.630856	0.717	0.176	2.2488e-194	endothelium
LAP3	4.94816e-197	1.10589	0.765	0.249	1.65951e-192	endothelium
SH3BGRL	1.95351e-195	0.653684	0.762	0.202	6.55168e-191	endothelium
COLGALT1	1.7188e-193	0.522897	0.509	0.098	5.7645e-189	endothelium
PINK1	2.67964e-193	0.737852	0.623	0.151	8.98697e-189	endothelium
SULF2	6.34008e-193	0.646801	0.576	0.126	2.12634e-188	endothelium
CTNNB1	4.46928e-191	0.983929	0.861	0.341	1.49891e-186	endothelium
ABL2	7.55706e-191	0.629591	0.61	0.144	2.53449e-186	endothelium
TRAM1	1.2691e-190	0.66884	0.704	0.187	4.2563e-186	endothelium
DGKH	4.47029e-190	0.605821	0.561	0.122	1.49925e-185	endothelium
ETS2	1.57654e-189	0.830032	0.641	0.164	5.2874e-185	endothelium
BCAR1	2.66152e-187	0.562088	0.554	0.12	8.92622e-183	endothelium
MRPL17	1.11584e-183	0.855571	0.749	0.248	3.7423e-179	endothelium
IQGAP1	9.01871e-183	0.667463	0.693	0.181	3.0247e-178	endothelium
UPP1	2.93523e-182	0.564703	0.576	0.125	9.84417e-178	endothelium
WASF2	2.15851e-181	0.916537	0.863	0.352	7.23922e-177	endothelium
SAT11	7.8556e-181	1.43919	0.805	0.268	2.63461e-176	endothelium
TLN1	1.70558e-180	0.641974	0.648	0.162	5.72019e-176	endothelium
MYO1C	2.07055e-180	0.606572	0.59	0.139	6.94421e-176	endothelium
APLP2	7.87061e-179	1.10605	0.915	0.484	2.63965e-174	endothelium
ANXA5	5.77883e-178	0.945384	0.865	0.363	1.9381e-173	endothelium
GNG5	2.56362e-176	0.943361	0.937	0.493	8.59787e-172	endothelium
SNRK	6.83585e-176	0.71048	0.693	0.195	2.29261e-171	endothelium
ROCK2	1.29682e-175	0.711766	0.717	0.221	4.34929e-171	endothelium
RNF213	7.91884e-175	0.82827	0.767	0.235	2.65582e-170	endothelium
CTNND1	5.25587e-174	0.709805	0.695	0.206	1.76271e-169	endothelium
SERPINB6	2.30827e-173	0.755476	0.733	0.227	7.74146e-169	endothelium
PIK3R3	9.70638e-173	0.91692	0.554	0.131	3.25533e-168	endothelium
NRP1	1.27923e-172	0.990675	0.715	0.23	4.29028e-168	endothelium
LEPROT	1.53889e-170	0.825969	0.818	0.318	5.16113e-166	endothelium
SH2D3C	8.62217e-170	0.619238	0.643	0.172	2.8917e-165	endothelium
TPM4	9.34516e-170	1.04339	0.919	0.514	3.13418e-165	endothelium
CSRP1	1.67895e-169	0.584132	0.561	0.131	5.63085e-165	endothelium
BMPR2	3.94573e-169	0.921777	0.785	0.292	1.32332e-164	endothelium
WDR1	4.6873e-169	0.678683	0.706	0.212	1.57203e-164	endothelium
RSU1	8.07522e-169	0.631433	0.621	0.165	2.70827e-164	endothelium
HPCAL1	2.48983e-168	0.519707	0.554	0.124	8.35038e-164	endothelium
DDIT4	6.62881e-168	1.05308	0.679	0.199	2.22317e-163	endothelium
PTTG1IP	6.33287e-167	0.797386	0.821	0.323	2.12392e-162	endothelium
CTNNA1	7.07947e-167	0.781049	0.78	0.281	2.37431e-162	endothelium
PTPN12	5.18221e-165	0.648931	0.646	0.181	1.73801e-160	endothelium
TMEM123	1.1068e-164	0.71496	0.767	0.257	3.71197e-160	endothelium
TMEM50A	1.49601e-164	0.909206	0.861	0.396	5.01732e-160	endothelium
TACC1	3.82446e-164	0.575401	0.57	0.135	1.28265e-159	endothelium
CNN3	3.99072e-164	0.817165	0.823	0.33	1.33841e-159	endothelium
CCPG1	4.61077e-163	0.613922	0.655	0.181	1.54636e-158	endothelium
ANXA2	5.41055e-163	0.995702	0.962	0.411	1.81459e-158	endothelium
CLIC11	1.11663e-162	1.00379	0.942	0.509	3.74494e-158	endothelium
TMOD3	2.11869e-162	0.682176	0.735	0.24	7.10567e-158	endothelium
LIMS1	8.13397e-162	1.02752	0.825	0.351	2.72797e-157	endothelium
FHL3	2.4349e-160	0.525666	0.504	0.113	8.16616e-156	endothelium
RAPGEF1	7.19703e-159	0.524822	0.552	0.132	2.41374e-154	endothelium
H2AFJ	7.15991e-157	0.516391	0.641	0.164	2.40129e-152	endothelium
SERF2	8.18199e-155	0.680134	0.993	0.956	2.74408e-150	endothelium
TSPAN14	4.22259e-153	0.504629	0.543	0.129	1.41617e-148	endothelium
TCF4	1.26557e-150	0.982789	0.955	0.667	4.24448e-146	endothelium
PDLIM5	1.88172e-150	0.537485	0.545	0.13	6.31091e-146	endothelium
CD151	5.8141e-150	0.905586	0.865	0.419	1.94993e-145	endothelium
GUK1	1.0471e-149	0.824145	0.969	0.808	3.51176e-145	endothelium
PICALM	3.86045e-148	0.619613	0.605	0.172	1.29472e-143	endothelium
TMSB4X1	5.7208e-148	0.843404	1	0.989	1.91864e-143	endothelium
NFIC	2.00485e-147	0.573972	0.61	0.171	6.72388e-143	endothelium
MACF1	2.71066e-147	0.870474	0.863	0.412	9.09103e-143	endothelium
LIMA1	3.86444e-147	0.593936	0.547	0.137	1.29606e-142	endothelium
PKIG	4.78009e-147	0.675867	0.682	0.226	1.60315e-142	endothelium
REXO2	1.8641e-144	0.746619	0.7	0.247	6.25182e-140	endothelium
CSTB	4.68031e-143	0.749649	0.915	0.543	1.56968e-138	endothelium
SDF4	1.37856e-142	0.580397	0.659	0.208	4.62342e-138	endothelium
FERMT2	1.99415e-142	0.553027	0.605	0.175	6.68797e-138	endothelium
RAP1A	6.49374e-142	0.532885	0.648	0.19	2.17787e-137	endothelium
ADAM10	3.44484e-141	0.577858	0.65	0.2	1.15533e-136	endothelium
MEF2A	4.05228e-141	0.688909	0.679	0.222	1.35905e-136	endothelium
REEP3	5.4056e-141	0.545716	0.578	0.162	1.81293e-136	endothelium
HIP1	1.75505e-140	0.556974	0.531	0.136	5.88607e-136	endothelium
PFN1	4.62908e-139	0.855025	0.973	0.818	1.5525e-134	endothelium
ATP6V0E11	1.70414e-138	0.79601	0.901	0.481	5.71534e-134	endothelium
XIST	2.79569e-137	0.621927	0.552	0.133	9.37617e-133	endothelium
CALU	2.18167e-135	0.640184	0.724	0.27	7.31689e-131	endothelium
MBNL1	3.94363e-135	0.518053	0.652	0.195	1.32261e-130	endothelium
QKI	8.31127e-134	0.655953	0.783	0.297	2.78743e-129	endothelium
CD63	9.04078e-133	0.737188	0.984	0.823	3.0321e-128	endothelium
NUCB1	3.91295e-130	0.616859	0.697	0.248	1.31232e-125	endothelium
HOMER3	7.13371e-130	0.796333	0.601	0.185	2.3925e-125	endothelium
DAD1	2.26528e-129	0.755221	0.939	0.692	7.5973e-125	endothelium
DCHS1	2.66126e-129	0.569779	0.587	0.178	8.92535e-125	endothelium
SH3BGRL31	4.46852e-128	0.608368	0.935	0.539	1.49865e-123	endothelium
UBE2J1	2.236e-126	0.672959	0.72	0.281	7.49908e-122	endothelium
TPM3	3.32729e-125	0.786537	0.897	0.536	1.11591e-120	endothelium
SPCS3	6.09929e-124	0.620165	0.742	0.287	2.04558e-119	endothelium
TXNIP	1.41863e-121	0.896164	0.751	0.303	4.75781e-117	endothelium
PIK3C2A	5.01624e-121	0.61328	0.583	0.184	1.68235e-116	endothelium
CAPNS1	4.69935e-120	0.679451	0.747	0.323	1.57607e-115	endothelium
SELENOM	1.20439e-119	0.812335	0.756	0.325	4.03928e-115	endothelium
MBNL2	9.34667e-117	0.631911	0.65	0.226	3.13469e-112	endothelium
SNX3	1.4252e-113	0.770247	0.908	0.64	4.77983e-109	endothelium
SH3GLB1	3.47155e-113	0.683632	0.791	0.375	1.16429e-108	endothelium
PTK2	7.23704e-112	0.50271	0.639	0.222	2.42716e-107	endothelium
ARL2	2.42597e-109	0.621592	0.798	0.382	8.13623e-105	endothelium
ADAR	7.79716e-109	0.698085	0.767	0.356	2.61501e-104	endothelium
HIF1A	1.82421e-108	0.578308	0.695	0.273	6.11803e-104	endothelium
SQSTM1	7.56233e-108	0.557717	0.769	0.323	2.53625e-103	endothelium
RDX	1.68128e-107	0.745314	0.812	0.411	5.63869e-103	endothelium
TCEAL9	4.13768e-107	0.57649	0.76	0.328	1.3877e-102	endothelium
SCP2	3.97634e-106	0.530268	0.682	0.271	1.33359e-101	endothelium
SH3BP5	3.46663e-105	0.745466	0.695	0.297	1.16264e-100	endothelium
NFIB	1.96942e-104	0.64342	0.863	0.423	6.60505e-100	endothelium
TMEM219	3.60015e-103	0.649557	0.76	0.355	1.20742e-98	endothelium
RHOB	2.24216e-102	1.08235	0.8	0.479	7.51975e-98	endothelium
LIMCH1	2.54429e-102	0.518756	0.576	0.19	8.53303e-98	endothelium
SHISA5	2.86949e-102	0.640503	0.749	0.333	9.62368e-98	endothelium
RHOA	3.28354e-101	0.63392	0.933	0.682	1.10123e-96	endothelium
HES4	9.86439e-101	0.917471	0.72	0.324	3.30832e-96	endothelium
LAMP1	1.87454e-100	0.536635	0.706	0.287	6.28682e-96	endothelium
NEAT11	7.26233e-100	0.872701	0.87	0.467	2.43564e-95	endothelium
STAT1	1.3592e-97	0.669353	0.659	0.255	4.55849e-93	endothelium
MTUS1	1.5459e-95	0.638019	0.673	0.281	5.18463e-91	endothelium
RAC1	7.30177e-95	0.562776	0.973	0.814	2.44887e-90	endothelium
BCAP29	9.64878e-95	0.530766	0.677	0.281	3.23601e-90	endothelium
GNB1	2.64003e-94	0.587564	0.839	0.468	8.85413e-90	endothelium
MYL6	9.4934e-94	0.588934	0.991	0.965	3.1839e-89	endothelium
SOS1	4.48516e-90	0.508235	0.529	0.182	1.50423e-85	endothelium
PSME2	8.26495e-90	0.578727	0.859	0.491	2.7719e-85	endothelium
TSC22D1	4.90754e-89	0.802804	0.899	0.64	1.64589e-84	endothelium
HLA-DRB51	5.59477e-89	0.71455	0.529	0.182	1.87637e-84	endothelium
CDC37	1.43332e-88	0.625737	0.827	0.49	4.80706e-84	endothelium
HSP90B1	2.74538e-88	0.629884	0.96	0.758	9.20746e-84	endothelium
KTN1	3.12117e-88	0.589502	0.899	0.566	1.04678e-83	endothelium
TMBIM6	3.31701e-88	0.567697	0.948	0.712	1.11246e-83	endothelium
CALR	1.03214e-87	0.639958	0.928	0.71	3.46158e-83	endothelium
UBE2L6	1.34247e-87	0.670041	0.733	0.356	4.50238e-83	endothelium
ATOX1	2.7562e-86	0.530386	0.892	0.606	9.24376e-82	endothelium
BCAP31	1.62675e-85	0.549632	0.796	0.435	5.45579e-81	endothelium
CD9	2.06496e-85	0.783004	0.776	0.366	6.92545e-81	endothelium
PMEPA1	5.4343e-85	0.611438	0.655	0.29	1.82256e-80	endothelium
SERINC3	9.32423e-85	0.51611	0.695	0.307	3.12716e-80	endothelium
TAGLN2	2.28065e-84	0.683143	0.848	0.479	7.64886e-80	endothelium
REEP5	2.34844e-84	0.586213	0.805	0.455	7.87619e-80	endothelium
ABHD17A	5.5237e-84	0.583385	0.742	0.381	1.85254e-79	endothelium
S100A6	3.94629e-82	0.714821	0.881	0.501	1.32351e-77	endothelium
ZEB1	6.85941e-82	0.564689	0.749	0.36	2.30051e-77	endothelium
CALM1	1.21031e-81	0.666327	0.984	0.936	4.05912e-77	endothelium
CCDC50	3.92734e-81	0.542435	0.693	0.336	1.31715e-76	endothelium
CYB5R3	6.1826e-80	0.560269	0.78	0.436	2.07352e-75	endothelium
ARL4A	1.16651e-79	0.7529	0.641	0.27	3.91223e-75	endothelium
POLR2L	4.98854e-78	0.626928	0.857	0.56	1.67306e-73	endothelium
GSTO1	1.03479e-77	0.665813	0.827	0.516	3.47049e-73	endothelium
AKAP13	2.06424e-77	0.512543	0.666	0.289	6.92306e-73	endothelium
LAPTM4A	5.08246e-76	0.559012	0.904	0.655	1.70456e-71	endothelium
2021-09-02	7.6399e-76	0.543075	0.821	0.509	2.56227e-71	endothelium
NPDC1	2.68041e-75	0.735993	0.827	0.603	8.98955e-71	endothelium
C11orf96	2.82575e-73	0.659884	0.713	0.342	9.47701e-69	endothelium
SKIL	2.8744e-73	0.505825	0.635	0.273	9.64017e-69	endothelium
KDELR2	4.03797e-73	0.517468	0.747	0.409	1.35425e-68	endothelium
THY1	4.57168e-73	0.960005	0.617	0.32	1.53325e-68	endothelium
PSME11	2.65874e-72	0.541603	0.791	0.458	8.91687e-68	endothelium
RAP1B	5.24055e-70	0.531524	0.794	0.467	1.75757e-65	endothelium
IVNS1ABP	2.04763e-67	0.713541	0.621	0.309	6.86733e-63	endothelium
EIF2AK2	6.46216e-67	0.591497	0.758	0.427	2.16728e-62	endothelium
CD46	1.41088e-66	0.526276	0.641	0.311	4.7318e-62	endothelium
FDPS	6.67408e-66	0.513783	0.821	0.524	2.23835e-61	endothelium
PDIA3	5.73503e-63	0.514961	0.877	0.608	1.92342e-58	endothelium
AP2S1	7.13348e-62	0.527316	0.886	0.683	2.39243e-57	endothelium
RAB11A	1.11317e-60	0.531272	0.785	0.494	3.73334e-56	endothelium
CYB5A	1.22276e-58	0.51666	0.709	0.41	4.10088e-54	endothelium
COMT	2.88876e-58	0.501367	0.771	0.46	9.68832e-54	endothelium
PIM3	7.1208e-54	0.534258	0.643	0.349	2.38817e-49	endothelium
NRP2	2.80927e-43	0.572751	0.758	0.463	9.42172e-39	endothelium
FSCN1	1.2591e-42	0.513284	0.863	0.651	4.22275e-38	endothelium
SELENOW	1.54339e-35	0.524001	0.861	0.715	5.17623e-31	endothelium
IGFBP71	0	4.06853	0.996	0.049	0	fibroblast
COL1A1	0	3.76471	0.996	0.014	0	fibroblast
COL1A2	0	3.66239	0.996	0.01	0	fibroblast
TAGLN	0	3.42896	0.78	0.021	0	fibroblast
SPARC1	0	3.34656	0.996	0.084	0	fibroblast
COL3A1	0	3.28774	0.989	0.008	0	fibroblast
ACTA2	0	3.24895	0.777	0.021	0	fibroblast
LGALS11	0	2.96489	0.989	0.15	0	fibroblast
FN11	0	2.96078	0.926	0.039	0	fibroblast
MGP1	0	2.92615	0.862	0.011	0	fibroblast
COL4A21	0	2.83945	0.986	0.126	0	fibroblast
COL4A11	0	2.82873	0.979	0.037	0	fibroblast
BGN1	0	2.82718	0.993	0.008	0	fibroblast
COL6A21	0	2.78066	0.986	0.09	0	fibroblast
COL18A11	0	2.62799	0.975	0.032	0	fibroblast
IFITM31	0	2.59826	0.989	0.081	0	fibroblast
PDGFRB	0	2.42759	0.986	0.03	0	fibroblast
MYL9	0	2.4181	0.897	0.009	0	fibroblast
NR2F2	0	2.2152	0.947	0.083	0	fibroblast
COL6A1	0	2.20082	0.972	0.208	0	fibroblast
LHFPL6	0	2.17196	0.89	0.051	0	fibroblast
NOTCH3	0	2.12003	0.933	0.006	0	fibroblast
PLAC9	0	2.09279	0.943	0.005	0	fibroblast
COL6A3	0	2.05932	0.872	0.01	0	fibroblast
UACA1	0	1.97806	0.89	0.011	0	fibroblast
A2M1	0	1.97568	0.862	0.036	0	fibroblast
CCL2	0	1.94499	0.624	0.026	0	fibroblast
C1R	0	1.89171	0.833	0.003	0	fibroblast
CCDC102B	0	1.88544	0.904	0.064	0	fibroblast
RGS16	0	1.79614	0.709	0.041	0	fibroblast
NNMT	0	1.77855	0.872	0.007	0	fibroblast
EVA1B1	0	1.75611	0.933	0.034	0	fibroblast
CAV11	0	1.73816	0.777	0.009	0	fibroblast
SPARCL11	0	1.73016	0.812	0.009	0	fibroblast
S100A111	0	1.72767	0.996	0.146	0	fibroblast
COX4I2	0	1.71389	0.67	0.009	0	fibroblast
MCAM1	0	1.70008	0.837	0.126	0	fibroblast
RRAS1	0	1.67817	0.897	0.03	0	fibroblast
MYH91	0	1.67386	0.926	0.151	0	fibroblast
ZFP36L11	0	1.66988	0.915	0.094	0	fibroblast
IFITM21	0	1.66203	0.954	0.094	0	fibroblast
CAVIN31	0	1.66012	0.872	0.01	0	fibroblast
MFGE8	0	1.6522	0.904	0.025	0	fibroblast
C1S	0	1.65039	0.716	0.002	0	fibroblast
LGALS3	0	1.64449	0.954	0.115	0	fibroblast
PLXDC1	0	1.63467	0.855	0.01	0	fibroblast
MYLK	0	1.63195	0.812	0.012	0	fibroblast
KCNJ8	0	1.56547	0.677	0.048	0	fibroblast
ID31	0	1.56344	0.667	0.067	0	fibroblast
CAVIN11	0	1.56272	0.816	0.009	0	fibroblast
PRSS231	0	1.56158	0.649	0.025	0	fibroblast
HIGD1B	0	1.56122	0.613	0.001	0	fibroblast
SERPING1	0	1.55643	0.879	0.097	0	fibroblast
SERPINH11	0	1.53584	0.872	0.035	0	fibroblast
COL5A2	0	1.52028	0.848	0.009	0	fibroblast
RARRES2	0	1.51827	0.727	0.015	0	fibroblast
IGFBP41	0	1.50142	0.809	0.05	0	fibroblast
PDLIM11	0	1.49721	0.826	0.036	0	fibroblast
OLFML2B	0	1.49501	0.72	0.015	0	fibroblast
GSN1	0	1.49329	0.901	0.069	0	fibroblast
FILIP1L	0	1.47043	0.752	0.042	0	fibroblast
RAB131	0	1.46175	0.897	0.144	0	fibroblast
SMOC2	0	1.43417	0.613	0.02	0	fibroblast
TNC	0	1.42879	0.589	0.014	0	fibroblast
ABCC9	0	1.40928	0.635	0.001	0	fibroblast
SOD3	0	1.40363	0.752	0.001	0	fibroblast
2021-09-04	0	1.4027	0.773	0.109	0	fibroblast
ITGA11	0	1.39255	0.837	0.115	0	fibroblast
LAMA41	0	1.38805	0.851	0.082	0	fibroblast
PRRX1	0	1.37662	0.812	0.002	0	fibroblast
TFPI	0	1.34905	0.759	0.004	0	fibroblast
CYTOR1	0	1.33453	0.77	0.052	0	fibroblast
VCAM1	0	1.32898	0.635	0.01	0	fibroblast
TDO2	0	1.30672	0.511	0	0	fibroblast
EDNRA	0	1.2862	0.716	0.005	0	fibroblast
EPS8	0	1.27418	0.801	0.049	0	fibroblast
GGT5	0	1.26254	0.73	0.002	0	fibroblast
IL321	0	1.26083	0.872	0.096	0	fibroblast
MEF2C1	0	1.23254	0.684	0.03	0	fibroblast
PDGFA	0	1.2325	0.73	0.019	0	fibroblast
FSTL11	0	1.22713	0.688	0.049	0	fibroblast
COL5A1	0	1.21649	0.574	0.007	0	fibroblast
TINAGL1	0	1.21087	0.613	0.003	0	fibroblast
GUCY1B1	0	1.19151	0.762	0.061	0	fibroblast
SPON2	0	1.15956	0.539	0.014	0	fibroblast
RBP5	0	1.15111	0.535	0.002	0	fibroblast
PPIC1	0	1.13484	0.695	0.01	0	fibroblast
ANGPT21	0	1.10603	0.603	0.044	0	fibroblast
LOXL2	0	1.09404	0.624	0.01	0	fibroblast
CFH	0	1.07906	0.624	0.011	0	fibroblast
JAG11	0	1.07274	0.652	0.044	0	fibroblast
FOXS1	0	1.07217	0.642	0.001	0	fibroblast
CARMN	0	1.05212	0.55	0.018	0	fibroblast
MIR4435-2HG1	0	1.04591	0.617	0.032	0	fibroblast
RRBP11	0	1.03944	0.741	0.068	0	fibroblast
FBLIM1	0	1.03551	0.713	0.037	0	fibroblast
GNG111	0	1.02893	0.738	0.017	0	fibroblast
LAMB21	0	1.02848	0.663	0.01	0	fibroblast
CTSK	0	1.02282	0.606	0.015	0	fibroblast
CD248	0	1.01787	0.596	0.011	0	fibroblast
CDH11	0	1.01757	0.67	0.054	0	fibroblast
TGFBI	0	1.01726	0.667	0.075	0	fibroblast
LAMC11	0	1.00425	0.631	0.029	0	fibroblast
EHD2	0	0.999982	0.652	0.005	0	fibroblast
TNFRSF1A1	0	0.98624	0.73	0.031	0	fibroblast
OLFML2A	0	0.982118	0.557	0.006	0	fibroblast
NUPR1	0	0.960775	0.613	0.028	0	fibroblast
FBN11	0	0.941611	0.592	0.016	0	fibroblast
NEURL1B	0	0.926399	0.621	0.05	0	fibroblast
TNS1	0	0.912845	0.606	0.02	0	fibroblast
CAV21	0	0.890234	0.532	0.01	0	fibroblast
YBX32	0	0.880248	0.734	0.062	0	fibroblast
GUCY1A2	0	0.879773	0.539	0.052	0	fibroblast
EPB41L2	0	0.868101	0.621	0.054	0	fibroblast
VAMP51	0	0.864912	0.706	0.076	0	fibroblast
NID11	0	0.85773	0.571	0.008	0	fibroblast
EFEMP2	0	0.852241	0.628	0.038	0	fibroblast
ADGRA2	0	0.851184	0.564	0.019	0	fibroblast
PLS31	0	0.850014	0.539	0.008	0	fibroblast
ADGRF51	0	0.841868	0.564	0.005	0	fibroblast
IL34	0	0.840171	0.574	0.003	0	fibroblast
LOXL1	0	0.839748	0.507	0.031	0	fibroblast
CDC42EP51	0	0.829702	0.532	0.007	0	fibroblast
RBPMS1	0	0.816505	0.606	0.033	0	fibroblast
MSRB3	0	0.811746	0.511	0.005	0	fibroblast
COL5A3	0	0.806644	0.521	0.003	0	fibroblast
PRKG1	0	0.796233	0.528	0.021	0	fibroblast
SSPN	0	0.789172	0.553	0.041	0	fibroblast
PEAK1	0	0.781656	0.546	0.032	0	fibroblast
IFITM11	0	0.771689	0.535	0.046	0	fibroblast
RASL12	0	0.766148	0.504	0.001	0	fibroblast
TNS3	0	0.753104	0.55	0.028	0	fibroblast
CCND2	0	0.750766	0.539	0.04	0	fibroblast
NFIA1	0	0.736159	0.511	0.025	0	fibroblast
EMP21	0	0.734324	0.532	0.034	0	fibroblast
ARHGAP42	0	0.731653	0.535	0.005	0	fibroblast
BMP1	0	0.711858	0.535	0.041	0	fibroblast
TMEM1731	0	0.689073	0.55	0.028	0	fibroblast
PLIN3	0	0.675767	0.528	0.033	0	fibroblast
RCN3	0	0.666272	0.504	0.041	0	fibroblast
C1orf541	0	0.644906	0.539	0.027	0	fibroblast
EMILIN1	9.36805e-306	1.44073	0.787	0.121	3.14186e-301	fibroblast
GSDMD1	1.90375e-299	0.643532	0.582	0.056	6.38478e-295	fibroblast
BST21	1.60666e-295	1.38884	0.748	0.097	5.38841e-291	fibroblast
CTSH	5.98223e-294	1.23748	0.56	0.056	2.00632e-289	fibroblast
NDUFA4L2	1.0514e-292	2.28046	0.805	0.135	3.52619e-288	fibroblast
CTSZ	1.92444e-290	0.756934	0.812	0.113	6.4542e-286	fibroblast
COX7A11	3.96554e-290	1.02169	0.794	0.119	1.32996e-285	fibroblast
FLNA1	4.95067e-285	1.50394	0.844	0.148	1.66035e-280	fibroblast
TIMP11	1.89997e-284	3.67755	0.996	0.283	6.37212e-280	fibroblast
PARP141	4.26908e-280	0.706264	0.61	0.066	1.43176e-275	fibroblast
FAT1	1.88036e-278	0.825425	0.574	0.065	6.30633e-274	fibroblast
GUCY1A1	3.61766e-277	1.14279	0.741	0.116	1.21329e-272	fibroblast
MT2A	9.80554e-273	0.727832	0.833	0.129	3.28858e-268	fibroblast
VCL	6.35334e-272	0.992876	0.691	0.1	2.13078e-267	fibroblast
PGF	5.08339e-270	1.0674	0.66	0.089	1.70487e-265	fibroblast
TPM2	1.00366e-269	2.55254	0.972	0.275	3.36608e-265	fibroblast
TGFB1I1	1.93514e-269	1.34549	0.833	0.158	6.49008e-265	fibroblast
LMNA1	2.43314e-265	1.60996	0.947	0.224	8.16028e-261	fibroblast
CALD11	1.03444e-258	2.77315	0.993	0.325	3.46929e-254	fibroblast
SVIL1	1.07734e-253	0.870618	0.55	0.064	3.61318e-249	fibroblast
NBL1	2.53857e-251	0.672442	0.557	0.064	8.51387e-247	fibroblast
VIM1	6.25341e-250	2.66841	0.996	0.318	2.09727e-245	fibroblast
CD991	3.34085e-249	1.34954	0.929	0.207	1.12045e-244	fibroblast
LPP1	1.32869e-243	1.10058	0.691	0.11	4.45617e-239	fibroblast
FAM114A1	9.70926e-241	0.690876	0.553	0.067	3.25629e-236	fibroblast
ID4	8.0568e-240	0.857526	0.511	0.056	2.70209e-235	fibroblast
EMP3	3.04055e-228	0.838501	0.688	0.098	1.01974e-223	fibroblast
THY11	8.07818e-228	2.48058	0.947	0.319	2.70926e-223	fibroblast
ETS11	1.3806e-227	0.534759	0.574	0.067	4.63024e-223	fibroblast
TLN11	4.20698e-224	1.1553	0.801	0.163	1.41094e-219	fibroblast
RARRES3	6.56876e-224	0.595414	0.635	0.082	2.20303e-219	fibroblast
CPQ	2.81695e-222	0.672134	0.539	0.068	9.44748e-218	fibroblast
TMEM176A	2.02132e-221	1.24057	0.688	0.116	6.77912e-217	fibroblast
HLA-B2	1.72173e-219	1.34856	0.996	0.224	5.77433e-215	fibroblast
SELENOM1	2.39837e-215	1.78021	0.954	0.325	8.04366e-211	fibroblast
ANXA11	1.08506e-211	0.646782	0.578	0.076	3.63908e-207	fibroblast
RHOC1	2.55225e-206	1.25298	0.816	0.191	8.55973e-202	fibroblast
H2AFJ1	2.89158e-206	0.987363	0.805	0.164	9.69778e-202	fibroblast
ANXA12	2.15115e-204	0.607258	0.684	0.102	7.21452e-200	fibroblast
AHNAK1	6.39721e-203	0.841595	0.723	0.13	2.1455e-198	fibroblast
TYMP	2.05009e-197	0.847781	0.748	0.136	6.87558e-193	fibroblast
EPHX1	4.92447e-196	0.822348	0.553	0.082	1.65157e-191	fibroblast
MAP3K20	1.45012e-195	0.675754	0.535	0.077	4.86342e-191	fibroblast
STOM1	3.82575e-195	0.849757	0.613	0.1	1.28308e-190	fibroblast
LIMA11	3.18156e-194	0.977152	0.702	0.137	1.06703e-189	fibroblast
TGFB11	3.25285e-193	0.680414	0.617	0.09	1.09094e-188	fibroblast
TSPO1	5.15307e-193	0.838813	0.738	0.135	1.72824e-188	fibroblast
INAFM1	2.8523e-189	0.969696	0.681	0.132	9.56604e-185	fibroblast
TMEM176B	1.21377e-188	1.3097	0.752	0.163	4.07073e-184	fibroblast
ECE11	1.22883e-186	0.704129	0.543	0.082	4.12126e-182	fibroblast
SH3BGRL1	3.48626e-182	0.992304	0.837	0.203	1.16922e-177	fibroblast
F2R1	6.70563e-182	0.884625	0.585	0.097	2.24893e-177	fibroblast
SEMA5A	8.49342e-177	0.721934	0.546	0.087	2.84852e-172	fibroblast
TPM1	4.08768e-175	1.97389	0.975	0.48	1.37093e-170	fibroblast
NDRG2	2.85338e-173	0.734619	0.514	0.078	9.56965e-169	fibroblast
DDR2	3.1351e-172	0.663273	0.557	0.092	1.05145e-167	fibroblast
GEM	3.89443e-172	0.76238	0.521	0.08	1.30612e-167	fibroblast
ITGB11	5.4896e-169	1.62399	0.986	0.551	1.8411e-164	fibroblast
ANXA51	4.74176e-168	1.34959	0.929	0.363	1.59029e-163	fibroblast
HLA-E2	3.93466e-166	0.516515	0.869	0.169	1.3196e-161	fibroblast
CLEC11A	1.677e-165	1.01698	0.77	0.2	5.62433e-161	fibroblast
PSMB92	2.95946e-165	0.554286	0.667	0.114	9.92542e-161	fibroblast
ITGAV	5.85751e-165	0.859321	0.645	0.133	1.96449e-160	fibroblast
SLC9A3R21	1.5584e-164	1.02956	0.709	0.167	5.22656e-160	fibroblast
CEBPB	5.49991e-164	0.5654	0.613	0.101	1.84456e-159	fibroblast
CD631	1.41214e-161	1.56836	1	0.823	4.73605e-157	fibroblast
PLEC1	4.60766e-160	0.615204	0.55	0.094	1.54532e-155	fibroblast
HLA-A2	4.95449e-160	1.27623	0.993	0.355	1.66164e-155	fibroblast
FRZB	1.06402e-159	1.27952	0.77	0.216	3.5685e-155	fibroblast
PHLDA1	6.36425e-159	1.00247	0.745	0.18	2.13444e-154	fibroblast
AEBP1	1.6154e-157	1.1553	0.589	0.116	5.41772e-153	fibroblast
ARHGAP291	5.9742e-157	0.888368	0.638	0.13	2.00363e-152	fibroblast
TPM41	2.72887e-155	1.47471	0.968	0.515	9.1521e-151	fibroblast
ARID5B	8.756e-154	0.845587	0.663	0.138	2.93659e-149	fibroblast
TIMP31	1.08167e-153	1.30521	0.67	0.153	3.62772e-149	fibroblast
IL6ST1	1.15541e-153	0.863467	0.617	0.124	3.87502e-149	fibroblast
CST3	1.83932e-153	1.42992	0.989	0.641	6.16871e-149	fibroblast
C11orf961	2.39235e-152	1.77578	0.901	0.343	8.02345e-148	fibroblast
HLA-C2	3.19871e-152	0.963779	0.968	0.281	1.07278e-147	fibroblast
AGRN1	3.68372e-152	0.715063	0.521	0.092	1.23545e-147	fibroblast
METRN1	4.03465e-151	0.608496	0.528	0.089	1.35314e-146	fibroblast
PMEPA11	4.77435e-149	1.44092	0.837	0.29	1.60122e-144	fibroblast
VASP1	9.18731e-148	0.630867	0.525	0.09	3.08124e-143	fibroblast
LAMB11	1.75603e-146	0.979284	0.699	0.182	5.88936e-142	fibroblast
IFI271	1.19872e-144	1.30873	0.681	0.147	4.02028e-140	fibroblast
IFI161	3.04517e-142	0.852302	0.833	0.22	1.02129e-137	fibroblast
MYO1C1	2.7376e-140	0.77184	0.613	0.139	9.18135e-136	fibroblast
CSRP11	2.56613e-139	1.19702	0.592	0.132	8.60627e-135	fibroblast
HES41	2.87685e-139	1.13465	0.89	0.324	9.64837e-135	fibroblast
SDC2	1.37051e-137	1.15845	0.603	0.14	4.59641e-133	fibroblast
ACTN1	3.74439e-136	1.21112	0.794	0.279	1.25579e-131	fibroblast
IFIT31	1.03166e-135	0.666411	0.532	0.096	3.45999e-131	fibroblast
CTSC	8.78795e-134	0.557662	0.638	0.134	2.9473e-129	fibroblast
ARHGDIB2	1.12146e-133	0.750018	0.695	0.144	3.76114e-129	fibroblast
CNN31	6.50233e-132	0.986075	0.851	0.331	2.18075e-127	fibroblast
MYL12A2	9.34832e-132	1.3004	0.943	0.451	3.13524e-127	fibroblast
TAPBP1	2.11182e-129	0.666697	0.691	0.167	7.08261e-125	fibroblast
CRTAP	2.15338e-128	0.69408	0.635	0.153	7.22202e-124	fibroblast
HSPB11	6.2879e-128	1.04275	0.879	0.329	2.10884e-123	fibroblast
CLIC41	2.58223e-127	0.614646	0.525	0.106	8.66027e-123	fibroblast
CLIC12	1.13344e-126	1.15674	0.965	0.51	3.80133e-122	fibroblast
ZEB2	7.40141e-124	0.911714	0.791	0.257	2.48228e-119	fibroblast
CD591	1.43111e-122	1.1061	0.812	0.314	4.79967e-118	fibroblast
XIST1	6.20508e-122	0.785555	0.617	0.134	2.08106e-117	fibroblast
CAST1	3.00963e-121	0.819344	0.702	0.199	1.00937e-116	fibroblast
PSMB81	6.23918e-121	0.637547	0.652	0.152	2.09249e-116	fibroblast
PTK21	4.68169e-120	0.88455	0.713	0.223	1.57014e-115	fibroblast
GYPC1	5.26386e-113	0.504373	0.55	0.11	1.76539e-108	fibroblast
RAB34	1.32531e-112	0.668614	0.599	0.154	4.44484e-108	fibroblast
ARHGEF17	1.76425e-112	0.756004	0.589	0.151	5.91695e-108	fibroblast
LAP31	1.78251e-112	0.890412	0.748	0.25	5.97818e-108	fibroblast
CD812	3.1699e-111	1.0445	0.993	0.841	1.06312e-106	fibroblast
ZFP361	4.60407e-111	0.692489	0.543	0.108	1.54411e-106	fibroblast
B2M2	4.98439e-110	1.18853	0.996	0.883	1.67166e-105	fibroblast
BCAR11	2.50092e-109	0.560024	0.528	0.121	8.38759e-105	fibroblast
ISG151	3.2433e-109	1.17628	0.791	0.23	1.08774e-104	fibroblast
FERMT21	2.84861e-106	0.684297	0.628	0.175	9.55367e-102	fibroblast
LGALS3BP	3.89778e-106	0.989711	0.855	0.384	1.30724e-101	fibroblast
SERF21	4.5409e-106	0.725689	1	0.956	1.52293e-101	fibroblast
TPT11	1.09e-105	0.663596	1	0.987	3.65566e-101	fibroblast
IQGAP11	3.30287e-105	0.584903	0.67	0.182	1.10772e-100	fibroblast
MSN1	1.46941e-104	0.599379	0.66	0.171	4.92812e-100	fibroblast
PXDN1	3.43606e-104	0.714195	0.624	0.18	1.15238e-99	fibroblast
ACTN41	1.69757e-102	0.967449	0.72	0.26	5.69331e-98	fibroblast
ANXA6	2.48441e-101	0.817993	0.709	0.241	8.33223e-97	fibroblast
TMSB4X2	4.92617e-101	0.777244	1	0.99	1.65214e-96	fibroblast
LMO4	7.5391e-101	0.718397	0.691	0.214	2.52846e-96	fibroblast
PDLIM2	1.24161e-99	0.84311	0.766	0.283	4.16411e-95	fibroblast
EPAS11	3.56156e-99	0.841303	0.695	0.231	1.19448e-94	fibroblast
PCOLCE	4.32374e-98	0.977122	0.915	0.457	1.4501e-93	fibroblast
FKBP10	4.75324e-98	0.550855	0.507	0.125	1.59414e-93	fibroblast
PARVA	2.9764e-97	0.632403	0.557	0.148	9.98224e-93	fibroblast
PALLD	3.72599e-97	0.948032	0.606	0.188	1.24962e-92	fibroblast
DCBLD2	1.28728e-93	0.653205	0.543	0.148	4.31729e-89	fibroblast
TUBA1C	3.59865e-93	0.594396	0.543	0.135	1.20692e-88	fibroblast
GAS61	8.02923e-92	0.656757	0.511	0.127	2.69284e-87	fibroblast
EFHD2	8.76977e-92	0.525938	0.521	0.121	2.9412e-87	fibroblast
CRIP21	1.19904e-90	0.793125	0.667	0.231	4.02133e-86	fibroblast
CYSTM1	6.13757e-90	0.691591	0.716	0.247	2.05842e-85	fibroblast
APOE	1.68832e-89	0.548724	0.603	0.175	5.66228e-85	fibroblast
TACC11	2.57892e-88	0.539047	0.528	0.136	8.64917e-84	fibroblast
TMEM50A1	1.21617e-87	0.78124	0.837	0.397	4.0788e-83	fibroblast
LEPROT1	1.67591e-87	0.711065	0.766	0.319	5.62068e-83	fibroblast
PPFIBP11	3.06298e-87	0.604321	0.574	0.167	1.02726e-82	fibroblast
LIMS11	8.16768e-86	0.800718	0.777	0.352	2.73928e-81	fibroblast
WASF21	7.64346e-85	0.724567	0.812	0.353	2.56346e-80	fibroblast
ZYX	1.18789e-84	0.537832	0.564	0.165	3.98396e-80	fibroblast
MPRIP	2.19955e-84	0.724017	0.741	0.308	7.37686e-80	fibroblast
UGCG	5.39081e-84	0.800397	0.667	0.245	1.80797e-79	fibroblast
NR3C1	7.1219e-84	0.548267	0.564	0.155	2.38854e-79	fibroblast
TAGLN21	7.27557e-82	0.817687	0.901	0.48	2.44008e-77	fibroblast
SERPINF1	3.02181e-81	0.861888	0.755	0.274	1.01345e-76	fibroblast
MYL61	8.46813e-81	0.800452	1	0.965	2.84004e-76	fibroblast
PFN11	9.96135e-81	0.778352	0.972	0.818	3.34084e-76	fibroblast
NFIC1	1.2477e-80	0.587816	0.571	0.172	4.18453e-76	fibroblast
CALCOCO2	1.11087e-78	0.510745	0.514	0.139	3.72565e-74	fibroblast
RGS5	2.16746e-77	1.54982	0.72	0.311	7.26923e-73	fibroblast
LAPTM4A1	3.25434e-77	0.773386	0.933	0.655	1.09144e-72	fibroblast
REXO21	4.68487e-77	0.650937	0.652	0.248	1.57121e-72	fibroblast
ITM2B1	4.81201e-77	0.684114	0.979	0.797	1.61385e-72	fibroblast
MYO1B	8.94262e-77	0.966682	0.713	0.326	2.99918e-72	fibroblast
PPIB	1.73043e-76	0.672313	0.986	0.85	5.80351e-72	fibroblast
TNIP1	2.05954e-76	0.500104	0.525	0.154	6.90729e-72	fibroblast
RSU11	3.50806e-76	0.555255	0.539	0.167	1.17653e-71	fibroblast
SPATS2L	3.90748e-76	0.645304	0.709	0.27	1.31049e-71	fibroblast
CEBPD	1.23881e-75	0.540611	0.574	0.163	4.15471e-71	fibroblast
ARPC5	1.88684e-72	0.834659	0.883	0.601	6.32809e-68	fibroblast
CD1511	1.59345e-71	0.737107	0.798	0.42	5.3441e-67	fibroblast
EEF1D1	2.29111e-71	0.615729	0.972	0.869	7.68392e-67	fibroblast
RNH1	2.82706e-71	0.669177	0.819	0.428	9.4814e-67	fibroblast
JAK11	2.49297e-70	0.628844	0.723	0.304	8.36093e-66	fibroblast
IGFBP2	3.4336e-70	1.14956	0.823	0.511	1.15156e-65	fibroblast
SPTBN11	1.84756e-68	0.860068	0.872	0.492	6.19634e-64	fibroblast
TMEM165	5.65172e-68	0.637238	0.699	0.31	1.89547e-63	fibroblast
SGCE	1.85981e-66	0.56662	0.645	0.254	6.23743e-62	fibroblast
MYL12B1	9.06084e-66	0.658823	0.95	0.807	3.03883e-61	fibroblast
GNAI21	4.95106e-65	0.579314	0.84	0.444	1.66049e-60	fibroblast
CSRP2	9.98284e-65	0.641905	0.631	0.238	3.34805e-60	fibroblast
C4orf3	1.6258e-64	0.678889	0.833	0.501	5.45262e-60	fibroblast
ILK	2.97039e-64	0.636953	0.688	0.309	9.9621e-60	fibroblast
LY6E1	1.78495e-62	0.763435	0.784	0.34	5.98637e-58	fibroblast
SELENOW1	2.36894e-62	0.713238	0.918	0.715	7.94496e-58	fibroblast
CPE	4.5774e-62	1.16564	0.823	0.601	1.53517e-57	fibroblast
CYGB	1.8247e-61	0.780968	0.677	0.315	6.11969e-57	fibroblast
2021-09-07	1.27221e-60	0.608947	0.968	0.821	4.26675e-56	fibroblast
GNG51	1.08301e-59	0.615118	0.862	0.494	3.6322e-55	fibroblast
CHN1	1.52213e-59	0.839125	0.649	0.301	5.10492e-55	fibroblast
SERPINB61	1.05222e-58	0.519633	0.603	0.228	3.52893e-54	fibroblast
ATP6V0E12	1.3524e-58	0.540804	0.84	0.482	4.53568e-54	fibroblast
CAMK2N1	1.38127e-58	0.76929	0.723	0.32	4.63251e-54	fibroblast
MINOS1	6.21023e-58	0.577398	0.801	0.438	2.08279e-53	fibroblast
CD164	2.87498e-55	0.510757	0.652	0.279	9.64212e-51	fibroblast
TXNIP1	2.54302e-54	0.650479	0.688	0.304	8.52879e-50	fibroblast
CALU1	2.56567e-54	0.644014	0.606	0.271	8.60474e-50	fibroblast
SDF41	3.34882e-54	0.510641	0.546	0.209	1.12313e-49	fibroblast
CALR1	5.45154e-54	0.659734	0.926	0.71	1.82834e-49	fibroblast
2021-09-11	7.24892e-54	0.75792	0.723	0.417	2.43114e-49	fibroblast
VMP1	1.39552e-53	0.732324	0.752	0.397	4.68028e-49	fibroblast
ARL1	3.88331e-51	0.501052	0.621	0.279	1.30238e-46	fibroblast
CYB5R31	2.73694e-50	0.530027	0.773	0.437	9.17916e-46	fibroblast
KDELR21	4.83966e-50	0.583461	0.723	0.409	1.62313e-45	fibroblast
NEAT12	7.20237e-50	0.695875	0.83	0.468	2.41553e-45	fibroblast
MPG	7.13029e-46	0.537169	0.706	0.379	2.39136e-41	fibroblast
ACADVL	2.80929e-45	0.531933	0.67	0.343	9.42179e-41	fibroblast
SQSTM11	6.97031e-45	0.527427	0.667	0.324	2.3377e-40	fibroblast
PNRC11	1.11328e-43	0.566637	0.837	0.543	3.73372e-39	fibroblast
RHOA1	2.77505e-43	0.555774	0.869	0.683	9.30695e-39	fibroblast
OAZ2	7.43758e-41	0.607049	0.67	0.375	2.49442e-36	fibroblast
PDLIM7	2.89081e-40	0.56458	0.578	0.287	9.69521e-36	fibroblast
JUNB1	6.18673e-39	0.624008	0.851	0.592	2.07491e-34	fibroblast
HSPA1A	3.24277e-38	0.616685	0.727	0.417	1.08756e-33	fibroblast
SSR3	5.51611e-36	0.524216	0.73	0.463	1.84999e-31	fibroblast
ANXA21	6.98443e-36	0.556919	0.823	0.413	2.34244e-31	fibroblast
TBX2	2.24249e-28	0.512862	0.635	0.359	7.52085e-24	fibroblast
C20orf27	1.22782e-26	0.656645	0.606	0.405	4.11787e-22	fibroblast
DSTN	1.4581e-22	0.591696	0.901	0.739	4.89017e-18	fibroblast
S100A61	3.84515e-19	0.711702	0.688	0.503	1.28959e-14	fibroblast
FOS	2.81749e-18	0.839023	0.78	0.693	9.44928e-14	fibroblast
JUN	2.03849e-11	0.718791	0.823	0.777	6.83669e-07	fibroblast
C1QB	0	3.59503	0.748	0.047	0	myeloid_cell
HLA-DRA1	0	3.55859	0.985	0.095	0	myeloid_cell
C1QA	0	3.53591	0.765	0.048	0	myeloid_cell
HLA-DRB12	0	3.46335	0.972	0.152	0	myeloid_cell
APOE1	0	3.45594	0.765	0.162	0	myeloid_cell
C1QC	0	3.36825	0.746	0.04	0	myeloid_cell
HLA-DPA11	0	3.31165	0.963	0.075	0	myeloid_cell
CD742	0	3.26098	0.981	0.12	0	myeloid_cell
LYZ	0	3.18827	0.88	0.029	0	myeloid_cell
HLA-DPB11	0	3.11122	0.953	0.082	0	myeloid_cell
SELENOP1	0	3.06319	0.614	0.025	0	myeloid_cell
SAT12	0	2.96998	0.99	0.253	0	myeloid_cell
CCL3L1	0	2.9002	0.659	0.04	0	myeloid_cell
CCL3	0	2.83048	0.673	0.058	0	myeloid_cell
HLA-DQB11	0	2.78159	0.917	0.032	0	myeloid_cell
CCL4L2	0	2.77009	0.635	0.05	0	myeloid_cell
APOC1	0	2.7403	0.761	0.114	0	myeloid_cell
HLA-DQA11	0	2.71637	0.887	0.025	0	myeloid_cell
IL1B	0	2.69764	0.563	0.032	0	myeloid_cell
AIF1	0	2.68734	0.98	0.063	0	myeloid_cell
HLA-DRB52	0	2.5793	0.935	0.166	0	myeloid_cell
TYROBP	0	2.5075	0.928	0.065	0	myeloid_cell
IER3	0	2.49538	0.734	0.134	0	myeloid_cell
CXCL8	0	2.48931	0.58	0.038	0	myeloid_cell
CTSS	0	2.43112	0.942	0.065	0	myeloid_cell
CST31	0	2.41441	0.967	0.635	0	myeloid_cell
NFKBIA1	0	2.40785	0.868	0.343	0	myeloid_cell
MS4A7	0	2.37506	0.761	0.022	0	myeloid_cell
CTSC1	0	2.34335	0.871	0.117	0	myeloid_cell
FTL	0	2.33037	1	0.988	0	myeloid_cell
CD14	0	2.26851	0.802	0.046	0	myeloid_cell
MS4A6A	0	2.2211	0.847	0.023	0	myeloid_cell
FCGRT1	0	2.20862	0.921	0.103	0	myeloid_cell
CCL4	0	2.2034	0.603	0.079	0	myeloid_cell
PSAP	0	2.18582	0.943	0.382	0	myeloid_cell
GADD45B	0	2.14137	0.776	0.097	0	myeloid_cell
SLC40A1	0	2.12593	0.629	0.042	0	myeloid_cell
GRN1	0	2.09919	0.929	0.229	0	myeloid_cell
FCER1G	0	2.08995	0.919	0.061	0	myeloid_cell
S100A112	0	2.07976	0.963	0.129	0	myeloid_cell
HLA-DMA1	0	2.07396	0.902	0.049	0	myeloid_cell
LGMN	0	2.05624	0.739	0.127	0	myeloid_cell
FGL2	0	2.0515	0.875	0.015	0	myeloid_cell
TYMP1	0	2.01229	0.933	0.118	0	myeloid_cell
SRGN	0	2.00874	0.912	0.125	0	myeloid_cell
CTSZ1	0	2.00617	0.919	0.096	0	myeloid_cell
CEBPD1	0	2.00288	0.861	0.148	0	myeloid_cell
CPVL	0	1.93835	0.8	0.018	0	myeloid_cell
CD68	0	1.92391	0.879	0.056	0	myeloid_cell
TMEM176B1	0	1.89711	0.828	0.149	0	myeloid_cell
HLA-B3	0	1.87071	0.978	0.208	0	myeloid_cell
NPC2	0	1.83294	0.894	0.101	0	myeloid_cell
CTSD	0	1.82586	0.841	0.312	0	myeloid_cell
CYBA1	0	1.82056	0.975	0.405	0	myeloid_cell
CD831	0	1.81697	0.728	0.067	0	myeloid_cell
LGALS31	0	1.81553	0.824	0.1	0	myeloid_cell
IFITM32	0	1.80758	0.693	0.07	0	myeloid_cell
B2M3	0	1.79734	0.997	0.881	0	myeloid_cell
PLAUR	0	1.77568	0.746	0.035	0	myeloid_cell
ZFP362	0	1.77299	0.79	0.093	0	myeloid_cell
FUCA1	0	1.77021	0.654	0.087	0	myeloid_cell
RNASET21	0	1.76771	0.914	0.187	0	myeloid_cell
CFD	0	1.75275	0.677	0.024	0	myeloid_cell
LST1	0	1.75217	0.849	0.037	0	myeloid_cell
IGSF6	0	1.74794	0.785	0.019	0	myeloid_cell
HLA-A3	0	1.72477	0.971	0.343	0	myeloid_cell
ISG152	0	1.72301	0.763	0.219	0	myeloid_cell
NEAT13	0	1.71516	0.818	0.461	0	myeloid_cell
DUSP11	0	1.69325	0.845	0.579	0	myeloid_cell
MS4A4A	0	1.69024	0.656	0.021	0	myeloid_cell
BLVRB	0	1.68414	0.839	0.08	0	myeloid_cell
CAPG	0	1.67437	0.728	0.059	0	myeloid_cell
ATF3	0	1.67017	0.66	0.182	0	myeloid_cell
LAPTM51	0	1.65873	0.916	0.1	0	myeloid_cell
HMOX1	0	1.65809	0.708	0.037	0	myeloid_cell
HLA-C3	0	1.64826	0.97	0.266	0	myeloid_cell
CTSH1	0	1.64439	0.836	0.039	0	myeloid_cell
FTH1	0	1.63833	0.999	0.994	0	myeloid_cell
SGK1	0	1.62467	0.724	0.049	0	myeloid_cell
SOD2	0	1.61949	0.728	0.206	0	myeloid_cell
TMSB4X3	0	1.61713	1	0.989	0	myeloid_cell
GPNMB	0	1.61237	0.594	0.036	0	myeloid_cell
FOLR2	0	1.59702	0.533	0.011	0	myeloid_cell
NAMPT	0	1.58986	0.764	0.271	0	myeloid_cell
BCL2A1	0	1.57476	0.628	0.039	0	myeloid_cell
HLA-E3	0	1.57416	0.947	0.153	0	myeloid_cell
CTSL	0	1.56464	0.725	0.303	0	myeloid_cell
GLUL	0	1.5519	0.817	0.377	0	myeloid_cell
NR4A2	0	1.55168	0.674	0.08	0	myeloid_cell
VAMP8	0	1.54794	0.901	0.095	0	myeloid_cell
LGALS12	0	1.53485	0.807	0.137	0	myeloid_cell
FOSB	0	1.53463	0.757	0.301	0	myeloid_cell
CREG1	0	1.53274	0.744	0.132	0	myeloid_cell
JUNB2	0	1.53027	0.871	0.586	0	myeloid_cell
BST22	0	1.52382	0.876	0.08	0	myeloid_cell
DUSP2	0	1.52068	0.692	0.149	0	myeloid_cell
RGS1	0	1.50283	0.688	0.094	0	myeloid_cell
CTSB	0	1.49208	0.855	0.293	0	myeloid_cell
ITM2B2	0	1.4919	0.962	0.793	0	myeloid_cell
PYCARD	0	1.48218	0.838	0.073	0	myeloid_cell
PLEK	0	1.46375	0.763	0.03	0	myeloid_cell
CEBPB1	0	1.43884	0.749	0.087	0	myeloid_cell
LIPA	0	1.4285	0.663	0.102	0	myeloid_cell
IL18	0	1.42791	0.637	0.016	0	myeloid_cell
PPP1R15A	0	1.42535	0.732	0.268	0	myeloid_cell
EFHD21	0	1.42085	0.848	0.105	0	myeloid_cell
FOS1	0	1.39602	0.859	0.69	0	myeloid_cell
ITGB2	0	1.39511	0.848	0.074	0	myeloid_cell
VIM2	0	1.39501	0.86	0.307	0	myeloid_cell
IFI61	0	1.38826	0.614	0.172	0	myeloid_cell
ZFP36L12	0	1.38492	0.745	0.081	0	myeloid_cell
CYBB	0	1.38336	0.741	0.017	0	myeloid_cell
ATOX11	0	1.37805	0.889	0.601	0	myeloid_cell
COTL1	0	1.37719	0.84	0.22	0	myeloid_cell
HLA-DMB	0	1.37277	0.802	0.021	0	myeloid_cell
RGS2	0	1.36882	0.657	0.106	0	myeloid_cell
MT2A1	0	1.36733	0.602	0.12	0	myeloid_cell
GPR183	0	1.35623	0.58	0.04	0	myeloid_cell
PLA2G7	0	1.34944	0.615	0.019	0	myeloid_cell
SPI1	0	1.34067	0.813	0.024	0	myeloid_cell
SDCBP	0	1.33664	0.884	0.299	0	myeloid_cell
DAB21	0	1.32036	0.595	0.026	0	myeloid_cell
TNFSF13B	0	1.31705	0.77	0.029	0	myeloid_cell
MAFB	0	1.31548	0.661	0.139	0	myeloid_cell
ARPC1B1	0	1.31458	0.862	0.162	0	myeloid_cell
ASAH1	0	1.30732	0.884	0.484	0	myeloid_cell
C1orf162	0	1.30443	0.77	0.045	0	myeloid_cell
VAMP52	0	1.29913	0.671	0.064	0	myeloid_cell
SQSTM12	0	1.29343	0.812	0.314	0	myeloid_cell
TMEM176A1	0	1.28478	0.707	0.104	0	myeloid_cell
CD163	0	1.28083	0.554	0.02	0	myeloid_cell
ARHGDIB3	0	1.27955	0.9	0.128	0	myeloid_cell
C5AR1	0	1.27639	0.596	0.02	0	myeloid_cell
ICAM1	0	1.26221	0.628	0.024	0	myeloid_cell
PRDX1	0	1.26186	0.943	0.764	0	myeloid_cell
FYB1	0	1.24882	0.74	0.068	0	myeloid_cell
LY96	0	1.21492	0.717	0.028	0	myeloid_cell
CHMP1B	0	1.21103	0.65	0.215	0	myeloid_cell
MNDA	0	1.21011	0.596	0.009	0	myeloid_cell
SERPINA1	0	1.20211	0.621	0.01	0	myeloid_cell
CSF1R	0	1.19532	0.67	0.014	0	myeloid_cell
MPEG1	0	1.19258	0.685	0.014	0	myeloid_cell
LITAF	0	1.19104	0.801	0.184	0	myeloid_cell
GSN2	0	1.17968	0.601	0.059	0	myeloid_cell
CD4	0	1.17773	0.726	0.029	0	myeloid_cell
KLF6	0	1.17151	0.775	0.422	0	myeloid_cell
NFKBIZ	0	1.16448	0.615	0.076	0	myeloid_cell
LCP1	0	1.15355	0.802	0.142	0	myeloid_cell
SH3BGRL32	0	1.14848	0.948	0.531	0	myeloid_cell
RILPL21	0	1.14774	0.666	0.05	0	myeloid_cell
TNFAIP3	0	1.14563	0.678	0.11	0	myeloid_cell
ZNF331	0	1.14048	0.652	0.232	0	myeloid_cell
ATP6V0E13	0	1.13957	0.902	0.473	0	myeloid_cell
VSIR	0	1.13713	0.711	0.037	0	myeloid_cell
TSPO2	0	1.13219	0.675	0.124	0	myeloid_cell
MCL1	0	1.12876	0.803	0.369	0	myeloid_cell
BTG21	0	1.12838	0.724	0.327	0	myeloid_cell
FCGR2A	0	1.11148	0.603	0.016	0	myeloid_cell
ACP5	0	1.10884	0.568	0.032	0	myeloid_cell
EPSTI11	0	1.10882	0.695	0.056	0	myeloid_cell
PNRC12	0	1.10769	0.845	0.537	0	myeloid_cell
NINJ1	0	1.1029	0.739	0.214	0	myeloid_cell
TNFAIP2	0	1.1006	0.6	0.016	0	myeloid_cell
MX11	0	1.09923	0.554	0.073	0	myeloid_cell
ANXA52	0	1.09258	0.863	0.353	0	myeloid_cell
LAP32	0	1.08983	0.767	0.239	0	myeloid_cell
RGS10	0	1.08835	0.852	0.324	0	myeloid_cell
SAMHD11	0	1.08673	0.754	0.154	0	myeloid_cell
TNFSF101	0	1.08433	0.522	0.032	0	myeloid_cell
LGALS91	0	1.08125	0.739	0.035	0	myeloid_cell
NR4A1	0	1.07827	0.584	0.114	0	myeloid_cell
CD632	0	1.06765	0.957	0.821	0	myeloid_cell
PHACTR1	0	1.06134	0.644	0.217	0	myeloid_cell
YBX33	0	1.05967	0.67	0.049	0	myeloid_cell
RAB32	0	1.05919	0.667	0.037	0	myeloid_cell
CD531	0	1.05803	0.787	0.081	0	myeloid_cell
NPL	0	1.04377	0.577	0.029	0	myeloid_cell
TPP1	0	1.04156	0.712	0.076	0	myeloid_cell
CD48	0	1.03314	0.698	0.054	0	myeloid_cell
KLF4	0	1.03111	0.506	0.023	0	myeloid_cell
PLIN2	0	1.03031	0.629	0.143	0	myeloid_cell
LY86	0	1.02849	0.682	0.015	0	myeloid_cell
SERPINB1	0	1.01914	0.696	0.104	0	myeloid_cell
SOCS31	0	1.01852	0.637	0.118	0	myeloid_cell
PPT1	0	1.01552	0.74	0.18	0	myeloid_cell
PSME21	0	1.01336	0.859	0.484	0	myeloid_cell
UCP21	0	1.00965	0.769	0.234	0	myeloid_cell
LY6E2	0	1.00844	0.677	0.334	0	myeloid_cell
SH3BGRL2	0	1.00431	0.794	0.191	0	myeloid_cell
PSMB93	0	0.999289	0.727	0.101	0	myeloid_cell
CD86	0	0.996288	0.655	0.013	0	myeloid_cell
AOAH	0	0.994008	0.653	0.021	0	myeloid_cell
GNAI22	0	0.989986	0.882	0.434	0	myeloid_cell
IFNGR1	0	0.97785	0.736	0.216	0	myeloid_cell
CASP1	0	0.973507	0.646	0.024	0	myeloid_cell
OSTF1	0	0.969068	0.749	0.118	0	myeloid_cell
CARD161	0	0.969002	0.66	0.041	0	myeloid_cell
IRF8	0	0.963776	0.603	0.019	0	myeloid_cell
CTSA	0	0.962925	0.644	0.126	0	myeloid_cell
AKR1A1	0	0.950319	0.811	0.43	0	myeloid_cell
CFLAR1	0	0.945689	0.727	0.172	0	myeloid_cell
HNMT	0	0.93027	0.592	0.021	0	myeloid_cell
ADA2	0	0.928988	0.653	0.024	0	myeloid_cell
RASSF4	0	0.925054	0.595	0.043	0	myeloid_cell
MGAT11	0	0.924482	0.699	0.118	0	myeloid_cell
CXCL16	0	0.923002	0.615	0.02	0	myeloid_cell
BIRC3	0	0.921516	0.526	0.041	0	myeloid_cell
STAT11	0	0.920803	0.676	0.247	0	myeloid_cell
STX11	0	0.919893	0.556	0.013	0	myeloid_cell
SLCO2B1	0	0.918759	0.525	0.014	0	myeloid_cell
BRI3	0	0.910751	0.952	0.74	0	myeloid_cell
PLSCR11	0	0.907726	0.692	0.124	0	myeloid_cell
LAMP21	0	0.904619	0.619	0.097	0	myeloid_cell
ID2	0	0.899478	0.578	0.12	0	myeloid_cell
H2AFJ2	0	0.898916	0.694	0.153	0	myeloid_cell
CSTB1	0	0.898421	0.885	0.537	0	myeloid_cell
RNASE6	0	0.894596	0.57	0.012	0	myeloid_cell
OAZ11	0	0.894478	0.985	0.892	0	myeloid_cell
LAIR1	0	0.892226	0.578	0.021	0	myeloid_cell
HCLS1	0	0.891079	0.69	0.05	0	myeloid_cell
C1orf542	0	0.890475	0.504	0.017	0	myeloid_cell
MAP3K8	0	0.884715	0.614	0.048	0	myeloid_cell
PTPRC1	0	0.879701	0.81	0.106	0	myeloid_cell
GMFG2	0	0.879349	0.79	0.112	0	myeloid_cell
CLEC7A	0	0.878746	0.599	0.01	0	myeloid_cell
NR4A3	0	0.873928	0.518	0.03	0	myeloid_cell
GPSM31	0	0.861513	0.742	0.091	0	myeloid_cell
CD84	0	0.853664	0.552	0.023	0	myeloid_cell
PILRA	0	0.849811	0.543	0.018	0	myeloid_cell
SLC7A7	0	0.845947	0.559	0.012	0	myeloid_cell
PPIF	0	0.840916	0.601	0.216	0	myeloid_cell
NABP1	0	0.840585	0.561	0.058	0	myeloid_cell
MYL12A3	0	0.834949	0.896	0.442	0	myeloid_cell
NFE2L2	0	0.834669	0.712	0.253	0	myeloid_cell
LILRB4	0	0.834198	0.505	0.013	0	myeloid_cell
NCF11	0	0.833767	0.51	0.038	0	myeloid_cell
TGFBI1	0	0.833216	0.604	0.064	0	myeloid_cell
LYN	0	0.832579	0.599	0.031	0	myeloid_cell
SAMSN1	0	0.831897	0.601	0.063	0	myeloid_cell
THEMIS2	0	0.829608	0.6	0.018	0	myeloid_cell
ARPC51	0	0.827982	0.898	0.594	0	myeloid_cell
NAGK	0	0.82644	0.756	0.297	0	myeloid_cell
RAB20	0	0.82055	0.521	0.011	0	myeloid_cell
CD300A	0	0.819021	0.563	0.024	0	myeloid_cell
SYNGR2	0	0.815781	0.614	0.078	0	myeloid_cell
TNFRSF1B	0	0.812846	0.623	0.073	0	myeloid_cell
PARP142	0	0.811691	0.588	0.056	0	myeloid_cell
RHOG	0	0.805306	0.652	0.093	0	myeloid_cell
PFN12	0	0.80456	0.951	0.816	0	myeloid_cell
C3AR1	0	0.803761	0.508	0.012	0	myeloid_cell
CD371	0	0.800984	0.696	0.09	0	myeloid_cell
SERP11	0	0.795728	0.877	0.562	0	myeloid_cell
TSPAN4	0	0.794522	0.589	0.195	0	myeloid_cell
GIMAP41	0	0.793728	0.519	0.045	0	myeloid_cell
SMCO4	0	0.788975	0.585	0.074	0	myeloid_cell
RASGEF1B	0	0.787731	0.537	0.053	0	myeloid_cell
PTPRE	0	0.787181	0.556	0.04	0	myeloid_cell
CD813	0	0.786962	0.913	0.84	0	myeloid_cell
RNF130	0	0.783	0.701	0.256	0	myeloid_cell
REL1	0	0.779381	0.622	0.262	0	myeloid_cell
UNC93B1	0	0.778331	0.566	0.021	0	myeloid_cell
ADAP2	0	0.778134	0.544	0.021	0	myeloid_cell
GSDMD2	0	0.775286	0.577	0.046	0	myeloid_cell
IER5	0	0.771751	0.557	0.096	0	myeloid_cell
IFITM22	0	0.771134	0.56	0.086	0	myeloid_cell
FERMT3	0	0.767275	0.613	0.044	0	myeloid_cell
TMEM1231	0	0.765116	0.687	0.25	0	myeloid_cell
NFKBID	0	0.76478	0.539	0.047	0	myeloid_cell
CLIC13	0	0.764763	0.891	0.502	0	myeloid_cell
METRNL	0	0.76413	0.648	0.113	0	myeloid_cell
CLEC2B1	0	0.764114	0.677	0.074	0	myeloid_cell
ANXA13	0	0.758718	0.682	0.09	0	myeloid_cell
MFSD1	0	0.75713	0.61	0.125	0	myeloid_cell
GLIPR1	0	0.754977	0.64	0.049	0	myeloid_cell
ARPC31	0	0.752796	0.966	0.868	0	myeloid_cell
IFNGR2	0	0.752541	0.686	0.235	0	myeloid_cell
CMTM6	0	0.751664	0.694	0.214	0	myeloid_cell
SERTAD1	0	0.750562	0.506	0.099	0	myeloid_cell
GLRX	0	0.747402	0.701	0.271	0	myeloid_cell
KCTD12	0	0.74283	0.529	0.063	0	myeloid_cell
TNFRSF14	0	0.741443	0.599	0.052	0	myeloid_cell
GNG52	0	0.740906	0.849	0.487	0	myeloid_cell
TBXAS1	0	0.740902	0.533	0.012	0	myeloid_cell
NCF4	0	0.740719	0.552	0.018	0	myeloid_cell
HCST	0	0.737404	0.668	0.103	0	myeloid_cell
EMP31	0	0.736493	0.532	0.09	0	myeloid_cell
MOB1A	0	0.73163	0.71	0.21	0	myeloid_cell
IFI351	0	0.73131	0.504	0.039	0	myeloid_cell
IL10RA	0	0.725115	0.564	0.031	0	myeloid_cell
ZEB21	0	0.723519	0.661	0.249	0	myeloid_cell
HCK	0	0.71993	0.534	0.008	0	myeloid_cell
SLC15A3	0	0.718795	0.513	0.018	0	myeloid_cell
RNF2131	0	0.717004	0.666	0.228	0	myeloid_cell
M6PR	0	0.709565	0.672	0.216	0	myeloid_cell
IQGAP12	0	0.709484	0.67	0.172	0	myeloid_cell
VASP2	0	0.709382	0.555	0.081	0	myeloid_cell
LAMP11	0	0.698761	0.612	0.281	0	myeloid_cell
NCKAP1L	0	0.696238	0.569	0.032	0	myeloid_cell
HLA-F1	0	0.695449	0.616	0.063	0	myeloid_cell
IRF71	0	0.69509	0.539	0.069	0	myeloid_cell
ABI3	0	0.691154	0.515	0.02	0	myeloid_cell
PSMB82	0	0.681362	0.677	0.141	0	myeloid_cell
ARHGAP181	0	0.675864	0.507	0.033	0	myeloid_cell
MGST21	0	0.675539	0.575	0.113	0	myeloid_cell
RGS19	0	0.669975	0.582	0.097	0	myeloid_cell
HEXA	0	0.666485	0.604	0.2	0	myeloid_cell
EVI2B	0	0.665648	0.538	0.024	0	myeloid_cell
CIB1	0	0.662788	0.682	0.183	0	myeloid_cell
PFKFB3	0	0.658259	0.501	0.081	0	myeloid_cell
IRF11	0	0.657571	0.564	0.167	0	myeloid_cell
CAPZB	0	0.655003	0.817	0.478	0	myeloid_cell
FUOM	0	0.654463	0.538	0.064	0	myeloid_cell
FOSL2	0	0.651038	0.508	0.074	0	myeloid_cell
GNS	0	0.649221	0.515	0.104	0	myeloid_cell
FXYD51	0	0.64863	0.628	0.089	0	myeloid_cell
TMBIM61	0	0.646231	0.897	0.709	0	myeloid_cell
SCPEP1	0	0.643908	0.582	0.196	0	myeloid_cell
TAPBP2	0	0.638226	0.659	0.157	0	myeloid_cell
TLN12	0	0.637968	0.632	0.154	0	myeloid_cell
RNH11	0	0.629172	0.748	0.421	0	myeloid_cell
TGFB12	0	0.625874	0.627	0.079	0	myeloid_cell
SP110	0	0.625382	0.508	0.055	0	myeloid_cell
GCA	0	0.623535	0.523	0.11	0	myeloid_cell
MPP1	0	0.614757	0.524	0.139	0	myeloid_cell
PRCP1	0	0.614344	0.558	0.124	0	myeloid_cell
IFI162	0	0.613597	0.679	0.211	0	myeloid_cell
SKAP2	0	0.610967	0.514	0.027	0	myeloid_cell
PTPN6	0	0.603564	0.506	0.031	0	myeloid_cell
RHOA2	0	0.602952	0.887	0.679	0	myeloid_cell
PRR13	0	0.602443	0.611	0.192	0	myeloid_cell
LRPAP1	0	0.601214	0.659	0.291	0	myeloid_cell
GSTK1	0	0.597838	0.689	0.262	0	myeloid_cell
QKI1	0	0.593908	0.685	0.29	0	myeloid_cell
SMAP21	0	0.592771	0.614	0.217	0	myeloid_cell
GAA	0	0.592391	0.544	0.17	0	myeloid_cell
SFT2D1	0	0.592242	0.61	0.186	0	myeloid_cell
DRAM2	0	0.590123	0.551	0.181	0	myeloid_cell
RAP1A1	0	0.589019	0.614	0.182	0	myeloid_cell
WAS	0	0.588901	0.53	0.039	0	myeloid_cell
SERPINB62	0	0.586495	0.628	0.22	0	myeloid_cell
CASP41	0	0.581825	0.524	0.048	0	myeloid_cell
APBB1IP	0	0.578771	0.55	0.051	0	myeloid_cell
NCOA4	0	0.576159	0.628	0.271	0	myeloid_cell
CREM	0	0.569789	0.561	0.201	0	myeloid_cell
TPT12	0	0.563595	0.999	0.987	0	myeloid_cell
MSN2	0	0.561126	0.642	0.161	0	myeloid_cell
ANXA111	0	0.559538	0.548	0.066	0	myeloid_cell
CD1641	0	0.553361	0.634	0.272	0	myeloid_cell
RNF13	0	0.535954	0.607	0.266	0	myeloid_cell
CAST2	0	0.519807	0.582	0.191	0	myeloid_cell
FNBP1	0	0.515137	0.607	0.258	0	myeloid_cell
SERF22	0	0.505675	0.98	0.956	0	myeloid_cell
CORO1B	0	0.50275	0.619	0.258	0	myeloid_cell
TPM31	4.65563e-302	0.639098	0.818	0.532	1.56141e-297	myeloid_cell
LIMS12	7.55958e-297	0.566085	0.685	0.345	2.53533e-292	myeloid_cell
HERPUD11	2.8589e-295	0.99306	0.732	0.447	9.58818e-291	myeloid_cell
CNPY3	2.64375e-293	0.538307	0.698	0.357	8.86659e-289	myeloid_cell
LAMTOR4	1.193e-292	0.576801	0.852	0.609	4.00107e-288	myeloid_cell
PIM31	3.37441e-289	0.731975	0.657	0.343	1.13171e-284	myeloid_cell
SDHD	8.60214e-286	0.602774	0.565	0.241	2.88499e-281	myeloid_cell
VMP11	8.17051e-279	0.729208	0.703	0.391	2.74022e-274	myeloid_cell
PSME12	1.81369e-277	0.554345	0.767	0.452	6.08274e-273	myeloid_cell
KDM6B	1.115e-276	0.633612	0.591	0.278	3.7395e-272	myeloid_cell
LMNA2	2.46291e-273	1.03343	0.511	0.219	8.26012e-269	myeloid_cell
ZFAND5	3.98191e-272	0.845363	0.688	0.387	1.33545e-267	myeloid_cell
GPX4	6.45544e-265	0.643425	0.941	0.84	2.16503e-260	myeloid_cell
DBI1	1.35143e-247	0.59736	0.853	0.646	4.53242e-243	myeloid_cell
S100A101	2.79721e-247	0.758551	0.605	0.261	9.38128e-243	myeloid_cell
TIMP2	5.74193e-245	0.61973	0.791	0.564	1.92573e-240	myeloid_cell
SNX21	4.05551e-240	0.51624	0.677	0.376	1.36014e-235	myeloid_cell
GSTO11	7.51149e-238	0.55616	0.783	0.512	2.51921e-233	myeloid_cell
ACTB	8.25613e-234	0.575924	0.995	0.985	2.76894e-229	myeloid_cell
IER2	1.19137e-233	1.30429	0.807	0.628	3.9956e-229	myeloid_cell
ARL4C	1.94841e-227	0.8816	0.725	0.476	6.53457e-223	myeloid_cell
ACTR2	1.88352e-215	0.502256	0.768	0.498	6.31695e-211	myeloid_cell
DDX3X	1.15977e-214	0.516962	0.701	0.407	3.88963e-210	myeloid_cell
TIMP12	3.29858e-209	1.06588	0.556	0.279	1.10628e-204	myeloid_cell
BLOC1S1	6.78079e-207	0.5096	0.776	0.53	2.27414e-202	myeloid_cell
BLVRA	7.35982e-206	0.547251	0.589	0.321	2.46834e-201	myeloid_cell
ATP6AP2	6.45113e-204	0.554275	0.74	0.489	2.16358e-199	myeloid_cell
TXNIP2	7.89984e-184	0.592938	0.577	0.299	2.64945e-179	myeloid_cell
SLC25A5	9.20144e-181	0.5238	0.862	0.701	3.08598e-176	myeloid_cell
DNPH1	5.57922e-179	0.53976	0.656	0.398	1.87116e-174	myeloid_cell
ATP1B3	8.43384e-177	0.587705	0.687	0.454	2.82854e-172	myeloid_cell
PLD3	6.56629e-171	0.820011	0.685	0.551	2.2022e-166	myeloid_cell
PLEKHO1	2.64624e-169	0.580903	0.673	0.426	8.87497e-165	myeloid_cell
HSPA1A1	5.14036e-141	1.4062	0.652	0.412	1.72397e-136	myeloid_cell
SNX31	9.1487e-120	0.615077	0.802	0.638	3.06829e-115	myeloid_cell
CCNL1	4.30098e-116	0.518744	0.672	0.478	1.44246e-111	myeloid_cell
EGR1	1.21168e-93	0.673576	0.598	0.427	4.06372e-89	myeloid_cell
SELENOK	1.14955e-84	0.521534	0.746	0.641	3.85535e-80	myeloid_cell
LGALS3BP1	7.19048e-81	0.542042	0.517	0.382	2.41154e-76	myeloid_cell
EIF4A3	5.16236e-68	0.868688	0.685	0.582	1.73135e-63	myeloid_cell
S100A62	3.43167e-12	0.627083	0.562	0.502	1.15091e-07	myeloid_cell
PTGDS	0	3.72363	0.637	0.01	0	pDC
GZMB	0	3.39259	0.994	0.014	0	pDC
JCHAIN	0	3.20361	1	0.005	0	pDC
GPR1831	0	3.11266	0.982	0.05	0	pDC
IRF72	0	2.83133	1	0.078	0	pDC
PLAC8	0	2.59406	1	0.036	0	pDC
TCL1A1	0	2.55237	0.637	0.008	0	pDC
PLD4	0	2.48215	0.982	0.007	0	pDC
HLA-DRA2	0	2.39406	1	0.114	0	pDC
AREG	0	2.39264	0.887	0.039	0	pDC
GRASP1	0	2.37544	0.899	0.064	0	pDC
IRF81	0	2.3719	0.964	0.031	0	pDC
CLIC3	0	2.34824	0.976	0.022	0	pDC
CD832	0	2.33168	0.863	0.081	0	pDC
ALOX5AP	0	2.30632	0.976	0.038	0	pDC
LILRA4	0	2.29174	0.964	0.002	0	pDC
HLA-DPA12	0	2.14025	1	0.094	0	pDC
IL3RA1	0	2.09656	0.97	0.008	0	pDC
IGKC1	0	2.08504	0.994	0.108	0	pDC
FCER1G1	0	2.04085	1	0.079	0	pDC
NR4A31	0	2.01208	0.804	0.04	0	pDC
SCT	0	2.00551	0.857	0.001	0	pDC
HLA-DQA12	0	1.97625	0.976	0.043	0	pDC
IRF4	0	1.97302	0.875	0.009	0	pDC
MZB1	0	1.96986	0.929	0.012	0	pDC
HLA-DQB12	0	1.96112	0.964	0.051	0	pDC
RAB11FIP1	0	1.90322	0.917	0.073	0	pDC
DUSP5	0	1.86883	0.875	0.054	0	pDC
LTB1	0	1.8501	0.952	0.094	0	pDC
HLA-DPB12	0	1.81624	0.982	0.101	0	pDC
PTCRA	0	1.81582	0.869	0.004	0	pDC
SPIB	0	1.7985	0.911	0.011	0	pDC
TYROBP1	0	1.70469	0.994	0.083	0	pDC
LINC00996	0	1.62398	0.821	0.008	0	pDC
THEMIS21	0	1.5776	0.917	0.03	0	pDC
DERL3	0	1.53067	0.744	0.013	0	pDC
RNASE61	0	1.52787	0.887	0.024	0	pDC
NFKBID1	0	1.52702	0.821	0.058	0	pDC
CLEC4C	0	1.51676	0.833	0	0	pDC
HLA-DMA2	0	1.50969	0.94	0.068	0	pDC
SELL	0	1.50758	0.875	0.041	0	pDC
MPEG11	0	1.45771	0.863	0.028	0	pDC
DNASE1L3	0	1.42934	0.78	0.008	0	pDC
CD372	0	1.41278	0.982	0.102	0	pDC
MS4A6A1	0	1.38252	0.78	0.041	0	pDC
PTPRE1	0	1.37107	0.774	0.051	0	pDC
RRBP12	0	1.36435	0.804	0.069	0	pDC
JAML	0	1.32722	0.815	0.025	0	pDC
CAPG1	0	1.32531	0.917	0.073	0	pDC
LILRB41	0	1.31781	0.78	0.023	0	pDC
PLEK1	0	1.31547	0.768	0.046	0	pDC
GNA15	0	1.22521	0.613	0.016	0	pDC
NCF12	0	1.19738	0.732	0.048	0	pDC
CYBB1	0	1.19246	0.679	0.033	0	pDC
CD41	0	1.18228	0.756	0.044	0	pDC
AC004687.1	0	1.17298	0.685	0.026	0	pDC
CTSS1	0	1.15182	0.905	0.084	0	pDC
PLA2G161	0	1.15044	0.72	0.045	0	pDC
CXCR3	0	1.1504	0.637	0.011	0	pDC
LAMP5	0	1.13238	0.673	0.027	0	pDC
DRD4	0	1.12885	0.518	0.01	0	pDC
FAM129C	0	1.08852	0.696	0.005	0	pDC
MEF2C2	0	1.08468	0.685	0.031	0	pDC
NEK8	0	1.08458	0.613	0.018	0	pDC
UNC93B11	0	1.07467	0.69	0.033	0	pDC
MAPKAPK2	0	1.06966	0.685	0.041	0	pDC
SEL1L3	0	1.0528	0.625	0.021	0	pDC
HLA-DMB1	0	0.94996	0.619	0.038	0	pDC
P2RX1	0	0.932332	0.548	0.002	0	pDC
ZFAT	0	0.930483	0.595	0.023	0	pDC
GNG7	0	0.904559	0.595	0.021	0	pDC
ABHD15	0	0.891847	0.56	0.013	0	pDC
HVCN1	0	0.885966	0.524	0.029	0	pDC
MDFIC	0	0.880964	0.583	0.036	0	pDC
IGHM1	0	0.824807	0.673	0.016	0	pDC
CIITA	0	0.78696	0.506	0.015	0	pDC
ERN1	2.94514e-305	1.64099	0.786	0.071	9.8774e-301	pDC
VAMP81	9.53712e-302	1.78192	0.97	0.112	3.19856e-297	pDC
ADA	2.26468e-296	0.831568	0.512	0.029	7.59527e-292	pDC
RGS11	2.10185e-281	1.63767	0.952	0.106	7.04918e-277	pDC
SH2B31	3.09887e-281	0.811449	0.542	0.035	1.0393e-276	pDC
CD743	5.53265e-281	2.65336	1	0.139	1.85554e-276	pDC
BHLHE40	1.0397e-278	1.08235	0.667	0.053	3.48696e-274	pDC
LYN1	6.77021e-277	0.878659	0.607	0.044	2.27059e-272	pDC
NPC21	1.29736e-275	1.63335	0.958	0.118	4.35109e-271	pDC
GLIPR11	4.6463e-275	1.01764	0.726	0.062	1.55827e-270	pDC
SLC15A4	1.96775e-270	1.45929	0.863	0.104	6.59945e-266	pDC
LDLRAD4	3.71542e-269	1.66983	0.744	0.072	1.24608e-264	pDC
ZFP363	3.08477e-268	1.64199	0.923	0.107	1.03457e-263	pDC
BST23	4.97651e-268	1.49514	0.887	0.097	1.66902e-263	pDC
TRIM22	2.51198e-265	0.812423	0.613	0.045	8.42467e-261	pDC
SLC7A5	6.79217e-264	1.64365	0.833	0.097	2.27796e-259	pDC
B4GALT1	2.68383e-255	0.99935	0.601	0.047	9.00104e-251	pDC
MAP3K81	2.35367e-253	1.24901	0.685	0.06	7.89374e-249	pDC
RGS21	1.96257e-241	2.19131	0.869	0.118	6.58206e-237	pDC
SKAP21	1.42991e-238	0.73659	0.53	0.038	4.79564e-234	pDC
PYCARD1	1.76261e-238	1.25312	0.81	0.09	5.91144e-234	pDC
FERMT31	5.2138e-238	0.918467	0.643	0.056	1.7486e-233	pDC
GPR65	1.79566e-237	0.963073	0.53	0.038	6.02229e-233	pDC
CTSZ2	5.43652e-233	1.186	0.905	0.114	1.8233e-228	pDC
HLA-DRB13	2.18761e-229	2.18023	1	0.169	7.33679e-225	pDC
SRGN1	1.73105e-227	1.78634	0.994	0.142	5.80561e-223	pDC
RAC2	1.25216e-226	1.10644	0.827	0.093	4.19949e-222	pDC
CD681	3.5106e-224	0.728838	0.744	0.075	1.17738e-219	pDC
CYB561A3	3.06638e-220	1.35424	0.857	0.124	1.0284e-215	pDC
IFI44L1	2.95351e-217	1.08984	0.53	0.042	9.90549e-213	pDC
CTSC2	3.10269e-213	1.43392	0.911	0.134	1.04058e-208	pDC
RNASET22	8.85579e-208	2.10979	1	0.203	2.97005e-203	pDC
CDKN1A	1.36445e-207	1.23005	0.696	0.078	4.57608e-203	pDC
NR4A21	5.59437e-206	1.66047	0.762	0.093	1.87624e-201	pDC
AGPAT2	1.0635e-205	0.722452	0.518	0.042	3.56676e-201	pDC
FOSL21	8.51829e-201	1.34076	0.708	0.083	2.85686e-196	pDC
SMPD3	4.85357e-198	1.38347	0.81	0.124	1.62779e-193	pDC
TGFB13	1.18262e-197	1.02173	0.762	0.091	3.96626e-193	pDC
LSP1	5.40701e-193	1.07609	0.774	0.096	1.8134e-188	pDC
CD532	1.23889e-189	0.920278	0.792	0.096	4.15499e-185	pDC
GAS62	5.11637e-187	1.16019	0.821	0.127	1.71593e-182	pDC
TGFBI2	2.27818e-184	0.865671	0.661	0.076	7.64055e-180	pDC
TNFSF13B1	1.64522e-183	0.693668	0.518	0.045	5.51773e-179	pDC
PRMT9	3.52064e-178	1.39211	0.839	0.14	1.18075e-173	pDC
FCGRT2	1.75983e-172	0.891252	0.821	0.121	5.90211e-168	pDC
IQGAP2	6.38296e-167	0.809823	0.577	0.062	2.14072e-162	pDC
PLP2	6.88528e-167	1.4694	0.935	0.214	2.30918e-162	pDC
CD2AP	2.80962e-162	1.02501	0.69	0.101	9.42292e-158	pDC
ETV3	9.51906e-162	1.03303	0.571	0.067	3.1925e-157	pDC
RILPL22	5.98041e-160	0.674512	0.577	0.063	2.00571e-155	pDC
SP1101	6.0547e-159	0.80877	0.577	0.065	2.03062e-154	pDC
LAPTM52	1.00185e-157	0.849005	0.821	0.118	3.36e-153	pDC
ARPC1B2	6.04016e-156	1.22289	0.893	0.177	2.02575e-151	pDC
BCL11A	1.89945e-154	1.33481	0.851	0.172	6.37037e-150	pDC
HCST1	1.48975e-153	0.835853	0.798	0.115	4.99632e-149	pDC
HLA-B4	8.3442e-153	1.67121	1	0.225	2.79848e-148	pDC
FXYD52	1.71638e-152	0.815935	0.732	0.1	5.75639e-148	pDC
HLA-DRB53	5.22893e-150	1.31218	0.881	0.183	1.75368e-145	pDC
CXCR41	1.55834e-148	1.96416	0.988	0.276	5.22636e-144	pDC
NR3C11	2.1134e-148	1.39317	0.804	0.155	7.08792e-144	pDC
RUBCN	1.39103e-147	0.819071	0.554	0.069	4.66524e-143	pDC
SERPINF11	3.77072e-147	1.57757	0.994	0.274	1.26463e-142	pDC
UCP22	1.02871e-146	1.44037	0.964	0.245	3.45009e-142	pDC
GSN3	5.54409e-146	0.67053	0.577	0.071	1.85938e-141	pDC
ETV6	6.43907e-146	0.67863	0.512	0.058	2.15954e-141	pDC
TSPYL2	7.94551e-145	1.36078	0.679	0.108	2.66476e-140	pDC
NR4A11	1.34803e-144	1.31396	0.732	0.123	4.52103e-140	pDC
CREM1	2.28786e-144	1.82692	0.887	0.208	7.67301e-140	pDC
GPSM32	3.55121e-143	0.888293	0.72	0.105	1.19101e-138	pDC
C12orf75	1.0276e-140	1.85761	0.97	0.325	3.44637e-136	pDC
CCDC501	2.93966e-140	1.89096	0.976	0.337	9.85905e-136	pDC
APBB1IP1	1.31354e-139	0.697744	0.542	0.062	4.40536e-135	pDC
RASGEF1B1	1.08337e-135	0.708012	0.53	0.064	3.63341e-131	pDC
ARID3A	7.51274e-135	0.720443	0.536	0.069	2.51962e-130	pDC
S100A113	1.86027e-134	0.599389	0.863	0.148	6.23896e-130	pDC
CD992	8.42541e-131	1.14127	0.899	0.208	2.82571e-126	pDC
ANXA112	3.37939e-130	0.743278	0.577	0.077	1.13338e-125	pDC
DDIT41	1.59807e-127	1.31408	0.863	0.201	5.3596e-123	pDC
HLA-E4	1.72953e-127	0.901459	0.923	0.17	5.80049e-123	pDC
IDH3A	4.04112e-127	0.943334	0.649	0.112	1.35531e-122	pDC
ITM2C	6.17028e-127	1.92966	0.976	0.391	2.06939e-122	pDC
EMP32	1.55976e-125	0.797392	0.661	0.099	5.23112e-121	pDC
CYBA2	3.30297e-123	2.00263	1	0.417	1.10775e-118	pDC
MALT1	9.2685e-123	0.852032	0.619	0.101	3.10847e-118	pDC
MX12	2.6896e-121	0.983495	0.577	0.083	9.02039e-117	pDC
SLC20A1	5.1383e-116	1.2378	0.726	0.159	1.72328e-111	pDC
HLA-C4	8.4901e-116	1.39325	0.994	0.281	2.84741e-111	pDC
TMEM1091	9.82144e-116	0.736768	0.571	0.089	3.29391e-111	pDC
HERPUD12	1.29013e-115	2.18572	0.988	0.453	4.32684e-111	pDC
UGCG1	1.38197e-115	1.4766	0.845	0.245	4.63487e-111	pDC
S100A4	9.37983e-115	1.20429	0.792	0.166	3.14581e-110	pDC
SOCS32	1.93267e-114	0.883068	0.708	0.129	6.4818e-110	pDC
ZNF3311	2.86338e-113	2.07572	0.851	0.24	9.6032e-109	pDC
GRN2	5.27231e-113	1.17194	0.881	0.245	1.76823e-108	pDC
BTG22	7.9699e-113	1.91001	0.94	0.335	2.67294e-108	pDC
PSMB94	1.12353e-112	0.73506	0.69	0.115	3.76809e-108	pDC
MYL12A4	3.31293e-112	1.66757	1	0.452	1.11109e-107	pDC
ZC3HAV1	5.37958e-112	1.42535	0.732	0.17	1.8042e-107	pDC
FCHSD2	2.62109e-110	1.08152	0.685	0.145	8.79061e-106	pDC
VIM3	6.65418e-110	1.35804	0.988	0.318	2.23168e-105	pDC
MCL11	7.07654e-110	1.86751	0.958	0.378	2.37333e-105	pDC
ISG202	7.63348e-110	0.719496	0.649	0.104	2.56012e-105	pDC
TPM21	8.28269e-110	1.55691	0.863	0.276	2.77785e-105	pDC
EGLN3	1.74851e-109	1.55235	0.798	0.204	5.86415e-105	pDC
CDYL	5.57593e-109	0.694802	0.512	0.077	1.87006e-104	pDC
SEC61B	2.09305e-108	1.64603	1	0.812	7.01968e-104	pDC
SPCS1	4.69344e-107	1.53052	1	0.682	1.57408e-102	pDC
PDE4B	1.03719e-106	0.995493	0.643	0.118	3.47854e-102	pDC
TYMP2	5.14786e-105	0.821493	0.708	0.137	1.72649e-100	pDC
CORO1A1	5.26501e-105	0.97917	0.869	0.223	1.76578e-100	pDC
SAT13	6.83457e-104	0.909404	0.929	0.269	2.29218e-99	pDC
HLA-F2	7.0322e-104	0.586836	0.53	0.076	2.35846e-99	pDC
STK17B	3.40181e-103	0.78344	0.631	0.111	1.1409e-98	pDC
NFKBIZ1	1.55891e-102	0.809818	0.554	0.087	5.22826e-98	pDC
LCP11	1.80999e-102	0.82416	0.744	0.156	6.07036e-98	pDC
RNF149	2.76374e-102	1.0231	0.679	0.15	9.26902e-98	pDC
MGST22	2.42814e-101	0.847882	0.625	0.123	8.14348e-97	pDC
CLN8	1.09083e-99	0.930652	0.643	0.135	3.65844e-95	pDC
BCL2L11	3.25088e-99	0.810424	0.512	0.083	1.09028e-94	pDC
GMFG3	3.29331e-99	0.625762	0.708	0.127	1.10451e-94	pDC
RBM381	3.37733e-99	0.790865	0.565	0.098	1.13269e-94	pDC
YPEL51	2.85131e-98	1.60585	0.923	0.373	9.56272e-94	pDC
SOCS1	2.61279e-96	0.865309	0.53	0.084	8.76279e-92	pDC
METRNL1	1.75448e-95	0.740367	0.655	0.124	5.88417e-91	pDC
CAT	4.49511e-95	0.863721	0.69	0.163	1.50757e-90	pDC
GADD45B1	1.92044e-92	1.15601	0.613	0.112	6.44078e-88	pDC
PPP1R14B	4.83322e-92	1.26979	0.994	0.831	1.62097e-87	pDC
PPP1R15A1	1.7781e-91	1.43417	0.839	0.278	5.96339e-87	pDC
CTSB1	2.36633e-91	0.599294	0.899	0.305	7.9362e-87	pDC
CNPY31	9.99416e-90	1.10096	0.905	0.364	3.35184e-85	pDC
FOSB1	8.14325e-87	1.71643	0.857	0.31	2.73108e-82	pDC
FAM53C	1.15079e-86	1.25224	0.75	0.229	3.85954e-82	pDC
LGMN1	1.38312e-86	0.673497	0.643	0.14	4.6387e-82	pDC
REL2	1.50758e-85	1.4161	0.81	0.269	5.05612e-81	pDC
OFD1	6.0911e-85	1.16679	0.726	0.208	2.04283e-80	pDC
EZR1	3.8973e-84	1.61691	0.839	0.318	1.30708e-79	pDC
MFSD12	1.05366e-83	0.635996	0.536	0.102	3.53375e-79	pDC
SAMHD12	1.10934e-83	0.867335	0.679	0.167	3.72052e-79	pDC
CST32	9.53167e-83	1.2479	0.97	0.642	3.19673e-78	pDC
DCK	2.55004e-81	0.791583	0.685	0.183	8.55231e-77	pDC
MYBL2	7.67618e-81	1.12183	0.661	0.167	2.57444e-76	pDC
B2M4	1.61809e-80	1.51221	1	0.883	5.42676e-76	pDC
DUSP21	5.72683e-80	1.21728	0.679	0.16	1.92067e-75	pDC
FMNL1	1.59874e-79	0.698466	0.565	0.116	5.36185e-75	pDC
PRKCB	1.14099e-78	0.855028	0.69	0.189	3.82665e-74	pDC
ATF31	1.43703e-78	1.43347	0.685	0.192	4.81951e-74	pDC
TPT13	3.11108e-78	0.786465	1	0.987	1.04339e-73	pDC
TAPBP3	1.91288e-77	0.818364	0.667	0.168	6.41541e-73	pDC
CLEC2B2	3.17279e-77	0.651355	0.512	0.088	1.06409e-72	pDC
HLA-A4	8.39842e-77	0.872661	0.97	0.356	2.81666e-72	pDC
KDM6B1	1.56339e-76	1.33982	0.78	0.285	5.24331e-72	pDC
SH3BGRL4	2.41851e-75	0.795085	0.738	0.204	8.1112e-71	pDC
PSMB83	5.3961e-75	0.721778	0.649	0.152	1.80974e-70	pDC
INPP4A	1.47789e-74	0.91844	0.613	0.16	4.95655e-70	pDC
TP53I13	1.77656e-74	0.738226	0.577	0.135	5.95823e-70	pDC
PARK7	5.5654e-74	0.900713	0.994	0.809	1.86652e-69	pDC
SFT2D2	6.50423e-74	0.716406	0.571	0.135	2.18139e-69	pDC
OSTF11	7.80185e-74	0.654083	0.595	0.132	2.61658e-69	pDC
ERP29	1.21918e-73	0.951744	0.988	0.789	4.0889e-69	pDC
HSP90B11	1.45229e-72	1.24195	0.976	0.759	4.87069e-68	pDC
PMEPA12	3.44156e-72	1.07934	0.78	0.291	1.15423e-67	pDC
MT1X	1.83963e-71	2.10064	0.536	0.119	6.16974e-67	pDC
MAP1A	1.46625e-70	0.782976	0.601	0.156	4.9175e-66	pDC
HIST1H2AC	1.76462e-70	1.19101	0.661	0.199	5.91818e-66	pDC
CORO7	8.28849e-70	0.799374	0.53	0.12	2.77979e-65	pDC
TAGLN22	5.18018e-69	1.05533	0.935	0.48	1.73733e-64	pDC
FTH11	7.62786e-69	0.793601	1	0.995	2.55823e-64	pDC
SERP12	3.21644e-68	1.02644	0.946	0.568	1.07873e-63	pDC
S100A63	3.88174e-68	1.08694	0.976	0.502	1.30186e-63	pDC
ARL4C1	8.34222e-68	1.19756	0.917	0.481	2.79781e-63	pDC
SFT2D11	3.10755e-67	0.724047	0.661	0.195	1.04221e-62	pDC
TRAF4	1.18261e-66	1.02651	0.679	0.228	3.96624e-62	pDC
TCF41	7.48794e-66	0.99188	0.976	0.668	2.5113e-61	pDC
OGT	1.8957e-65	0.857056	0.631	0.184	6.35782e-61	pDC
2021-03-02	3.26308e-64	0.610086	0.554	0.136	1.09437e-59	pDC
N4BP2L1	3.86885e-64	0.967982	0.673	0.223	1.29753e-59	pDC
MALAT11	8.54442e-64	0.754684	1	0.997	2.86563e-59	pDC
CD1642	7.36842e-62	0.829965	0.744	0.28	2.47122e-57	pDC
PHACTR11	2.84373e-61	1.03097	0.667	0.226	9.5373e-57	pDC
CHAF1A	5.40838e-61	0.766868	0.524	0.133	1.81386e-56	pDC
NEAT14	7.56365e-61	1.46383	0.875	0.469	2.5367e-56	pDC
USF2	6.43322e-60	0.801964	0.726	0.276	2.15757e-55	pDC
JUNB3	1.58327e-59	1.43104	0.917	0.592	5.30996e-55	pDC
PPM1K	3.26768e-59	0.835696	0.655	0.217	1.09591e-54	pDC
EEF1D2	5.99926e-59	0.707433	1	0.869	2.01203e-54	pDC
CHMP1B1	6.06794e-59	1.33389	0.661	0.224	2.03507e-54	pDC
TRABD	9.22889e-59	0.797348	0.732	0.27	3.09518e-54	pDC
ARPC32	1.03438e-58	0.709959	0.988	0.87	3.4691e-54	pDC
CCDC186	2.48123e-58	0.838298	0.655	0.218	8.32155e-54	pDC
HIST1H1C	4.76552e-58	1.4065	0.679	0.242	1.59826e-53	pDC
SULF21	6.23812e-57	0.60443	0.506	0.128	2.09214e-52	pDC
NUCB2	1.06352e-56	0.863063	0.81	0.371	3.56682e-52	pDC
ATP6V0E14	4.92934e-56	0.841219	0.887	0.483	1.6532e-51	pDC
RPS28	5.38019e-56	0.5208	0.994	0.987	1.80441e-51	pDC
UBAC2	2.01897e-55	0.767889	0.661	0.231	6.77122e-51	pDC
DBI2	2.98689e-55	1.07487	0.952	0.65	1.00174e-50	pDC
UBC	3.31529e-55	1.29425	1	0.959	1.11188e-50	pDC
TACC12	4.25245e-55	0.694083	0.518	0.136	1.42619e-50	pDC
EIF4A31	3.18886e-54	1.74494	0.893	0.584	1.06948e-49	pDC
RANBP2	7.84692e-54	1.18511	0.732	0.329	2.6317e-49	pDC
TRAM11	1.47161e-53	0.745037	0.601	0.189	4.93547e-49	pDC
NGLY1	4.19349e-53	0.735049	0.589	0.188	1.40641e-48	pDC
AKAP131	6.71214e-53	0.820044	0.732	0.29	2.25112e-48	pDC
SPCS31	7.33096e-53	0.803229	0.72	0.289	2.45866e-48	pDC
MT2A2	9.40352e-52	1.53504	0.512	0.131	3.15375e-47	pDC
PNRC13	1.09159e-50	0.769213	0.917	0.544	3.66096e-46	pDC
JUND1	1.96234e-50	0.984855	0.994	0.933	6.58129e-46	pDC
PABPC1	3.50775e-50	0.725246	0.982	0.783	1.17643e-45	pDC
ATG101	3.9936e-50	0.913748	0.655	0.254	1.33937e-45	pDC
CLIC14	7.226e-50	0.7316	0.946	0.51	2.42346e-45	pDC
MOB1A1	1.8583e-49	0.678853	0.637	0.221	6.23235e-45	pDC
VEGFB	1.13982e-48	0.758225	0.899	0.539	3.82273e-44	pDC
OAZ12	4.48893e-48	0.597939	0.988	0.894	1.5055e-43	pDC
DDX3Y	5.04312e-48	0.677712	0.506	0.143	1.69136e-43	pDC
PSME22	6.4469e-47	0.814624	0.857	0.492	2.16216e-42	pDC
DBNL	7.20303e-47	0.727039	0.756	0.346	2.41575e-42	pDC
C12orf45	1.0521e-46	0.832659	0.667	0.277	3.52854e-42	pDC
MYL12B2	1.10393e-46	0.64449	0.946	0.807	3.70234e-42	pDC
PTPN1	1.75624e-46	0.616879	0.518	0.156	5.89008e-42	pDC
PAXX	2.81281e-46	0.928189	0.863	0.555	9.43359e-42	pDC
KLF10	4.43172e-46	0.722682	0.554	0.184	1.48631e-41	pDC
TXN	5.68827e-46	1.32557	0.976	0.842	1.90773e-41	pDC
BID	9.90241e-45	0.775154	0.762	0.381	3.32107e-40	pDC
GPM6B	4.3296e-44	0.646377	0.512	0.159	1.45206e-39	pDC
RSRP11	4.70146e-44	0.797554	0.744	0.348	1.57677e-39	pDC
EIF2AK4	7.57488e-44	0.701155	0.655	0.276	2.54046e-39	pDC
SH3BGRL33	3.52946e-43	0.579316	0.923	0.541	1.18371e-38	pDC
CD551	5.96884e-43	0.630659	0.649	0.253	2.00183e-38	pDC
SSR4	1.27983e-42	0.716647	0.964	0.801	4.29228e-38	pDC
TMBIM62	1.48088e-42	0.669072	0.94	0.713	4.96657e-38	pDC
PSAP1	3.15573e-42	0.524542	0.78	0.395	1.05837e-37	pDC
NFE2L21	5.68925e-42	0.761769	0.649	0.263	1.90806e-37	pDC
GNG53	6.05774e-42	0.646196	0.905	0.495	2.03164e-37	pDC
MKNK2	1.56363e-41	0.916061	0.524	0.179	5.24409e-37	pDC
POLB	5.14231e-41	0.674525	0.518	0.18	1.72463e-36	pDC
GNAI23	5.16334e-41	0.685931	0.821	0.444	1.73168e-36	pDC
SQSTM13	4.74714e-40	1.02726	0.685	0.325	1.59209e-35	pDC
RNF1301	5.54673e-40	0.675133	0.637	0.266	1.86026e-35	pDC
RPL36AL	7.31433e-40	0.556267	0.982	0.847	2.45308e-35	pDC
MIF4GD	8.46348e-40	0.62328	0.53	0.187	2.83848e-35	pDC
OSTC	8.86732e-40	0.65474	0.899	0.609	2.97392e-35	pDC
SELENOS	1.95053e-39	0.739114	0.857	0.555	6.54168e-35	pDC
APRT	2.12385e-39	0.677933	0.929	0.631	7.12297e-35	pDC
NFKBIA2	2.32459e-39	0.844055	0.732	0.354	7.7962e-35	pDC
PSME13	4.38039e-39	0.645619	0.81	0.459	1.4691e-34	pDC
SUB1	8.98124e-39	0.595188	0.982	0.853	3.01213e-34	pDC
IDS	2.57854e-38	0.801202	0.774	0.433	8.64791e-34	pDC
CCS	2.72358e-38	0.628371	0.565	0.212	9.13433e-34	pDC
XBP1	7.84191e-38	0.866966	0.756	0.41	2.63002e-33	pDC
COMMD6	1.46102e-37	0.549867	0.988	0.848	4.89997e-33	pDC
SKIL1	5.16975e-37	0.622223	0.643	0.274	1.73383e-32	pDC
SIVA1	1.42088e-36	0.62528	0.827	0.468	4.76533e-32	pDC
CMTM61	3.14156e-36	0.524484	0.583	0.225	1.05362e-31	pDC
SRSF7	7.76541e-36	0.804755	0.94	0.821	2.60436e-31	pDC
ZFP36L21	1.28644e-35	0.899936	0.81	0.469	4.31446e-31	pDC
KLF61	2.74722e-35	0.777915	0.798	0.43	9.21362e-31	pDC
GUK11	2.99039e-35	0.617951	0.958	0.808	1.00292e-30	pDC
PTPN2	8.99771e-35	0.579585	0.554	0.219	3.01765e-30	pDC
POLR2A	1.47555e-34	0.671345	0.637	0.301	4.94869e-30	pDC
CORO1C	1.9478e-34	0.657683	0.53	0.212	6.53253e-30	pDC
SNX32	2.23504e-34	0.525336	0.929	0.641	7.49588e-30	pDC
SMIM141	3.2297e-34	0.602638	0.607	0.268	1.08318e-29	pDC
SSR31	9.35817e-34	0.692667	0.756	0.463	3.13854e-29	pDC
IRF2BP2	6.89596e-33	0.72499	0.786	0.481	2.31277e-28	pDC
ZNF706	7.40794e-33	0.63654	0.869	0.648	2.48447e-28	pDC
RNF2132	9.82837e-33	0.562109	0.589	0.237	3.29624e-28	pDC
ISG153	1.94966e-32	0.582433	0.607	0.231	6.53878e-28	pDC
PIM32	5.6238e-32	0.807226	0.667	0.35	1.88611e-27	pDC
TMEM141	9.89396e-32	0.548003	0.565	0.239	3.31823e-27	pDC
HES42	2.19809e-31	1.22576	0.631	0.325	7.37196e-27	pDC
MAP3K2	9.05473e-31	0.562809	0.625	0.294	3.03678e-26	pDC
SLC25A51	2.5132e-30	0.540492	0.94	0.705	8.42877e-26	pDC
FKBP2	6.50176e-30	0.567828	0.875	0.63	2.18056e-25	pDC
UBE2J11	7.54552e-30	0.593404	0.595	0.283	2.53062e-25	pDC
DNAJA11	9.68988e-30	0.75049	0.917	0.791	3.24979e-25	pDC
C4orf31	1.16659e-29	0.523	0.804	0.501	3.91252e-25	pDC
DNAJC4	1.25397e-29	0.56154	0.619	0.308	4.20557e-25	pDC
ABRACL	1.62087e-29	0.515872	0.619	0.286	5.43609e-25	pDC
NSMCE3	2.15277e-29	0.829251	0.643	0.345	7.21996e-25	pDC
GTF2B	2.2946e-29	0.718792	0.625	0.317	7.69562e-25	pDC
HIGD1A	5.32002e-29	0.68741	0.554	0.267	1.78423e-24	pDC
CDK2AP2	7.06973e-29	0.577261	0.512	0.214	2.37105e-24	pDC
YME1L1	7.71118e-29	0.806056	0.661	0.366	2.58618e-24	pDC
DDX3X1	2.74047e-28	0.743049	0.696	0.413	9.19097e-24	pDC
DNAJB9	3.28893e-28	0.658229	0.595	0.299	1.10304e-23	pDC
TSPAN13	1.93248e-27	0.79619	0.613	0.334	6.48114e-23	pDC
SELENOK1	2.30635e-27	0.596753	0.863	0.643	7.73503e-23	pDC
SRSF51	2.56779e-27	0.585546	0.881	0.686	8.61185e-23	pDC
DDX24	4.35563e-27	0.592482	0.875	0.654	1.46079e-22	pDC
IDI1	4.66175e-27	0.691856	0.649	0.348	1.56346e-22	pDC
TMEM50A2	1.25716e-26	0.536508	0.69	0.398	4.21626e-22	pDC
FYTTD1	4.2527e-26	0.589112	0.565	0.277	1.42627e-21	pDC
SPINT2	6.94218e-26	0.509684	0.56	0.252	2.32827e-21	pDC
LAP33	1.95577e-25	0.591429	0.536	0.251	6.55925e-21	pDC
SMG1	2.60288e-25	0.536987	0.554	0.265	8.72954e-21	pDC
SELENOF	3.09199e-25	0.554943	0.696	0.419	1.03699e-20	pDC
DHRS7	2.63583e-24	0.534834	0.655	0.381	8.84003e-20	pDC
TMED10	2.8775e-24	0.513124	0.655	0.365	9.65057e-20	pDC
APP1	1.63368e-23	0.607977	0.708	0.472	5.47905e-19	pDC
HNRNPU	1.01854e-21	0.853987	0.881	0.743	3.41598e-17	pDC
NAGK1	7.48016e-21	0.547411	0.565	0.308	2.5087e-16	pDC
A1BG	7.97958e-21	0.510366	0.518	0.265	2.67619e-16	pDC
IFRD1	1.25742e-19	0.655246	0.601	0.369	4.21715e-15	pDC
CBX4	1.87889e-19	0.567843	0.512	0.27	6.30143e-15	pDC
TPM42	6.09629e-15	0.560378	0.696	0.516	2.04457e-10	pDC
GNL3	6.00081e-14	0.917348	0.524	0.345	2.01255e-09	pDC
ATP1B31	7.75778e-14	0.699813	0.637	0.459	2.6018e-09	pDC
DDX18	3.77851e-13	0.721673	0.744	0.577	1.26724e-08	pDC
HSPA1A2	2.24237e-10	2.05494	0.524	0.418	7.52046e-06	pDC
HSPH1	4.83392e-06	0.981083	0.524	0.461	0.16212	pDC
IGFBP5	0	3.91724	0.996	0.196	0	schwann_cell
CRYAB	0	3.46393	0.996	0.056	0	schwann_cell
SPARC2	0	3.02733	1	0.084	0	schwann_cell
COL1A11	0	3.01218	0.983	0.014	0	schwann_cell
LGALS13	0	2.9801	0.992	0.151	0	schwann_cell
COL1A21	0	2.74352	0.967	0.011	0	schwann_cell
COL18A12	0	2.71142	0.992	0.032	0	schwann_cell
FN12	0	2.58993	0.971	0.039	0	schwann_cell
PLAT	0	2.51886	0.979	0.014	0	schwann_cell
IFITM33	0	2.50845	0.979	0.082	0	schwann_cell
S100B	0	2.48166	0.962	0.047	0	schwann_cell
TGFBI3	0	2.43321	0.937	0.074	0	schwann_cell
COL4A22	0	2.38107	0.987	0.126	0	schwann_cell
ANXA14	0	2.2951	0.987	0.102	0	schwann_cell
IGFBP72	0	2.29124	0.921	0.049	0	schwann_cell
COL6A22	0	2.27575	0.937	0.091	0	schwann_cell
S100A114	0	2.27186	0.996	0.147	0	schwann_cell
COL4A12	0	2.23639	0.958	0.037	0	schwann_cell
RGS161	0	2.19011	0.862	0.041	0	schwann_cell
COL8A1	0	2.18745	0.946	0.002	0	schwann_cell
ID32	0	2.16507	0.883	0.067	0	schwann_cell
CTGF	0	2.14694	0.657	0.006	0	schwann_cell
TNFRSF12A	0	2.12628	0.87	0.01	0	schwann_cell
TAGLN1	0	2.09532	0.707	0.022	0	schwann_cell
TIMP32	0	2.07256	0.95	0.152	0	schwann_cell
GPM6B1	0	2.04948	0.95	0.158	0	schwann_cell
NOV	0	1.97726	0.816	0.008	0	schwann_cell
S100A161	0	1.9654	0.925	0.007	0	schwann_cell
GSN4	0	1.85796	0.937	0.069	0	schwann_cell
MYL91	0	1.85212	0.812	0.01	0	schwann_cell
PLPP11	0	1.76796	0.891	0.062	0	schwann_cell
EMP33	0	1.74974	0.933	0.098	0	schwann_cell
CAVIN32	0	1.73825	0.9	0.011	0	schwann_cell
OLFML2A1	0	1.73497	0.849	0.005	0	schwann_cell
VAMP53	0	1.68706	0.908	0.075	0	schwann_cell
PRSS232	0	1.64703	0.833	0.024	0	schwann_cell
CDH19	0	1.61106	0.874	0	0	schwann_cell
PLP1	0	1.60032	0.757	0.001	0	schwann_cell
FOXD3	0	1.59053	0.778	0	0	schwann_cell
NTM	0	1.57692	0.824	0.015	0	schwann_cell
GAS7	0	1.56138	0.841	0.026	0	schwann_cell
TNFAIP6	0	1.56076	0.669	0.033	0	schwann_cell
COL5A21	0	1.54957	0.858	0.01	0	schwann_cell
HES11	0	1.54618	0.619	0.024	0	schwann_cell
MIA	0	1.46959	0.799	0.001	0	schwann_cell
MXRA8	0	1.46857	0.841	0.031	0	schwann_cell
RASSF41	0	1.46053	0.841	0.054	0	schwann_cell
SLC15A31	0	1.45626	0.845	0.027	0	schwann_cell
TTYH1	0	1.4473	0.762	0.002	0	schwann_cell
MFGE81	0	1.42517	0.82	0.026	0	schwann_cell
COL5A11	0	1.42204	0.782	0.006	0	schwann_cell
S100A131	0	1.39477	0.833	0.072	0	schwann_cell
ERBB3	0	1.39161	0.749	0.003	0	schwann_cell
SEMA3B	0	1.38692	0.762	0.013	0	schwann_cell
EMP11	0	1.37422	0.782	0.009	0	schwann_cell
TSPO3	0	1.36466	0.925	0.134	0	schwann_cell
COL12A1	0	1.36272	0.778	0.004	0	schwann_cell
SERPINH12	0	1.35788	0.782	0.036	0	schwann_cell
IFI44L2	0	1.35355	0.527	0.041	0	schwann_cell
NGFR	0	1.33535	0.728	0.004	0	schwann_cell
PDGFA1	0	1.29775	0.766	0.019	0	schwann_cell
PHLDA2	0	1.2952	0.628	0.015	0	schwann_cell
LGALS32	0	1.28167	0.891	0.115	0	schwann_cell
TNC1	0	1.27793	0.586	0.015	0	schwann_cell
LYPD1	0	1.22598	0.728	0.01	0	schwann_cell
RRAS2	0	1.22012	0.778	0.031	0	schwann_cell
COL5A31	0	1.21064	0.64	0.003	0	schwann_cell
VWA11	0	1.20491	0.682	0.011	0	schwann_cell
FSTL3	0	1.19998	0.695	0.029	0	schwann_cell
MEF2C3	0	1.19689	0.741	0.031	0	schwann_cell
SOX10	0	1.19481	0.69	0	0	schwann_cell
METRN2	0	1.19046	0.774	0.089	0	schwann_cell
MT2A3	0	1.19007	0.941	0.129	0	schwann_cell
ITGA61	0	1.18105	0.753	0.028	0	schwann_cell
PDLIM12	0	1.16533	0.749	0.037	0	schwann_cell
SPRY11	0	1.16493	0.573	0.047	0	schwann_cell
PLEC2	0	1.16471	0.778	0.093	0	schwann_cell
HSPG21	0	1.16047	0.732	0.013	0	schwann_cell
TSPAN11	0	1.1507	0.699	0.031	0	schwann_cell
PTPRZ1	0	1.14669	0.665	0.001	0	schwann_cell
MYLK1	0	1.1439	0.607	0.013	0	schwann_cell
CYR61	0	1.14165	0.523	0.023	0	schwann_cell
CYTOR2	0	1.1362	0.736	0.052	0	schwann_cell
CDC42EP52	0	1.13521	0.715	0.007	0	schwann_cell
JAG12	0	1.13399	0.69	0.044	0	schwann_cell
TFAP2A	0	1.10203	0.636	0.015	0	schwann_cell
COL7A1	0	1.09722	0.669	0.039	0	schwann_cell
EVA1B2	0	1.09665	0.753	0.035	0	schwann_cell
GBP11	0	1.08987	0.653	0.042	0	schwann_cell
IFI352	0	1.0854	0.632	0.048	0	schwann_cell
FAM114A11	0	1.07316	0.732	0.067	0	schwann_cell
EMP22	0	1.05677	0.699	0.033	0	schwann_cell
CAVIN12	0	1.05579	0.665	0.01	0	schwann_cell
DAG1	0	1.05528	0.72	0.08	0	schwann_cell
TNS31	0	1.04155	0.665	0.028	0	schwann_cell
MMP14	0	1.0405	0.657	0.014	0	schwann_cell
CDC42EP11	0	1.03873	0.69	0.008	0	schwann_cell
COL15A11	0	1.03669	0.644	0.006	0	schwann_cell
CYTL1	0	1.03524	0.603	0.017	0	schwann_cell
MX21	0	1.02275	0.54	0.033	0	schwann_cell
PLS32	0	0.98825	0.657	0.008	0	schwann_cell
RRBP13	0	0.97373	0.69	0.069	0	schwann_cell
LRRCC1	0	0.956777	0.678	0.071	0	schwann_cell
LOXL21	0	0.941999	0.594	0.01	0	schwann_cell
COL9A3	0	0.931671	0.586	0.003	0	schwann_cell
FOXD3-AS1	0	0.923744	0.644	0	0	schwann_cell
ECM1	0	0.90398	0.619	0.014	0	schwann_cell
RAB321	0	0.902525	0.649	0.051	0	schwann_cell
CDH6	0	0.896035	0.519	0.027	0	schwann_cell
SPHK1	0	0.848133	0.577	0.017	0	schwann_cell
GPX8	0	0.821189	0.531	0.004	0	schwann_cell
NFIX	0	0.809505	0.54	0.005	0	schwann_cell
KCNS3	0	0.805206	0.561	0.022	0	schwann_cell
GNG112	0	0.788397	0.632	0.018	0	schwann_cell
AGTRAP1	0	0.781238	0.561	0.046	0	schwann_cell
SEMA3C	0	0.779162	0.54	0.015	0	schwann_cell
KDELR3	0	0.765268	0.523	0.002	0	schwann_cell
FHDC1	0	0.761953	0.531	0.016	0	schwann_cell
TGFBR21	0	0.755406	0.573	0.042	0	schwann_cell
BACE21	0	0.733939	0.556	0.01	0	schwann_cell
PON21	0	0.728112	0.565	0.027	0	schwann_cell
OAF1	0	0.726986	0.536	0.01	0	schwann_cell
FRMD6	0	0.719137	0.506	0.014	0	schwann_cell
EFEMP21	0	0.7134	0.569	0.038	0	schwann_cell
MIR4435-2HG2	0	0.677874	0.544	0.032	0	schwann_cell
MICALL2	0	0.665969	0.527	0.007	0	schwann_cell
FAM129B1	0	0.660456	0.519	0.038	0	schwann_cell
TRIP6	0	0.64867	0.51	0.023	0	schwann_cell
RAB311	0	0.641176	0.523	0.033	0	schwann_cell
TNFRSF1A2	0	0.633624	0.548	0.032	0	schwann_cell
MT1E	0	0.515613	0.515	0.033	0	schwann_cell
ITGA3	6.95034e-303	0.741973	0.536	0.044	2.331e-298	schwann_cell
PSMB95	4.59803e-295	1.20071	0.874	0.114	1.54209e-290	schwann_cell
BMP11	1.03758e-294	0.619159	0.51	0.041	3.47984e-290	schwann_cell
MAML2	3.15799e-288	0.678308	0.515	0.041	1.05913e-283	schwann_cell
XAF11	2.35293e-283	1.04816	0.519	0.043	7.89126e-279	schwann_cell
C19orf661	8.68636e-276	0.794667	0.577	0.054	2.91323e-271	schwann_cell
GNG12	2.01075e-274	0.765168	0.586	0.059	6.74366e-270	schwann_cell
CTSZ3	5.66997e-272	0.79154	0.849	0.114	1.9016e-267	schwann_cell
IGFBP42	1.39443e-266	0.729173	0.548	0.051	4.67663e-262	schwann_cell
PTN	3.32537e-265	1.85134	0.946	0.191	1.11526e-260	schwann_cell
S100A41	1.23418e-262	2.60869	0.904	0.165	4.1392e-258	schwann_cell
RHOC2	1.48702e-255	1.5327	0.933	0.191	4.98717e-251	schwann_cell
GPC1	1.87773e-250	1.43314	0.874	0.166	6.29752e-246	schwann_cell
PARP143	4.94234e-250	0.936597	0.615	0.067	1.65756e-245	schwann_cell
RAB132	1.1174e-249	1.33743	0.837	0.145	3.74754e-245	schwann_cell
P4HA2	7.11688e-249	0.839302	0.544	0.056	2.38686e-244	schwann_cell
SLFN51	3.73695e-245	0.742764	0.556	0.054	1.2533e-240	schwann_cell
CSRP12	4.95799e-245	1.32529	0.791	0.131	1.66281e-240	schwann_cell
S100A102	5.24388e-245	2.6955	1	0.267	1.75869e-240	schwann_cell
LMNA3	1.68505e-243	1.94956	0.958	0.224	5.65132e-239	schwann_cell
MCAM2	2.16062e-242	1.27624	0.778	0.127	7.24629e-238	schwann_cell
LAMP22	3.50942e-242	0.959942	0.749	0.108	1.17699e-237	schwann_cell
GSDMD3	6.15557e-242	0.630349	0.569	0.057	2.06446e-237	schwann_cell
H2AFJ3	9.33579e-241	1.5129	0.895	0.164	3.13104e-236	schwann_cell
SP1001	1.02377e-239	0.91051	0.615	0.069	3.43352e-235	schwann_cell
COL6A11	3.34301e-239	1.91046	0.921	0.209	1.12118e-234	schwann_cell
LRP101	1.14126e-238	0.638988	0.556	0.056	3.82755e-234	schwann_cell
KCTD121	2.04635e-235	1.09141	0.607	0.072	6.86306e-231	schwann_cell
CLIC42	3.6448e-231	0.970034	0.715	0.106	1.22239e-226	schwann_cell
AEBP11	1.03313e-226	1.22281	0.741	0.116	3.46492e-222	schwann_cell
NES	3.9976e-226	1.97001	0.941	0.238	1.34071e-221	schwann_cell
VIM4	4.95931e-226	3.31266	1	0.318	1.66325e-221	schwann_cell
HLA-B5	2.32561e-225	1.94331	1	0.224	7.79964e-221	schwann_cell
FLNA2	1.06469e-223	1.50439	0.82	0.149	3.57077e-219	schwann_cell
AHNAK2	4.25548e-219	1.04944	0.787	0.13	1.4272e-214	schwann_cell
PTPRE2	4.33956e-213	0.661969	0.502	0.051	1.4554e-208	schwann_cell
PMEPA13	2.5536e-210	2.02173	0.967	0.29	8.56426e-206	schwann_cell
CREB3L2	2.10104e-209	0.640494	0.527	0.059	7.04647e-205	schwann_cell
TIMP13	1.30083e-208	1.62857	0.975	0.284	4.36273e-204	schwann_cell
VCL1	1.61652e-206	1.01679	0.661	0.101	5.42149e-202	schwann_cell
IFI272	9.1936e-205	2.71176	0.795	0.147	3.08335e-200	schwann_cell
PHLDA3	1.94641e-204	0.95564	0.695	0.108	6.52787e-200	schwann_cell
CD993	2.77965e-203	1.25791	0.933	0.208	9.32238e-199	schwann_cell
TYMP3	1.70245e-201	1.2281	0.795	0.136	5.70968e-197	schwann_cell
LPP2	1.66878e-198	0.977362	0.69	0.111	5.59675e-194	schwann_cell
CNN32	2.09188e-197	1.80985	0.975	0.331	7.01576e-193	schwann_cell
SPATA6	2.62907e-194	0.725529	0.561	0.073	8.81736e-190	schwann_cell
TAX1BP31	4.00521e-193	0.805279	0.644	0.099	1.34327e-188	schwann_cell
PPFIBP12	9.93528e-193	1.29598	0.799	0.166	3.3321e-188	schwann_cell
ANXA53	2.89087e-192	1.935	0.987	0.364	9.6954e-188	schwann_cell
TAP11	1.269e-190	0.613272	0.536	0.063	4.25597e-186	schwann_cell
TPST2	6.88717e-189	0.704068	0.527	0.065	2.30982e-184	schwann_cell
PLOD3	2.0643e-188	0.739612	0.569	0.078	6.92325e-184	schwann_cell
YBX34	2.27121e-187	0.547441	0.54	0.063	7.61718e-183	schwann_cell
IL322	5.74784e-186	0.527997	0.695	0.097	1.92771e-181	schwann_cell
ZFP36L13	4.44905e-185	0.725095	0.669	0.095	1.49212e-180	schwann_cell
PSMB84	4.65948e-184	1.00975	0.799	0.152	1.5627e-179	schwann_cell
MX13	1.06133e-180	1.09664	0.586	0.083	3.55947e-176	schwann_cell
WARS1	4.70756e-180	0.996012	0.695	0.123	1.57882e-175	schwann_cell
FXYD53	9.63592e-180	0.687128	0.682	0.1	3.2317e-175	schwann_cell
ISG154	2.63764e-178	2.49366	0.925	0.23	8.84613e-174	schwann_cell
ANXA22	5.01054e-178	2.13196	0.996	0.413	1.68043e-173	schwann_cell
RCAN1	3.26577e-176	1.16993	0.686	0.127	1.09527e-171	schwann_cell
S100A64	1.27612e-175	2.90175	1	0.502	4.27985e-171	schwann_cell
IFI62	1.06491e-173	2.02776	0.828	0.18	3.5715e-169	schwann_cell
[truncated: 714 more rows]

## Sheet: Table.S3
Supplementary Table-S3: Genesets used for TME cells estimation by ssGSEA
Fibroblasts	ACTA2	BGN	CALD1	COL18A1	COL1A1	COL1A2	COL3A1	COL4A1	COL4A2	COL6A2	FN1	IFITM3	IGFBP7	LGALS1	MGP	SPARC	TAGLN	TIMP1	TPM2	VIM
Activated B cell	ADAM28	AKNA	ARHGAP25	BACH2	BLK	CCL21	CD180	CD19	CD27	CD38	CD79B	CLEC17A	CLEC9A	CLECL1	CR2	FCRL2	GNG7	HLA-DOB	IGHM	IGKC	MICAL3	MS4A1	PNOC	SPIB	TCL1A	TNFRSF17
Activated CD4 T cell	AIM2	BIRC3	BRIP1	CCL20	CCL4	CCL5	CCNB1	CCR7	DUSP2	ESCO2	ETS1	EXO1	EXOC6	IARS	ITK	KIF11	KNTC1	NUF2	PRC1	PSAT1	RGS1	RTKN2	SAMSN1	SELL	TRAT1
Activated CD8 T cell	ADRM1	AHSA1	C1GALT1C1	CCT6B	CD37	CD3D	CD3E	CD3G	CD69	CD8A	CETN3	CSE1L	GEMIN6	GNLY	GPT2	GZMA	GZMH	GZMK	IL2RB	LCK	MPZL1	NKG7	PIK3IP1	PTRH2	ZAP70
Activated dendritic cell	ABCD1	ACTR3	ATP5B	ATP5L	ATP6V1A	BCL2L1	C1QB	C1QC	CAPG	CCL3L3	CCNA1	CD207	CD302	CEACAM8	CLEC4C	HLA-DQA2	NOS2	RAB1A	RHOA	SIGLEC5	SLA	SLAMF9	SLC25A37	SNURF	SPCS3	SRA1	TNFAIP2	TNFRSF6B	TNFSF14	TREM1	TREML1	TREML4	UBD	VNN2	XPO6
CD56bright natural killer cell	ABAT	BCL11B	C11orf75	C5orf15	CDH3	CDHR1	CLIC2	ClQA	ClQB	CREB3L4	CSF1	CSNK2A2	CSTA	CSTB	CTPS	CTSD	CYP27B1	DCAF12	DYNLL1	EIF3M	ELMOD3	ENTPD5	FAM119A	FAM179A	FST	GATA2	GMPR	GPR137B	HCP5	HDC	HDGFRP2	HEY1	HOXA1	HS2ST1	HS3ST1	KRT86	MLST8	NAA16
CD56dim natural killer cell	AKR7A3	CYP27A1	DDX55	DYRK2	GPRC5C	GRIN1	HLA-E	IL21R	KIR2DS1	KIR2DS2	KIR2DS5	NOTCH3	PORCN	PSMC4	UPP1
Central memory CD4 T cell	ABHD3	AHNAK	ANXA2P2	AQP3	ATHL1	BMI1	CD63	COL4A1	CYLD	ELMO2	FYN	GLIPR1	GSS	IFITM2	ITGB1	ITGB2	KLF5	LSP1	PKM2	SFXN3	SIRPG	SMAD4	STX4	TRADD	VIM	XRCC6
Central memory CD8 T cell	ACTN4	ADAM12	ADCY9	F13A1	FCER1G	FCGR3B	FGF7	GLUD1	GM2A	GUSB	IL1RN	NOL11	NTRK1	RARA	RNF128	SIGLEC1	TNFRSF11A	TOX4	UBA52	ULBP1
Effector memeory CD4 T cell	ATM	CASP3	CASQ1	CD300E	DARS	DOCK9	EXOSC9	EZH2	GDE1	IL34	NCOA4	NEFL	PDGFRL	PTGS1	REPS1	SDPR	SIGLEC14	SIGLEC6	TAL1	TFEC	TIPIN	TPK1	UQCRB	USP9Y	WIPF1	ZCRB1
Effector memeory CD8 T cell	ACAP1	APOL3	ARHGAP10	ATP10D	C3AR1	CCR5	CD160	CD55	CFLAR	CMKLR1	DAPP1	FCRL6	FLT3LG	GZMM	HAPLN3	HLA-DMB	HLA-DPA1	HLA-DPB1	IFI16	LIME1	LTK	NFKBIA	SETD7	SIK1	TRIB2
Endothelial cells	A2M	BST2	COL4A1	COL4A2	EGFL7	ENG	GNG11	HSPG2	ID1	ID3	IFI27	IFITM3	IGFBP7	ISG15	MGP	PLVAP	SPARC	SPARCL1	VIM	VWF
Eosinophil	DACH1	DAPK2	DEPDC5	EMR3	FOSB	GIPR	GPR183	GPR65	IL5RA	KRT18P50	LRMP	NR4A3	P2RY14	PDE6C	PKD2L2	RRP12	ST3GAL6
Gamma delta T cell	ACP5	AQP9	BTN3A2	C1orf54	CARD8	CCL13	CCL18	CD209	CD33	CD36	CDK5	DBNL	FABP1	FADD	IL10RB	KLHL7	KLRF1	KRT80	LAMC1	LCORL	LGALS1	LMNB1	MAPK7	MEIS3P1	MFAP3L	MINPP1	MPL	RPS24	RPS7	RPS9
Immature B cell	CD22	CYBB	FAM129C	FCRL1	FCRL3	FCRL5	FCRLA	HDAC9	HLA-DQA1	HVCN1	KIAA0226	NCF1	NCF1B	P2RY10	SP100	STAP1	TAGAP	TXNIP	ZCCHC2
Immature dendritic cell	ACADM	AHCYL1	ALDH1A2	ALDH3A2	ALDH9A1	ALOX15	AMPD2	AMT	ARL1	ATIC	ATP5A1	C1orf162	CAPZA1	CLTB	CSF3R	INPP5F	LILRA5	PLAU	RAB38	RDX	RRAGD	SLC18A2	TACSTD2
Macrophage	AIF1	CCL1	CCL14	CCL23	CCL26	CD300LB	CD4	CNR1	CNR2	CRYBB1	EIF1	FAM198B	FES	FPR1	FPR2	FRAT2	FRMD4A	FZD2	GPR27	GPR77	HK3	HNMT	HRH1	IGSF6	MS4A2	NPL	RNASE2	SLC15A3	TXNDC3	VNN1	WNT5B
Mast cell	ADAMTS3	ARHGAP15	CMA1	CPA3	CPM	CTSG	EGR3	FCN1	FTL	HSPA6	ITGA9	PILRA	PTGS2	RNASE3	S100A4	SIGLEC8	SLC6A4
MDSC	CCR2	CD14	CD2	CD86	CXCR4	FCGR2A	FCGR2B	FCGR3A	FERMT3	GPSM3	IL18BP	IL4R	ITGAL	ITGAM	PARVG	PSAP	PTGER2	PTGES2	S100A8	S100A9
Memory B cell	AICDA	CCNA2	CDKN3	CLCN5	ENPP1	FCER1A	FCRL4	MYC	RUNX2	SORL1	SOX5	STAT5A	STAT5B	TLR9
Monocyte	ANXA5	ASGR1	ASGR2	ATP6V1B2	CD1D	CFL1	CFP	CTBS	DAZAP2	EMR4P	HIVEP2	IKZF1	MBP	MMP15	PNPLA6	PQBP1	TEX264	TMBIM6	UPK3A
Natural killer cell	AKT3	AXL	BCL2	BST2	CDC5L	CRTAM	CSF2RA	CTSZ	CXCL1	CYTH1	DAXX	DGKH	DLL4	DPYD	ERBB3	F11R	FAM27A	FAM49A	FASLG	FCGR1A	FGF18	FN1	FSTL1	FUCA1	FUT5	FZR1	GAGE2	GBP3	GLS2	GRB2	IGFBP5	KANK2	LDB3	LST1
Natural killer T cell	BTN2A2	CD101	CD109	CLEC1A	CNPY3	CNPY4	CREB1	CRTC2	CRTC3	CSF2	EMR1	FOSL1	FUT4	HSPA4	HSPB6	ICAM2	IL32	ISM2	ITIH2	KDM4C	KIR2DL1	KIR2DL3	KIR2DS4	KIR3DL1	KIR3DL2	KIRREL3	KLRC1	KLRG1	LAMP2	LILRB5	MICB	NCR1	NFATC2IP	PDPN	SDCBP	SLC7A7	SPP1	THBD	TREM2	TSLP	UBASH3A	VCAM1	YBX2
Neutrophil	APOBEC3A	BTNL8	C1orf183	CASP5	CDA	CHST15	CREB5	CXCR1	CXCR2	FFAR2	HAL	MAK	MGAM	MMP25	S100A12	STEAP4	TNFRSF10C	VNN3
Plasmacytoid dendritic cell	ABTB1	CBX6	CD300LF	DAB2	DDX17	EMP3	ENG	FCAR	GABARAP	GPX1	HIGD1A	IDH3A	IGF1	IL3RA	ITGA2B	KLHL21	KRT23	MAGED1	NUCB2	OFD1	OGT	PDIA4	PHRF1	PROK2	RALB	RETNLB	RNF141	SEC14L1	SEPX1	SERTAD2	SIRPA	TMED2
Regulatory T cell	CCL3L1	CD72	CLEC5A	FOXP3	ITGA4	L1CAM	LIPA	LRP1	LRRC42	MARCO	MMP12	MNDA	MRC1	MS4A6A	PELO	PLEK	PRSS23	PTGIR	ST8SIA4	STAB1
Schwann cells	ANXA1	COL18A1	COL1A1	COL1A2	COL4A2	CRYAB	FN1	IFI27	IFITM3	IGFBP5	ISG15	LGALS1	PLAT	S100A10	S100A4	S100A6	S100B	SPARC	TGFBI	VIM
T follicular helper cell	B3GAT1	BCL6	CD200	CD83	CD84	CDK5R1	CEBPA	CECR1	CHST12	CLEC10A	CLEC4A	CLIC3	CSF1R	CTSS	DMN	DPP4	FGF2	GPR18	IVNS1ABP	KIR2DL2	LGMN	LRRC32	MC5R	MICA	NCR2	NRP1	PDCD1	PDCD1LG2	PDCD6	PRDX1	RAE1	RAET1E	SIGLEC7	SIGLEC9	TYRO3
Type 1 T helper cell	ADAM8	AHCYL2	ALCAM	B3GALNT1	BBS12	BST1	CALD1	CD151	CD47	CD48	CD52	CD53	CD59	CD6	CD68	CD7	CD70	CD96	CD97	CFHR3	CHRM3	CLEC7A	COL23A1	COL4A4	COL5A3	DAB1	DLEU7	DOC2B	DUSP14	EMP1	ENC1	F12	FAM134B	FBXO30	FCGR2C	FURIN	GAB3	GATM	GFPT2	GPR25	GREM2	HAVCR1	HSD11B1	HTR2B	HUNK	ICAM3	IGF2	IL12A	IRF1
Type 17 T helper cell	ABCA1	ABCB1	ADAMTS12	ANK1	ANKRD22	B3GALT2	C2CD4A	C2CD4B	CA2	CAMTA1	CCDC65	CCR9	CD40	CEACAM3	GPR44	IFT80	IL17A	IL17C	IL17F	IL17RA	IL17RC	IL17RE	IL23A	ILDR1	LONRF3	SH2D6	TNIP2
Type 2 T helper cell	ASB2	BIRC5	CDC25C	CDC7	CENPF	CSRP2	CXCR6	DAPK1	DHFR	DLC1	DUSP6	EVI5	GNAI1	HELLS	IL26	LAIR2	LAMP3	OSBPL1A	PDE4B	PHLDA1	PLA2G4A	RAB27B	RNF125	TMPRSS3
[truncated: 27 more columns]

## Sheet: Table.S4
Supplementary Table-S4: Cox regression result of cell proportions on the each TMEsubgroup and the whole cohort
TMEsubgroup 1						TMEsubgroup 2						TMEsubgroup 3						SEQC cohort
Cell type	HR	HR.95L	HR.95H	pvalue		Cell type	HR	HR.95L	HR.95H	pvalue		Cell type	HR	HR.95L	HR.95H	pvalue		Cell type	HR	HR.95L	HR.95H	pvalue
Fibroblasts	1.77918	0.989099	3.20036	0.0544333		Fibroblasts	1.09012	0.420112	2.82865	0.859229		Fibroblasts	0.968349	0.763747	1.22776	0.790562		Fibroblasts	0.804415	0.677962	0.954454	0.0126246
Activated.B.cell	1.15401	0.688863	1.93326	0.586339		Activated.B.cell	1.01597	0.714638	1.44435	0.929686		Activated.B.cell	0.662531	0.377682	1.16221	0.151083		Activated.B.cell	0.822073	0.655095	1.03161	0.0907791
Activated.CD4.T.cell	2.57034	1.70848	3.86695	5.89222e-06		Activated.CD4.T.cell	3.22743	1.883	5.53178	2.02599e-05		Activated.CD4.T.cell	2.14507	1.41905	3.24254	0.000294458		Activated.CD4.T.cell	2.29278	1.84155	2.85457	1.16404e-13
Activated.CD8.T.cell	1.57454	1.04951	2.36225	0.0282767		Activated.CD8.T.cell	1.4107	0.940714	2.11551	0.0960431		Activated.CD8.T.cell	1.13534	0.769345	1.67543	0.522635		Activated.CD8.T.cell	1.08214	0.900765	1.30003	0.399019
Activated.dendritic.cell	0.909887	0.455182	1.81882	0.789294		Activated.dendritic.cell	1.95944	0.943667	4.06862	0.0711644		Activated.dendritic.cell	0.597249	0.414434	0.860708	0.00570096		Activated.dendritic.cell	0.640732	0.527271	0.778608	7.58528e-06
CD56bright.natural.killer.cell	0.90779	0.65077	1.26632	0.568914		CD56bright.natural.killer.cell	1.22981	0.769846	1.9646	0.386743		CD56bright.natural.killer.cell	0.751191	0.566253	0.996528	0.0472466		CD56bright.natural.killer.cell	0.805029	0.667776	0.970493	0.0229656
CD56dim.natural.killer.cell	0.785093	0.504495	1.22176	0.283586		CD56dim.natural.killer.cell	0.752755	0.430812	1.31528	0.318533		CD56dim.natural.killer.cell	0.703263	0.504136	0.981044	0.0382052		CD56dim.natural.killer.cell	0.610849	0.50022	0.745945	1.33025e-06
Central.memory.CD4.T.cell	0.705961	0.415597	1.19919	0.197738		Central.memory.CD4.T.cell	0.478306	0.244093	0.937249	0.0316517		Central.memory.CD4.T.cell	0.516707	0.369171	0.723204	0.00011856		Central.memory.CD4.T.cell	0.534485	0.43832	0.651747	6.01261e-10
Central.memory.CD8.T.cell	0.625673	0.378734	1.03362	0.0671221		Central.memory.CD8.T.cell	1.07866	0.6483	1.79471	0.770665		Central.memory.CD8.T.cell	0.47841	0.344553	0.66427	1.0691e-05		Central.memory.CD8.T.cell	0.538164	0.44174	0.655636	7.72182e-10
Effector.memeory.CD4.T.cell	2.13667	1.51033	3.02276	1.79125e-05		Effector.memeory.CD4.T.cell	1.28854	0.842745	1.97014	0.24192		Effector.memeory.CD4.T.cell	1.23842	0.915045	1.67606	0.16607		Effector.memeory.CD4.T.cell	1.45507	1.20404	1.75843	0.000103683
Effector.memeory.CD8.T.cell	0.622783	0.295731	1.31153	0.212667		Effector.memeory.CD8.T.cell	1.28495	0.546535	3.02103	0.565411		Effector.memeory.CD8.T.cell	0.600741	0.405071	0.890931	0.0112669		Effector.memeory.CD8.T.cell	0.609123	0.501905	0.739245	5.20815e-07
Endothelial.cells	2.05504	1.21987	3.46201	0.00679306		Endothelial.cells	0.883302	0.368395	2.1179	0.78093		Endothelial.cells	0.990802	0.709668	1.38331	0.956721		Endothelial.cells	0.792769	0.660375	0.951705	0.0127414
Eosinophil	0.811995	0.568398	1.15999	0.252447		Eosinophil	0.983453	0.60873	1.58885	0.945648		Eosinophil	1.15702	0.87142	1.53622	0.313271		Eosinophil	0.887099	0.731497	1.0758	0.223436
Gamma.delta.T.cell	1.91739	1.23422	2.97872	0.00377673		Gamma.delta.T.cell	1.40749	0.83822	2.36338	0.19615		Gamma.delta.T.cell	0.991082	0.684053	1.43592	0.96223		Gamma.delta.T.cell	0.921118	0.759005	1.11786	0.405449
Immature..B.cell	0.848758	0.470031	1.53265	0.586552		Immature..B.cell	0.978029	0.624093	1.53269	0.922788		Immature..B.cell	0.28497	0.154452	0.525781	5.89157e-05		Immature..B.cell	0.607507	0.472787	0.780616	9.77496e-05
Immature.dendritic.cell	0.65677	0.445509	0.968211	0.0337454		Immature.dendritic.cell	0.683135	0.447884	1.04195	0.0768649		Immature.dendritic.cell	0.78821	0.598004	1.03892	0.0912162		Immature.dendritic.cell	0.666921	0.547817	0.811919	5.44294e-05
Macrophage	0.499442	0.29182	0.854781	0.0113322		Macrophage	1.08247	0.625758	1.87252	0.776858		Macrophage	0.689897	0.43505	1.09403	0.114577		Macrophage	0.598611	0.487063	0.735706	1.07675e-06
Mast.cell	0.664679	0.34856	1.26749	0.214896		Mast.cell	0.782968	0.384927	1.59261	0.499447		Mast.cell	0.660692	0.422481	1.03322	0.0692588		Mast.cell	0.607217	0.49239	0.748822	3.09245e-06
MDSC	2.80967	1.69184	4.66606	6.56098e-05		MDSC	1.7069	1.07771	2.70344	0.0226708		MDSC	1.10792	0.720393	1.7039	0.640759		MDSC	0.993597	0.816743	1.20875	0.948788
Memory.B.cell	1.58961	1.13562	2.22508	0.00690982		Memory.B.cell	1.38888	0.885074	2.17948	0.153027		Memory.B.cell	0.824503	0.634704	1.07106	0.148267		Memory.B.cell	1.11325	0.920023	1.34705	0.270042
Monocyte	0.273105	0.189739	0.3931	2.85699e-12		Monocyte	0.323373	0.175687	0.595207	0.000286996		Monocyte	0.474985	0.350943	0.642871	1.42804e-06		Monocyte	0.400868	0.334714	0.480097	2.96193e-23
Natural.killer.cell	0.485569	0.261	0.903359	0.0225576		Natural.killer.cell	0.4647	0.204737	1.05475	0.0668746		Natural.killer.cell	0.572764	0.395597	0.829276	0.00316335		Natural.killer.cell	0.554269	0.462929	0.663632	1.33848e-10
Natural.killer.T.cell	0.796818	0.451263	1.40698	0.433658		Natural.killer.T.cell	0.551944	0.262165	1.16202	0.117669		Natural.killer.T.cell	0.408241	0.260536	0.639683	9.2394e-05		Natural.killer.T.cell	0.552339	0.447118	0.682321	3.69184e-08
Neutrophil	0.863398	0.543167	1.37243	0.5345		Neutrophil	0.980275	0.605832	1.58615	0.935331		Neutrophil	0.980889	0.689137	1.39616	0.914686		Neutrophil	0.731	0.595166	0.897837	0.00281335
Plasmacytoid.dendritic.cell	1.59245	0.913355	2.77648	0.100917		Plasmacytoid.dendritic.cell	0.903328	0.488115	1.67174	0.746139		Plasmacytoid.dendritic.cell	0.474305	0.284786	0.789944	0.00415786		Plasmacytoid.dendritic.cell	0.682556	0.551059	0.845431	0.00046916
Regulatory.T.cell	1.12305	0.667783	1.88871	0.661712		Regulatory.T.cell	1.13402	0.574341	2.2391	0.717091		Regulatory.T.cell	0.580904	0.420183	0.803101	0.00101316		Regulatory.T.cell	0.641332	0.527471	0.779771	8.41159e-06
Schwann.cells	0.771651	0.445697	1.33599	0.354643		Schwann.cells	0.44158	0.193157	1.0095	0.0526792		Schwann.cells	0.690966	0.52112	0.91617	0.0102217		Schwann.cells	0.602479	0.511219	0.710031	1.48295e-09
T.follicular.helper.cell	0.413049	0.221338	0.770811	0.00547352		T.follicular.helper.cell	0.462161	0.203287	1.0507	0.0654827		T.follicular.helper.cell	0.476842	0.34735	0.654609	4.62842e-06		T.follicular.helper.cell	0.504943	0.422591	0.603343	5.38526e-14
Type.1.T.helper.cell	0.463415	0.224416	0.956941	0.0376237		Type.1.T.helper.cell	1.05824	0.494307	2.26554	0.884116		Type.1.T.helper.cell	0.418831	0.268384	0.653614	0.000126756		Type.1.T.helper.cell	0.556686	0.452762	0.684464	2.76065e-08
Type.17.T.helper.cell	0.37253	0.258917	0.535996	1.03963e-07		Type.17.T.helper.cell	0.541035	0.31099	0.941249	0.0296842		Type.17.T.helper.cell	0.543987	0.418259	0.70751	5.6198e-06		Type.17.T.helper.cell	0.451558	0.376889	0.54102	6.63558e-18
Type.2.T.helper.cell	1.77919	1.20459	2.62787	0.00378704		Type.2.T.helper.cell	2.09444	1.30845	3.35259	0.00206994		Type.2.T.helper.cell	1.48201	1.04601	2.09974	0.0268987		Type.2.T.helper.cell	1.73744	1.40197	2.15317	4.49243e-07

## Sheet: Table.S5
Supplementary Table-S5: Differentially expressed genes result between TMEsubgroups
TMEsubgroup1 vs. TMEsubgroup2									TMEsubgroup1 vs. TMEsubgroup3									TMEsubgroup2 vs. TMEsubgroup3
Genes	logFC	AveExpr	t	P.Value	adj.P.Val	B	Change		Genes	logFC	AveExpr	t	P.Value	adj.P.Val	B	Change		Genes	logFC	AveExpr	t	P.Value	adj.P.Val	B	Change
SP110	-1.44043	9.29698	-16.3168	2.73143e-48	1.74799e-45	99.026	Down		CSF1R	1.47397	12.9406	22.4497	1.05393e-77	1.48383e-73	166.268	Up		CASP4	1.96418	11.0638	32.8913	4.1134e-127	5.79125e-123	279.769	Up
ISG20	-1.68735	10.3997	-16.2274	7.0962e-48	3.56812e-45	98.0796	Down		HLA-DRB5	1.58842	12.1103	19.4929	2.32476e-63	2.72753e-60	133.483	Up		HCLS1	2.55885	11.4837	32.3893	7.73587e-125	5.44566e-121	274.553	Up
TAGAP	-1.41365	8.24112	-16.1661	1.36385e-47	6.19408e-45	97.432	Down		HLA-DRB1	1.43556	13.3359	19.4153	5.50113e-63	5.53218e-60	132.628	Up		INPP5D	2.21674	10.4363	31.8643	1.90685e-122	8.94886e-119	269.067	Up
ARHGAP9	-1.46377	9.27429	-16.0876	3.14739e-47	1.3033e-44	96.603	Down		HLA-DMB	1.4561	11.1383	19.1835	7.1925e-62	5.95666e-59	130.076	Up		HLA-DMA	2.36701	10.2796	31.5826	3.71134e-121	1.3063e-117	266.109	Up
CD37	-1.74513	7.4988	-15.7773	8.45996e-46	2.53421e-43	93.3404	Down		HLA-DPB1	1.42613	12.759	19.0643	2.68999e-61	2.10402e-58	128.766	Up		ARHGDIB	2.13075	12.482	31.5041	8.4917e-121	2.39109e-117	265.285	Up
CD53	-1.40564	9.41292	-15.5142	1.3547e-44	3.59866e-42	90.5914	Down		CD74	1.53178	10.0698	18.455	2.24312e-58	1.21465e-55	122.089	Up		CASP5	2.00632	9.46286	31.2686	1.02509e-119	2.40537e-116	262.803	Up
PTPRC	-1.56378	9.51182	-15.114	8.93827e-43	2.02971e-40	86.4393	Down		HLA-DPA1	1.47792	12.4956	17.8913	1.08968e-55	4.3833e-53	115.948	Up		HLA-B	2.20747	14.9249	30.4515	6.07007e-116	1.22086e-112	254.148	Up
SUSD3	-1.45316	9.33575	-14.462	7.53058e-40	1.19127e-37	79.7639	Down		FGL2	1.49517	9.82457	17.1746	2.67205e-52	8.00422e-50	108.2	Up		TNFRSF14	2.15584	10.4096	30.3305	2.21157e-115	3.74296e-112	252.86	Up
CD48	-1.61221	10.2897	-14.0345	5.84829e-38	6.8048e-36	75.4518	Down		CTSH	1.42159	11.6345	15.1924	3.94341e-43	5.72364e-41	87.2466	Up		MYO1F	2.04431	9.70528	30.3231	2.39269e-115	3.74296e-112	252.782	Up
S1PR4	-1.53928	9.22514	-13.9562	1.29015e-37	1.37607e-35	74.668	Down		CD48	1.46021	10.2897	14.2422	7.10243e-39	6.99267e-37	77.5257	Up		HLA-F	2.47652	12.8052	30.3026	2.97864e-115	4.19363e-112	252.563	Up
CYTIP	-1.64231	8.9655	-13.8683	3.12694e-37	3.19016e-35	73.791	Down		CCL2	1.4313	11.127	13.5536	7.31359e-36	5.72045e-34	70.6463	Up		IL10RA	2.29534	10.3066	30.2799	3.79695e-115	4.85975e-112	252.321	Up
CD79B	-1.52849	7.0117	-13.4124	2.97594e-35	2.47919e-33	69.2787	Down		COL1A2	1.50217	13.3284	13.4559	1.93196e-35	1.4412e-33	69.6832	Up		FLI1	2.06168	9.62435	29.8517	3.73632e-113	4.38364e-110	247.749	Up
SELL	-1.84939	6.11984	-13.3268	6.94451e-35	5.4928e-33	68.4395	Down		PAPLN	1.52176	10.0963	13.4558	1.9347e-35	1.4412e-33	69.6818	Up		TGFBR2	2.47767	11.4272	29.4858	1.91162e-111	2.07028e-108	243.827	Up
DENND2D	-1.483	9.73654	-13.3148	7.82019e-35	6.15086e-33	68.3219	Down		COL3A1	1.56533	13.5551	13.2881	1.01831e-34	7.16839e-33	68.0353	Up		LAT2	2.00068	10.3161	29.4307	3.46079e-111	3.48032e-108	243.236	Up
LAMP3	-1.42867	8.20449	-13.3043	8.67822e-35	6.78782e-33	68.2188	Down		CCDC80	1.46398	9.96794	12.8731	5.94455e-33	3.60747e-31	64.0041	Up		CSF1R	2.40069	12.9406	29.4161	4.0514e-111	3.80264e-108	243.079	Up
TMC8	-1.51419	8.43957	-13.2107	2.18348e-34	1.64391e-32	67.3051	Down		TNC	1.44474	10.4974	12.7457	2.04441e-32	1.14675e-30	62.7799	Up		CYTH4	2.29427	9.51195	29.3849	5.67429e-111	4.99302e-108	242.743	Up
SP140	-1.45592	8.49482	-13.1795	2.9685e-34	2.19966e-32	67.0009	Down		CD2	1.44448	9.68686	12.2833	1.72297e-30	8.14018e-29	58.3866	Up		ANXA11	1.87761	9.99608	29.3675	6.84449e-111	5.66845e-108	242.556	Up
PLAC8	-1.69426	7.79978	-13.1404	4.35784e-34	3.16258e-32	66.6208	Down		DNASE1L3	1.60635	9.14865	11.4459	4.22232e-27	1.51648e-25	50.6587	Up		LCP2	2.25529	9.24612	29.0914	1.35072e-109	1.05649e-106	239.584	Up
GPR18	-1.68364	6.242	-13.0608	9.51932e-34	6.74084e-32	65.8471	Down		PTGDS	1.82406	11.728	11.2009	3.90565e-26	1.29383e-24	48.4571	Up		GMFG	2.05542	11.5581	29.0652	1.79163e-109	1.3276e-106	239.303	Up
STAP1	-1.55615	5.17777	-12.9927	1.85279e-33	1.30427e-31	65.1877	Down		LYZ	1.42166	8.55127	11.1218	7.96247e-26	2.5653e-24	47.7522	Up		PREX1	1.7841	10.235	28.8638	1.58524e-108	1.11593e-105	237.13	Up
RHOH	-1.61381	8.14929	-12.8302	9.01536e-33	5.93118e-31	63.6212	Down		ITGAD	1.47225	6.8246	11.1022	9.49476e-26	3.01074e-24	47.5781	Up		PSMB9	2.28201	10.6519	28.7337	6.50021e-108	4.35793e-105	235.724	Up
IKZF1	-1.50424	7.76012	-12.7553	1.86451e-32	1.1878e-30	62.9019	Down		ZFP36	1.46099	11.627	11.0361	1.71611e-25	5.33359e-24	46.9925	Up		ZFP36L1	2.21544	11.9706	28.649	1.62918e-107	1.0426e-104	234.808	Up
TRAF3IP3	-1.75542	9.21379	-12.6548	4.92239e-32	3.0001e-30	61.9408	Down		LGALS2	1.73492	9.59957	10.9591	3.41345e-25	1.03765e-23	46.3122	Up		GBP2	2.15656	8.89247	28.6108	2.46669e-107	1.50994e-104	234.395	Up
POU2AF1	-2.45042	7.3708	-12.5428	1.44563e-31	8.51591e-30	60.8745	Down		C3	1.59547	10.1477	10.451	2.95934e-23	7.32243e-22	41.8993	Up		HLA-DPB1	2.64442	12.759	28.4394	1.58812e-106	9.31633e-104	232.539	Up
TCL1A	-2.23022	9.09955	-12.5098	1.98386e-31	1.1447e-29	60.5612	Down		LUM	1.67991	10.6137	10.4343	3.41736e-23	8.32405e-22	41.7571	Up		MLKL	1.91402	8.83941	28.4124	2.12986e-106	1.19945e-103	232.246	Up
CD19	-1.79555	8.56402	-12.5017	2.14333e-31	1.23167e-29	60.4847	Down		IL7R	1.47024	9.34307	10.3324	8.22286e-23	1.92308e-21	40.8892	Up		LGALS9	2.05956	12.2083	28.2413	1.37147e-105	7.42653e-103	230.39	Up
MS4A1	-1.74768	6.62004	-12.4512	3.47679e-31	1.93477e-29	60.0059	Down		DCN	1.66097	11.4822	10.2149	2.24916e-22	5.05845e-21	39.8948	Up		BCL3	2.28896	11.1529	28.2042	2.0555e-105	1.07183e-102	229.987	Up
GBP5	-1.52015	8.23961	-12.3567	8.5683e-31	4.6757e-29	59.1132	Down		CXCL2	1.47657	8.90919	9.98351	1.59573e-21	3.27497e-20	37.959	Up		HLA-E	2.30062	13.3478	28.11	5.73797e-105	2.88518e-102	228.963	Up
TBC1D10C	-1.7168	9.70556	-12.325	1.15889e-30	6.25135e-29	58.8144	Down		LTB	1.47934	11.6327	9.93453	2.40683e-21	4.82703e-20	37.553	Up		SYK	2.00865	9.2289	28.0959	6.69188e-105	3.24879e-102	228.81	Up
BANK1	-1.73068	6.2021	-12.2157	3.27131e-30	1.72497e-28	57.7874	Down		UBD	1.65958	10.5354	9.46611	1.1461e-19	1.95113e-18	33.739	Up		HLA-A	2.08069	12.515	27.9568	3.05255e-104	1.43256e-101	227.298	Up
GZMB	-1.55616	7.97362	-12.0494	1.57062e-29	8.09993e-28	56.2351	Down		AMIGO2	1.98479	9.55396	9.30624	4.16272e-19	6.73642e-18	32.4665	Up		HLA-DRB1	2.56792	13.3359	27.9405	3.64841e-104	1.65697e-101	227.12	Up
BLK	-1.48423	6.41277	-12.035	1.79727e-29	9.23495e-28	56.1017	Down		TIMD4	1.57759	7.71117	9.1365	1.61044e-18	2.43277e-17	31.1321	Up		HLA-DRB5	2.8183	12.1103	27.8246	1.29394e-103	5.69293e-101	225.858	Up
FCRL5	-1.77896	7.2716	-12.0149	2.17021e-29	1.10305e-27	55.9152	Down		CYB5R2	1.48539	9.99571	9.07511	2.61575e-18	3.82819e-17	30.6539	Up		HLA-DMB	2.6244	11.1383	27.816	1.42119e-103	6.0633e-101	225.765	Up
CD247	-1.50785	8.02648	-11.8436	1.0766e-28	5.29983e-27	54.3307	Down		PTPRZ1	1.47719	6.97999	8.65872	6.60905e-17	8.27836e-16	27.4714	Up		IL4R	2.10442	11.4763	27.7971	1.747e-103	7.23414e-101	225.559	Up
LCK	-1.5225	8.25589	-11.6876	4.57945e-28	2.12086e-26	52.8987	Down		CCL19	2.04416	11.8422	8.58962	1.11784e-16	1.36378e-15	26.9539	Up		HLA-G	2.01415	14.4983	27.632	1.06354e-102	4.27817e-100	223.759	Up
CD52	-1.59028	10.9756	-11.3938	6.79474e-27	2.91656e-25	50.2314	Down		NTRK1	2.06378	11.1808	8.40091	4.62287e-16	5.26155e-15	25.5564	Up		ARPC1B	1.73575	11.1641	27.3209	3.21558e-101	1.25756e-98	220.361	Up
CXCL13	-1.72301	5.71006	-11.2635	2.21786e-26	9.15696e-25	49.0618	Down		CCR7	1.42322	9.82369	8.16782	2.58632e-15	2.70125e-14	23.8625	Up		CD74	2.81811	10.0698	27.3152	3.42197e-101	1.30211e-98	220.299	Up
CD2	-1.47143	9.68686	-11.1675	5.27884e-26	2.06446e-24	48.2046	Down		CDH19	1.80214	7.55029	7.89281	1.88317e-14	1.80117e-13	21.911	Up		PYCARD	1.66367	9.77961	27.0927	3.93718e-100	1.45872e-97	217.864	Up
CHI3L2	-1.50731	5.9661	-11.101	9.59716e-26	3.64201e-24	47.6137	Down		OGN	1.53506	8.1568	7.82972	2.94828e-14	2.74893e-13	21.4706	Up		CARD16	2.02258	7.90428	27.0804	4.50774e-100	1.6273e-97	217.729	Up
GZMK	-1.61856	7.79738	-11.0546	1.45504e-25	5.44826e-24	47.2024	Down		NMU	-1.42572	7.46277	-6.8722	1.8895e-11	1.22207e-10	15.135	Down		TNFAIP2	2.1523	11.1648	26.8139	8.45247e-99	2.97506e-96	214.807	Up
CD3G	-1.55343	7.80351	-10.9299	4.42761e-25	1.62758e-23	46.1026	Down		ARHGAP36	1.6422	11.0252	6.25513	8.53876e-10	4.50083e-09	11.4146	Up		SLC9A9	2.15732	9.50863	26.8027	9.56811e-99	3.28559e-96	214.684	Up
CCR7	-2.11337	9.82369	-10.8248	1.12385e-24	4.01592e-23	45.1821	Down											CD53	2.69315	9.41292	26.7938	1.05497e-98	3.53641e-96	214.586	Up
RGL4	-1.40023	7.27514	-10.7737	1.7655e-24	6.22968e-23	44.7359	Down											NPC2	1.88388	12.8471	26.7486	1.73608e-98	5.68423e-96	214.09	Up
ZNF831	-1.59728	6.27465	-10.7395	2.38619e-24	8.31563e-23	44.4382	Down											THEMIS2	2.20331	10.4404	26.4705	3.72517e-97	1.19197e-94	211.034	Up
C3	-1.83076	10.1477	-10.7031	3.28434e-24	1.13057e-22	44.1226	Down											TNFRSF1A	1.61192	9.15747	26.4656	3.93062e-97	1.22976e-94	210.98	Up
CD3D	-1.66696	7.65156	-10.5437	1.32336e-23	4.38391e-22	42.746	Down											NCKAP1L	1.99778	7.68517	26.3032	2.36222e-96	7.22994e-94	209.193	Up
MX1	-1.57182	10.3312	-10.4854	2.19646e-23	7.10897e-22	42.2455	Down											GSDMD	1.91161	7.7936	26.2955	2.57053e-96	7.70012e-94	209.108	Up
ZAP70	-1.42951	8.38237	-10.4818	2.26666e-23	7.31933e-22	42.2145	Down											GIMAP4	2.09956	9.83932	26.0831	2.69068e-95	7.8921e-93	206.768	Up
CD69	-1.62138	7.79104	-10.3395	7.74226e-23	2.40133e-21	41.0014	Down											HLA-DPA1	2.67406	12.4956	26.043	4.19292e-95	1.20474e-92	206.325	Up
IL7R	-1.6304	9.34307	-10.2264	2.03948e-22	6.21512e-21	40.0451	Down											SLC15A3	2.15379	9.77164	26.0288	4.9088e-95	1.38222e-92	206.168	Up
PTGDS	-1.81984	11.728	-9.97378	1.73168e-21	4.98574e-20	37.9339	Down											SLA	2.07907	10.1832	26.0138	5.79413e-95	1.59952e-92	206.003	Up
CXCL11	-1.44146	6.02304	-9.92419	2.62462e-21	7.48018e-20	37.5235	Down											TMC6	2.1831	8.44991	25.921	1.61748e-94	4.37932e-92	204.98	Up
CXCL10	-1.70203	7.16817	-9.87656	3.90827e-21	1.1027e-19	37.1306	Down											SIPA1	1.55663	9.00627	25.7777	7.91231e-94	2.10184e-91	203.397	Up
CD8B	-1.46416	8.55897	-9.72337	1.39448e-20	3.78282e-19	35.8758	Down											LST1	2.13868	9.05071	25.7186	1.52347e-93	3.97203e-91	202.744	Up
IFI44L	-1.41805	8.61582	-9.41845	1.68615e-19	4.28507e-18	33.418	Down											DOCK8	2.4596	8.47978	25.7099	1.67764e-93	4.29446e-91	202.648	Up
HLA-DQB1	-1.53167	9.79639	-8.8948	1.07311e-17	2.35332e-16	29.3261	Down											PLCG2	2.03932	8.8264	25.6682	2.66487e-93	6.58224e-91	202.187	Up
LTB	-1.45184	11.6327	-8.70182	4.75479e-17	9.81564e-16	27.8608	Down											CMTM7	1.89949	9.84894	25.6572	3.01006e-93	7.30667e-91	202.065	Up
CXCL9	-1.747	9.18923	-8.69228	5.11481e-17	1.0528e-15	27.789	Down											ARRDC2	1.88877	9.17255	25.648	3.33313e-93	7.95374e-91	201.964	Up
UBD	-1.66903	10.5354	-8.49669	2.25543e-16	4.34393e-15	26.3292	Down											RASAL3	2.57633	10.5006	25.6309	4.02935e-93	9.45487e-91	201.775	Up
CXCL14	-2.17144	8.32065	-8.44669	3.28276e-16	6.26259e-15	25.9601	Down											TCIRG1	1.75171	10.2609	25.5088	1.56039e-92	3.54335e-90	200.425	Up
LGALS2	-1.49499	9.59957	-8.42838	3.7652e-16	7.14423e-15	25.8252	Down											HLA-C	1.84928	15.1824	25.3876	5.99237e-92	1.33915e-89	199.084	Up
CDH1	-1.40316	6.51796	-7.89703	1.82733e-14	2.95712e-13	22.0109	Down											SASH3	2.34899	8.23133	25.352	8.8966e-92	1.927e-89	198.69	Up
CCL19	-1.94807	11.8422	-7.30594	1.09619e-12	1.46844e-11	17.9965	Down											CLEC2B	2.16129	8.62456	25.2608	2.45057e-91	5.22752e-89	197.68	Up
HLA-DQA1	-1.56447	9.27785	-7.10832	4.07907e-12	5.05094e-11	16.7102	Down											STK10	1.61425	9.50083	25.2493	2.78541e-91	5.8531e-89	197.552	Up
SFRP4	-1.55034	7.69782	-6.74064	4.36109e-11	4.71218e-10	14.3943	Down											GIMAP1	2.3462	9.63636	25.1564	7.82453e-91	1.61118e-88	196.522	Up
FDCSP	-1.68905	8.5533	-5.91333	6.21961e-09	5.03542e-08	9.56377	Down											PTPRC	2.88745	9.51182	25.1556	7.89626e-91	1.61118e-88	196.513	Up
																		APOL3	2.53643	9.34773	25.109	1.32486e-90	2.66468e-88	195.997	Up
																		GIMAP6	1.97957	9.31412	25.101	1.44869e-90	2.8727e-88	195.908	Up
																		TYROBP	2.02425	12.1695	25.0198	3.57364e-90	6.98796e-88	195.008	Up
																		ARHGAP25	1.94225	9.79751	24.9353	9.14849e-90	1.7644e-87	194.071	Up
																		IL6R	2.53657	7.66262	24.9324	9.44714e-90	1.79738e-87	194.039	Up
																		FERMT3	1.77743	7.78131	24.9203	1.08079e-89	2.02885e-87	193.905	Up
																		TNFSF13B	1.84419	9.26106	24.9191	1.09559e-89	2.02958e-87	193.892	Up
																		ITGAX	2.19305	8.95012	24.8165	3.43483e-89	6.28039e-87	192.752	Up
																		CXorf21	1.92891	7.13472	24.8004	4.1082e-89	7.41531e-87	192.574	Up
																		TAP1	2.26727	10.9119	24.7682	5.87749e-89	1.04746e-86	192.217	Up
																		CARD6	1.73092	8.76146	24.6972	1.29724e-88	2.28297e-86	191.428	Up
																		BIN2	2.375	7.67449	24.6797	1.57586e-88	2.73908e-86	191.234	Up
																		B2M	1.95663	14.5674	24.6679	1.79782e-88	3.08677e-86	191.103	Up
																		DAB2	1.83237	9.95308	24.6067	3.55558e-88	6.0312e-86	190.423	Up
																		RCSD1	1.90537	8.54529	24.601	3.78764e-88	6.34835e-86	190.36	Up
																		IL15RA	1.46883	8.28592	24.5912	4.22394e-88	6.99634e-86	190.251	Up
																		IRF8	2.38699	7.82352	24.5805	4.75837e-88	7.7899e-86	190.132	Up
																		PSMB8	2.22453	9.02731	24.554	6.39718e-88	1.03524e-85	189.837	Up
																		TNFSF10	2.20955	9.11674	24.536	7.81756e-88	1.25072e-85	189.637	Up
																		TAGAP	2.37742	8.24112	24.5069	1.08162e-87	1.71103e-85	189.314	Up
																		TRIM22	2.47433	9.02249	24.5057	1.09603e-87	1.71455e-85	189.3	Up
																		KLHL6	2.17659	8.71793	24.444	2.17998e-87	3.37274e-85	188.615	Up
																		SP110	2.38926	9.29698	24.3962	3.71425e-87	5.68401e-85	188.084	Up
																		APBB1IP	2.34363	9.3664	24.3267	8.06901e-87	1.22154e-84	187.31	Up
																		LRP10	1.63716	10.1186	24.2876	1.2477e-86	1.86877e-84	186.876	Up
																		FGL2	2.62785	9.82457	24.2843	1.2943e-86	1.91815e-84	186.839	Up
																		ARHGAP9	2.44975	9.27429	24.2692	1.53209e-86	2.24691e-84	186.671	Up
																		GIMAP2	2.43598	8.57282	24.2245	2.52159e-86	3.65994e-84	186.175	Up
																		EMP3	1.79728	9.08841	24.2143	2.82562e-86	4.05938e-84	186.061	Up
																		ARHGAP30	2.30579	7.4913	24.1519	5.674e-86	8.06912e-84	185.366	Up
																		CD82	1.58468	9.40075	24.1166	8.40995e-86	1.18404e-83	184.974	Up
																		CD48	3.07243	10.2897	24.1085	9.20552e-86	1.28321e-83	184.884	Up
																		WDFY4	2.57679	9.86318	24.0501	1.76844e-85	2.41728e-83	184.233	Up
																		SLCO2B1	2.17517	10.1157	24.0222	2.41481e-85	3.26904e-83	183.922	Up
																		AOAH	2.1993	8.28348	24.0016	3.03751e-85	4.07286e-83	183.694	Up
																		PARVG	1.62414	7.52012	23.9184	7.69419e-85	1.02195e-82	182.767	Up
																		IL16	2.2861	8.33523	23.8998	9.46993e-85	1.24605e-82	182.56	Up
																		FCGRT	1.4625	12.0608	23.8844	1.12548e-84	1.46719e-82	182.388	Up
																		FGR	2.23042	9.41962	23.8617	1.45009e-84	1.87301e-82	182.135	Up
																		GBP4	1.81866	9.82575	23.8216	2.26923e-84	2.90441e-82	181.689	Up
																		MAN1C1	2.11428	9.81455	23.7793	3.64198e-84	4.6194e-82	181.217	Up
																		LRMP	2.08224	8.45692	23.7722	3.9409e-84	4.95392e-82	181.139	Up
																		LAIR1	1.47407	8.90955	23.7482	5.15371e-84	6.42115e-82	180.871	Up
																		MS4A6A	2.08408	9.72181	23.7415	5.55623e-84	6.86194e-82	180.796	Up
																		ICAM1	2.06802	8.75068	23.605	2.55441e-83	3.12726e-81	179.276	Up
																		UBA7	1.78429	8.02229	23.5885	3.07419e-83	3.73117e-81	179.091	Up
																		CYBB	2.0373	9.64724	23.5841	3.22776e-83	3.88407e-81	179.042	Up
																		WIPF1	1.67996	8.2482	23.5718	3.7039e-83	4.41926e-81	178.905	Up
																		CTSH	2.73569	11.6345	23.5206	6.56244e-83	7.76408e-81	178.335	Up
																		ALOX5	2.20058	9.19109	23.5124	7.19474e-83	8.44123e-81	178.243	Up
																		PLSCR1	1.92448	9.72372	23.4407	1.60482e-82	1.86729e-80	177.443	Up
																		CIITA	2.20127	8.9401	23.4301	1.80655e-82	2.08479e-80	177.325	Up
																		TGFB1	1.58969	7.89209	23.4213	1.99337e-82	2.28168e-80	177.227	Up
																		C1orf54	1.66539	11.3805	23.3473	4.55879e-82	5.17606e-80	176.403	Up
																		NCF4	1.86703	7.20357	23.2562	1.26452e-81	1.41295e-79	175.386	Up
																		B4GALT1	1.6069	11.0566	23.1113	6.39584e-81	7.03493e-79	173.77	Up
																		HAVCR2	1.76328	9.96859	23.0671	1.04868e-80	1.14452e-78	173.277	Up
																		GIMAP8	2.10992	8.91568	23.0404	1.41405e-80	1.53142e-78	172.979	Up
																		HCST	2.19601	9.94282	23.0179	1.81924e-80	1.9552e-78	172.728	Up
																		HCK	1.65589	8.63685	22.9901	2.48352e-80	2.6489e-78	172.417	Up
																		TRADD	1.61134	10.2734	22.9833	2.67875e-80	2.83565e-78	172.342	Up
																		AHR	2.15132	9.54727	22.8741	9.09744e-80	9.55843e-78	171.123	Up
																		CARD17	1.80233	7.3715	22.7823	2.54225e-79	2.65129e-77	170.099	Up
																		NFATC1	2.10914	9.06749	22.7679	2.98729e-79	3.0925e-77	169.938	Up
																		TLR1	1.62742	8.10961	22.7519	3.57471e-79	3.6736e-77	169.759	Up
																		CCND2	1.88997	8.83667	22.7492	3.6827e-79	3.75715e-77	169.729	Up
																		SAT1	1.60718	12.5393	22.7412	4.03052e-79	4.08242e-77	169.639	Up
																		TRIM38	1.92625	6.92521	22.736	4.27081e-79	4.29491e-77	169.582	Up
																		ARHGAP15	2.42497	9.22478	22.6908	7.08791e-79	7.02751e-77	169.077	Up
																		CYBRD1	2.1381	10.6306	22.6293	1.41077e-78	1.38896e-76	168.39	Up
																		RHBDF2	1.76469	9.75187	22.5896	2.19951e-78	2.15048e-76	167.948	Up
																		NCF1	1.97579	7.73386	22.5441	3.66413e-78	3.55775e-76	167.439	Up
																		TNFAIP8L2	1.92381	8.34792	22.5332	4.1377e-78	3.99004e-76	167.318	Up
																		GIMAP7	2.46147	10.4823	22.4787	7.62251e-78	7.3005e-76	166.709	Up
																		ETS1	1.98274	8.6072	22.4666	8.72922e-78	8.30397e-76	166.574	Up
																		RGS18	1.90587	8.41519	22.4532	1.01396e-77	9.58092e-76	166.424	Up
																		ACSL5	1.75531	6.22487	22.4424	1.14435e-77	1.07409e-75	166.304	Up
																		PLEK	2.31985	8.69086	22.4211	1.45263e-77	1.35441e-75	166.066	Up
																		ENG	1.51817	9.25617	22.4192	1.48354e-77	1.37413e-75	166.045	Up
																		GIMAP5	2.25883	8.52717	22.3893	2.07283e-77	1.90741e-75	165.712	Up
																		YBX3	1.74449	9.37062	22.374	2.46211e-77	2.25091e-75	165.54	Up
																		ELF1	1.45008	8.41439	22.3541	3.07463e-77	2.78904e-75	165.319	Up
																		GGT5	2.16527	9.13896	22.3537	3.09035e-77	2.78904e-75	165.313	Up
																		ARHGAP4	1.61324	11.8225	22.2773	7.26967e-77	6.47783e-75	164.461	Up
																		RIN3	1.58783	6.9015	22.2262	1.28867e-76	1.13395e-74	163.89	Up
																		TRAF1	1.4198	8.90639	22.2193	1.3911e-76	1.21585e-74	163.814	Up
																		BATF	2.19199	8.82316	22.2188	1.39902e-76	1.21585e-74	163.808	Up
																		ARAP2	1.97685	7.39199	22.2088	1.56564e-76	1.35231e-74	163.696	Up
																		PLBD1	1.92338	9.20945	22.2071	1.59464e-76	1.36896e-74	163.678	Up
																		ADA	1.80574	10.5773	22.1821	2.11061e-76	1.80092e-74	163.398	Up
																		SRGN	2.31678	11.1371	22.1805	2.15013e-76	1.8236e-74	163.38	Up
																		CD40	1.42065	7.84572	22.1674	2.48804e-76	2.09755e-74	163.234	Up
																		SOD3	2.37941	10.8444	22.1314	3.72589e-76	3.12242e-74	162.832	Up
																		RASSF5	2.38891	7.75382	22.1233	4.07716e-76	3.39659e-74	162.742	Up
																		CD1D	1.79868	7.3935	22.0921	5.78663e-76	4.79235e-74	162.393	Up
																		DENND2D	2.72926	9.73654	22.0879	6.06506e-76	4.99356e-74	162.346	Up
																		SASH1	1.80356	11.1082	22.0463	9.65605e-76	7.90392e-74	161.882	Up
																		RILPL2	1.61191	10.6403	22.0053	1.52907e-75	1.23723e-73	161.424	Up
																		APOE	2.04779	13.6562	21.9928	1.75833e-75	1.4146e-73	161.285	Up
																		SLC7A7	1.8252	9.33852	21.9921	1.77302e-75	1.41832e-73	161.277	Up
																		TMEM63A	1.61352	7.43555	21.9908	1.79777e-75	1.42999e-73	161.263	Up
																		NCF2	1.9312	8.86187	21.9887	1.84097e-75	1.45612e-73	161.239	Up
																		IFIH1	2.09109	8.72383	21.9719	2.22139e-75	1.74721e-73	161.052	Up
																		C1QA	2.10398	10.8033	21.9593	2.5593e-75	2.0018e-73	160.911	Up
																		TRIM56	1.65052	9.06763	21.9519	2.7803e-75	2.16264e-73	160.828	Up
																		PARP14	2.09039	8.67355	21.8808	6.16775e-75	4.77119e-73	160.034	Up
																		RELB	1.76343	11.0838	21.857	8.05073e-75	6.19378e-73	159.768	Up
																		CPVL	2.30321	8.75924	21.8562	8.12167e-75	6.2144e-73	159.76	Up
																		EVI2B	1.74387	7.37994	21.8489	8.81547e-75	6.70881e-73	159.678	Up
																		GBP1	2.50089	9.20669	21.8094	1.3708e-74	1.02831e-72	159.238	Up
																		MVP	1.50272	12.0729	21.8093	1.37312e-74	1.02831e-72	159.236	Up
																		CIB1	1.44117	10.4218	21.8052	1.43725e-74	1.07063e-72	159.191	Up
																		UNC93B1	1.43819	7.66897	21.781	1.88471e-74	1.39657e-72	158.92	Up
																		TYMP	2.08884	10.5466	21.7583	2.43098e-74	1.79192e-72	158.667	Up
																		SAMSN1	2.01939	7.81417	21.6572	7.5366e-74	5.49781e-72	157.539	Up
																		CD38	2.25837	7.9382	21.648	8.3533e-74	6.06217e-72	157.436	Up
																		LATS2	1.86334	9.36083	21.6343	9.74396e-74	7.03514e-72	157.283	Up
																		CXCL12	2.67594	10.8523	21.6291	1.03265e-73	7.41768e-72	157.225	Up
																		EVI2A	2.07325	7.70658	21.5786	1.81738e-73	1.29882e-71	156.661	Up
																		NOD2	1.74673	6.93851	21.5062	4.08392e-73	2.90392e-71	155.854	Up
																		ARHGEF6	1.64218	6.74976	21.4806	5.44186e-73	3.85004e-71	155.568	Up
																		CD37	2.63477	7.4988	21.4715	6.02387e-73	4.2405e-71	155.467	Up
																		IL13RA1	1.69667	11.3534	21.4453	8.07469e-73	5.6559e-71	155.175	Up
																		CTSS	2.26499	10.2348	21.4405	8.52637e-73	5.94271e-71	155.121	Up
																		FAM78A	2.05462	8.21057	21.4261	1.00133e-72	6.94472e-71	154.96	Up
																		CTSC	1.95381	9.92776	21.4071	1.23914e-72	8.55189e-71	154.748	Up
																		ANXA1	2.04604	11.2994	21.3946	1.42492e-72	9.78606e-71	154.609	Up
																		ITPKB	1.50607	8.8496	21.3805	1.66779e-72	1.13984e-70	154.452	Up
																		ACSS1	1.77903	9.55439	21.3716	1.84212e-72	1.25291e-70	154.353	Up
																		RNASE6	1.80367	8.35667	21.3644	1.99766e-72	1.35217e-70	154.272	Up
																		RABGAP1L	1.61244	9.60825	21.3526	2.27955e-72	1.53559e-70	154.14	Up
																		SUSD3	2.37906	9.33575	21.342	2.56718e-72	1.72111e-70	154.022	Up
																		ALOX5AP	2.08934	9.62714	21.3389	2.65826e-72	1.77373e-70	153.987	Up
																		TLR2	1.97691	8.376	21.2929	4.44398e-72	2.95127e-70	153.475	Up
																		MILR1	1.68784	6.65627	21.2726	5.58244e-72	3.68991e-70	153.248	Up
																		S100A10	2.03321	10.7812	21.2585	6.53127e-72	4.27692e-70	153.091	Up
																		HLA-DQB2	2.40006	8.965	21.2559	6.72725e-72	4.38486e-70	153.062	Up
																		TLR5	1.51815	6.67345	21.2282	9.16823e-72	5.94837e-70	152.753	Up
																		LEF1	2.77044	9.98922	21.2254	9.45696e-72	6.10755e-70	152.722	Up
																		TLR6	1.45796	6.84272	21.2235	9.66138e-72	6.21108e-70	152.701	Up
																		PTAFR	1.82453	8.42275	21.0866	4.46599e-71	2.8451e-69	151.175	Up
																		TAPBP	1.51711	10.5937	21.0765	5.00118e-71	3.1717e-69	151.062	Up
																		BTK	1.80402	6.83648	21.0658	5.64e-71	3.56079e-69	150.942	Up
																		IRF1	1.64636	8.12551	21.0604	5.98622e-71	3.7292e-69	150.883	Up
																		FXYD5	1.78646	8.76292	21.0555	6.32533e-71	3.9231e-69	150.828	Up
																		RNASET2	1.40185	11.0413	21.0486	6.83218e-71	4.21887e-69	150.751	Up
																		DRAM1	1.69364	9.62454	21.0271	8.69054e-71	5.34297e-69	150.511	Up
																		CYTIP	2.76044	8.9655	21.0118	1.03144e-70	6.31375e-69	150.341	Up
																		COTL1	1.85187	12.6941	20.997	1.21626e-70	7.4129e-69	150.176	Up
																		VNN2	1.67359	8.01291	20.9925	1.27953e-70	7.76485e-69	150.126	Up
																		SLAMF8	2.1427	9.61579	20.9857	1.38113e-70	8.34549e-69	150.05	Up
																		DEF6	1.9269	8.3204	20.9684	1.67546e-70	1.00807e-68	149.857	Up
																		LCP1	2.27688	11.5839	20.9676	1.69129e-70	1.01327e-68	149.848	Up
																		CD33	1.87318	8.28635	20.9453	2.16949e-70	1.29425e-68	149.599	Up
																		P2RY8	2.08586	8.42384	20.9181	2.94037e-70	1.74673e-68	149.296	Up
																		NMI	1.69291	9.5735	20.9052	3.39419e-70	2.00785e-68	149.153	Up
																		ICAM3	1.59749	9.36658	20.8815	4.42633e-70	2.60746e-68	148.889	Up
																		IL32	2.07983	9.10984	20.8471	6.50145e-70	3.81391e-68	148.505	Up
																		STAB1	1.86939	9.67156	20.841	6.95846e-70	4.06507e-68	148.438	Up
																		THBD	2.24139	10.1431	20.8212	8.67832e-70	5.04884e-68	148.218	Up
																		GSN	1.73519	12.3643	20.8073	1.01463e-69	5.87858e-68	148.062	Up
																		IKZF1	2.72134	7.76012	20.8004	1.09606e-69	6.32434e-68	147.985	Up
																		MICB	1.85328	7.32161	20.7676	1.58014e-69	9.08031e-68	147.62	Up
																		PSTPIP1	1.8699	8.81593	20.688	3.84628e-69	2.20129e-67	146.733	Up
																		RASSF2	1.43756	11.309	20.6597	5.27542e-69	3.00699e-67	146.419	Up
																		DOCK2	2.05655	6.88376	20.618	8.40464e-69	4.77133e-67	145.954	Up
																		SLC18B1	1.74177	9.64286	20.6118	9.0086e-69	5.09366e-67	145.885	Up
																		ELF4	1.57595	8.85214	20.6046	9.75691e-69	5.4947e-67	145.806	Up
																		PTPN6	1.82719	7.88308	20.5978	1.05356e-68	5.90961e-67	145.729	Up
																		CCL2	2.70263	11.127	20.5892	1.15922e-68	6.47645e-67	145.634	Up
																		CSF2RA	2.11019	7.71096	20.5771	1.32617e-68	7.37989e-67	145.5	Up
																		IGFBP4	1.84607	9.31914	20.5721	1.40238e-68	7.77327e-67	145.444	Up
																		MDFIC	1.81786	7.3151	20.5553	1.69183e-68	9.34087e-67	145.257	Up
																		MFNG	1.96057	9.44691	20.5456	1.88693e-68	1.03774e-66	145.148	Up
																		IL33	2.18614	8.92952	20.4697	4.40041e-68	2.40714e-66	144.304	Up
																		REST	1.65486	8.0363	20.4346	6.51036e-68	3.53897e-66	143.914	Up
																		FCN1	2.29864	9.2055	20.4308	6.7932e-68	3.67852e-66	143.871	Up
																		TMC8	2.59533	8.43957	20.4105	8.51659e-68	4.59406e-66	143.646	Up
																		S1PR1	1.81131	8.82213	20.4082	8.74291e-68	4.69815e-66	143.62	Up
																		CLIC2	1.73569	6.82067	20.3794	1.20463e-67	6.44866e-66	143.301	Up
																		TEP1	1.53539	8.50559	20.3496	1.68052e-67	8.96216e-66	142.969	Up
																		SKAP2	1.51521	8.6306	20.3307	2.075e-67	1.10241e-65	142.759	Up
																		DPEP2	1.81053	6.82939	20.3189	2.36715e-67	1.2529e-65	142.627	Up
																		BST2	2.09821	10.8429	20.3128	2.53253e-67	1.33541e-65	142.56	Up
																		A2M	1.94065	14.6547	20.3047	2.77357e-67	1.45705e-65	142.469	Up
																		S100A11	1.56376	9.61252	20.2751	3.85624e-67	2.01082e-65	142.141	Up
																		RUNX3	1.99116	7.81537	20.1852	1.05047e-66	5.45742e-65	141.142	Up
																		ITPR3	2.14153	7.82591	20.0909	3.006e-66	1.55594e-64	140.094	Up
																		ADAM28	2.09691	6.85785	20.0879	3.10714e-66	1.6024e-64	140.061	Up
																		ISG20	2.31495	10.3997	20.068	3.88093e-66	1.99415e-64	139.839	Up
																		CCR5	1.97264	8.9388	20.04	5.2976e-66	2.71218e-64	139.529	Up
																		PIEZO1	1.61191	8.47324	20.0294	5.9616e-66	3.04106e-64	139.412	Up
																		CD2	2.91591	9.68686	19.9483	1.47175e-65	7.48044e-64	138.511	Up
																		ITGB7	1.85795	9.23971	19.9416	1.58529e-65	8.02853e-64	138.437	Up
																		S100A4	1.81929	10.6387	19.8845	2.99248e-65	1.51007e-63	137.804	Up
																		S1PR4	2.43059	9.22514	19.8644	3.74221e-65	1.88166e-63	137.581	Up
																		RASSF4	1.78085	10.5545	19.8489	4.44902e-65	2.2291e-63	137.408	Up
																		TBC1D10C	3.06307	9.70556	19.8216	6.02859e-65	3.00981e-63	137.106	Up
																		FGD3	2.26546	9.41804	19.7998	7.68182e-65	3.82164e-63	136.864	Up
																		MAP3K8	1.89539	8.10809	19.7678	1.09683e-64	5.41832e-63	136.509	Up
																		SELPLG	1.52951	9.15974	19.6691	3.28647e-64	1.60661e-62	135.415	Up
																		CD72	2.00197	6.63307	19.6114	6.23538e-64	3.02717e-62	134.777	Up
																		RTP4	1.9	8.33753	19.6021	6.9197e-64	3.34785e-62	134.673	Up
																		TLR7	1.85999	7.14271	19.5899	7.92225e-64	3.81977e-62	134.539	Up
																		APOL2	1.70893	10.9664	19.5725	9.611e-64	4.6182e-62	134.346	Up
																		CFHR1	2.28165	10.7527	19.5458	1.29288e-63	6.17033e-62	134.05	Up
																		CLEC10A	2.55808	8.30276	19.5259	1.61178e-63	7.66629e-62	133.831	Up
																		IFI16	1.82071	11.2646	19.4982	2.19303e-63	1.03959e-61	133.524	Up
																		TRAF3IP3	2.99513	9.21379	19.4628	3.24733e-63	1.5342e-61	133.133	Up
																		ADAP2	1.52413	10.4182	19.4303	4.66038e-63	2.19443e-61	132.773	Up
																		TBXAS1	1.45199	7.76414	19.4043	6.21904e-63	2.9186e-61	132.485	Up
																		CD302	1.71516	8.34571	19.3957	6.83952e-63	3.19912e-61	132.39	Up
																		PTPN22	1.61448	6.2965	19.3677	9.33406e-63	4.35146e-61	132.08	Up
																		HHEX	1.76321	8.00521	19.333	1.3714e-62	6.37228e-61	131.697	Up
																		ITM2A	2.45179	9.16198	19.2976	2.02956e-62	9.3994e-61	131.306	Up
																		PTPRE	1.63456	9.53786	19.29	2.20785e-62	1.01916e-60	131.222	Up
																		MGLL	1.51182	9.98092	19.2838	2.36705e-62	1.08908e-60	131.153	Up
																		PLAU	1.84108	11.6998	19.2678	2.82574e-62	1.29588e-60	130.976	Up
																		HNMT	1.57387	8.42791	19.256	3.21902e-62	1.47145e-60	130.847	Up
																		TNFAIP8	1.42142	9.4111	19.1744	7.9547e-62	3.62441e-60	129.945	Up
																		LAMB2	1.81684	11.969	19.1576	9.57703e-62	4.34952e-60	129.76	Up
																		NR2F2	1.7046	11.3397	19.1442	1.11081e-61	5.02863e-60	129.612	Up
																		C3AR1	1.422	8.66379	19.1208	1.43934e-61	6.49501e-60	129.354	Up
																		RRBP1	1.59154	9.72401	19.1193	1.46322e-61	6.58169e-60	129.338	Up
																		DHX58	1.709	10.056	19.1108	1.60835e-61	7.21147e-60	129.243	Up
																		IL3RA	1.80146	9.88213	19.0967	1.88099e-61	8.38054e-60	129.087	Up
																		C1QC	1.90666	8.81332	19.0722	2.46458e-61	1.0946e-59	128.818	Up
																		RNF144B	1.62186	7.60563	19.052	3.08488e-61	1.36579e-59	128.594	Up
																		SLFN5	1.74356	7.14134	19.0429	3.41005e-61	1.50502e-59	128.494	Up
																		MS4A4A	1.98411	10.0427	19.0397	3.53464e-61	1.55513e-59	128.459	Up
																		TNFRSF1B	1.57678	6.9979	19.0253	4.14246e-61	1.81687e-59	128.301	Up
																		PAPLN	2.6731	10.0963	19.0154	4.62177e-61	2.01455e-59	128.191	Up
																		IL21R	2.08089	7.21866	18.972	7.475e-61	3.24817e-59	127.712	Up
																		IGFBP7	1.56301	14.7562	18.9703	7.61463e-61	3.29866e-59	127.694	Up
																		MYO1E	1.4509	8.08117	18.9643	8.13454e-61	3.51307e-59	127.628	Up
																		RAB20	1.43668	7.86689	18.9541	9.10621e-61	3.92068e-59	127.516	Up
																		CTSK	1.71789	11.2626	18.934	1.13755e-60	4.8828e-59	127.294	Up
																		BLNK	2.06501	6.16653	18.903	1.6028e-60	6.85892e-59	126.952	Up
																		RHOH	2.63579	8.14929	18.889	1.87089e-60	7.9819e-59	126.798	Up
																		PDLIM1	1.62596	8.35776	18.8215	3.94199e-60	1.67672e-58	126.055	Up
																		XAF1	1.96494	9.87126	18.82	4.00802e-60	1.69967e-58	126.039	Up
																		CD68	1.72821	9.70634	18.8131	4.32815e-60	1.82991e-58	125.962	Up
																		CST3	1.43128	10.212	18.8119	4.38253e-60	1.84735e-58	125.95	Up
																		TMBIM1	1.65683	9.20977	18.8082	4.56533e-60	1.91867e-58	125.909	Up
																		ERP27	1.53736	6.22246	18.7379	9.91745e-60	4.14326e-58	125.136	Up
																		FOLR2	1.73766	10.4499	18.7318	1.06182e-59	4.42289e-58	125.068	Up
																		ZC3H12A	1.69621	7.28602	18.6907	1.67038e-59	6.91685e-58	124.617	Up
																		AXL	1.44226	9.31508	18.6874	1.73224e-59	7.15197e-58	124.58	Up
																		CCDC88B	1.92456	10.3168	18.6841	1.79735e-59	7.39909e-58	124.544	Up
																		CRTAM	1.92907	6.12192	18.6649	2.22034e-59	9.11373e-58	124.333	Up
																		KYNU	1.67054	8.36863	18.6622	2.28849e-59	9.36619e-58	124.303	Up
																		CD52	2.88448	10.9756	18.6285	3.31809e-59	1.35407e-57	123.933	Up
																		NPL	1.55104	9.05997	18.591	5.01762e-59	2.04171e-57	123.52	Up
																		LAMP3	2.21408	8.20449	18.5852	5.34658e-59	2.16929e-57	123.457	Up
																		TNFSF12-TNFSF13	1.46466	6.9391	18.5729	6.12369e-59	2.47746e-57	123.322	Up
																		LGALS3	1.62899	11.3766	18.5602	7.0428e-59	2.84114e-57	123.183	Up
																		CCL5	2.30741	8.38577	18.5047	1.29799e-58	5.22125e-57	122.573	Up
																		GBP5	2.52512	8.23961	18.5018	1.33909e-58	5.37122e-57	122.542	Up
																		TRPM2	1.52971	7.78972	18.4749	1.80204e-58	7.18724e-57	122.246	Up
																		SH3TC1	1.45941	7.86772	18.4423	2.58052e-58	1.0263e-56	121.889	Up
																		PLEKHA4	2.20883	10.0355	18.438	2.70345e-58	1.07217e-56	121.842	Up
																		CXCR3	2.33583	8.72514	18.3768	5.30453e-58	2.0861e-56	121.171	Up
																		DENND1C	1.74095	7.71487	18.3348	8.41657e-58	3.30075e-56	120.711	Up
																		ZNF366	1.42617	7.70111	18.3231	9.5657e-58	3.74099e-56	120.583	Up
																		TNS3	1.62776	9.90696	18.3075	1.13618e-57	4.41888e-56	120.412	Up
																		PLEKHF2	1.50013	9.64486	18.3051	1.16663e-57	4.52477e-56	120.385	Up
																		NLRC3	2.5865	8.46228	18.2587	1.94176e-57	7.51045e-56	119.878	Up
																		STAT5A	1.53139	7.79208	18.2568	1.98395e-57	7.6526e-56	119.856	Up
																		GZMK	2.96536	7.79738	18.256	2.00006e-57	7.69367e-56	119.848	Up
																		NNMT	2.30155	10.8932	18.2291	2.6882e-57	1.03126e-55	119.554	Up
																		PLSCR4	1.95426	8.5691	18.2242	2.8368e-57	1.08531e-55	119.5	Up
																		C1QB	1.86835	11.9139	18.2203	2.96066e-57	1.12963e-55	119.457	Up
																		CD84	1.47147	7.07047	18.2067	3.43723e-57	1.30439e-55	119.309	Up
																		SVEP1	1.66801	9.06278	18.1834	4.43937e-57	1.67566e-55	119.054	Up
																		PTPN7	2.05044	7.45148	18.1577	5.88731e-57	2.21033e-55	118.773	Up
																		S100A16	1.54056	9.27552	18.1066	1.03093e-56	3.84999e-55	118.214	Up
																		RASIP1	1.47064	10.8955	18.0863	1.28782e-56	4.7966e-55	117.993	Up
																		NKG7	1.9376	8.32751	18.0729	1.4923e-56	5.52895e-55	117.846	Up
																		C3	3.42623	10.1477	18.0556	1.80306e-56	6.66281e-55	117.657	Up
																		SELP	2.24179	6.99803	18.0243	2.54262e-56	9.34662e-55	117.315	Up
																		PLAC8	2.57628	7.79978	18.011	2.93831e-56	1.07172e-54	117.171	Up
																		PHLDB2	1.66026	9.64853	18.0075	3.05607e-56	1.11179e-54	117.132	Up
																		PTGDS	3.6439	11.728	18.0015	3.26222e-56	1.18373e-54	117.067	Up
																		BTN3A2	1.97414	9.69254	17.9242	7.6083e-56	2.73957e-54	116.223	Up
																		SIGLEC7	1.44199	7.20612	17.9035	9.54212e-56	3.42713e-54	115.997	Up
																		BTN3A3	1.80106	7.68483	17.8843	1.1769e-55	4.21619e-54	115.788	Up
																		LILRA4	1.4149	7.40279	17.8056	2.78236e-55	9.91719e-54	114.931	Up
																		SKAP1	2.29547	8.66784	17.7915	3.24603e-55	1.15406e-53	114.777	Up
																		BTN3A1	1.76353	8.39689	17.7877	3.38396e-55	1.20007e-53	114.736	Up
																		GPR171	2.35994	8.08432	17.7422	5.561e-55	1.96224e-53	114.241	Up
																		MICALL2	1.8556	11.7226	17.7182	7.22368e-55	2.54255e-53	113.98	Up
																		ZAP70	2.67403	8.38237	17.6738	1.1731e-54	4.11872e-53	113.497	Up
																		MAP3K6	1.51824	10.2942	17.6399	1.69894e-54	5.9501e-53	113.128	Up
																		STAT6	1.96188	10.3878	17.6255	1.98637e-54	6.93948e-53	112.973	Up
																		SP140	2.15209	8.49482	17.5605	4.03325e-54	1.40555e-52	112.267	Up
																		ZCCHC24	2.02089	7.87673	17.5481	4.62011e-54	1.60609e-52	112.132	Up
																		IL7R	3.10064	9.34307	17.5305	5.59352e-54	1.93969e-52	111.941	Up
																		STOM	1.40729	10.7318	17.5057	7.33018e-54	2.53566e-52	111.672	Up
																		JAK3	1.68702	10.405	17.5005	7.75103e-54	2.67468e-52	111.616	Up
																		SIRPG	2.37767	8.41994	17.4956	8.18092e-54	2.81612e-52	111.563	Up
																		AHNAK	1.8728	11.8696	17.4904	8.65492e-54	2.97202e-52	111.506	Up
																		TLR4	1.43516	8.80063	17.4603	1.20122e-53	4.11485e-52	111.18	Up
																		CEBPD	2.0126	12.4159	17.4441	1.43264e-53	4.88382e-52	111.004	Up
																		TMEM156	1.46358	5.18975	17.4154	1.95687e-53	6.65477e-52	110.694	Up
																		PCED1B	1.74759	8.84635	17.3964	2.40562e-53	8.14151e-52	110.488	Up
																		RGL4	2.50813	7.27514	17.3952	2.43879e-53	8.234e-52	110.474	Up
																		SLAMF7	2.33977	8.76725	17.3768	2.97727e-53	9.95651e-52	110.276	Up
																		NFKBIZ	1.70392	8.42878	17.373	3.10379e-53	1.03551e-51	110.234	Up
																		TMEM71	2.17703	7.18671	17.3425	4.32114e-53	1.43484e-51	109.905	Up
																		IL18RAP	1.7394	7.44512	17.3092	6.20759e-53	2.05639e-51	109.544	Up
																		CD163	2.16328	11.1743	17.28	8.52262e-53	2.81007e-51	109.228	Up
																		CCDC80	2.44195	9.96794	17.2748	9.01861e-53	2.96666e-51	109.172	Up
																		CD69	2.99501	7.79104	17.2158	1.70935e-52	5.59674e-51	108.535	Up
																		CD96	2.62407	6.90712	17.2053	1.9154e-52	6.25682e-51	108.421	Up
																		STK17A	1.55649	9.54629	17.2021	1.98353e-52	6.46438e-51	108.386	Up
																		APOL6	2.49334	8.41611	17.1835	2.42686e-52	7.89094e-51	108.186	Up
																		IGSF6	1.78808	8.50361	17.1758	2.63772e-52	8.5568e-51	108.103	Up
																		IFI30	1.97813	12.4511	17.173	2.71865e-52	8.79905e-51	108.072	Up
																		EMP2	1.56772	10.1779	17.1653	2.95557e-52	9.54393e-51	107.989	Up
																		APOBEC3G	1.66365	8.03004	17.1252	4.56438e-52	1.46717e-50	107.556	Up
																		C2	1.86187	11.0577	17.1235	4.64963e-52	1.49116e-50	107.538	Up
																		CCR1	1.72856	9.26916	17.1224	4.70437e-52	1.50529e-50	107.526	Up
																		MYLK	1.6015	11.8009	17.1122	5.25079e-52	1.67253e-50	107.417	Up
																		PBXIP1	1.40731	8.39691	17.073	8.0259e-52	2.54497e-50	106.994	Up
																		ISLR	1.84227	10.5543	17.0586	9.38323e-52	2.96868e-50	106.838	Up
																		CXorf65	2.28928	6.93254	17.0584	9.40498e-52	2.9689e-50	106.836	Up
																		LCK	2.46307	8.25589	17.0435	1.10439e-51	3.47845e-50	106.676	Up
																		LMO2	1.44254	10.2185	17.0392	1.15708e-51	3.63627e-50	106.63	Up
																		MALL	1.72513	8.37795	17.0362	1.19562e-51	3.74904e-50	106.597	Up
																		CD300LF	1.46375	7.27107	16.9953	1.86076e-51	5.82171e-50	106.156	Up
																		SERTAD1	1.60784	10.4085	16.9902	1.96441e-51	6.13236e-50	106.103	Up
																		CXCR6	2.16126	6.3995	16.9508	3.00824e-51	9.37013e-50	105.678	Up
																		AQP1	1.79545	11.942	16.938	3.45579e-51	1.07404e-49	105.54	Up
																		CPQ	1.44095	9.57673	16.9252	3.96485e-51	1.22684e-49	105.403	Up
																		GZMB	2.42204	7.97362	16.9047	4.95016e-51	1.52502e-49	105.182	Up
																		EPB41L2	1.52921	8.87634	16.9033	5.02106e-51	1.54348e-49	105.168	Up
																		PLA2G4A	1.63203	7.95293	16.9009	5.15778e-51	1.58206e-49	105.141	Up
																		DGKA	1.56663	8.13047	16.8956	5.46042e-51	1.67124e-49	105.084	Up
																		PECAM1	1.54445	11.2142	16.8802	6.44667e-51	1.96882e-49	104.919	Up
																		EDNRB	1.60621	8.74396	16.8733	6.94339e-51	2.11136e-49	104.845	Up
																		CD27	1.71877	8.31655	16.8721	7.03577e-51	2.13484e-49	104.832	Up
																		COL6A3	1.7518	11.7058	16.8584	8.15575e-51	2.46935e-49	104.685	Up
																		LYZ	2.67772	8.55127	16.8527	8.668e-51	2.61881e-49	104.624	Up
																		PYGL	1.68659	8.4977	16.8516	8.77128e-51	2.64434e-49	104.612	Up
																		SLC1A3	1.93693	9.0774	16.8112	1.35615e-50	4.07974e-49	104.178	Up
																		CD1C	2.30055	6.46841	16.8093	1.38392e-50	4.15442e-49	104.158	Up
																		CD3D	2.94774	7.65156	16.8064	1.42809e-50	4.27789e-49	104.127	Up
																		RASGRP1	2.01592	7.93517	16.8022	1.49398e-50	4.46575e-49	104.082	Up
																		GLI3	1.5245	8.51127	16.7766	1.96977e-50	5.87023e-49	103.806	Up
																		GPR18	2.39919	6.242	16.7764	1.97217e-50	5.87023e-49	103.805	Up
																		IRF7	1.61887	10.781	16.7677	2.16752e-50	6.43808e-49	103.711	Up
																		SAMD3	2.01824	7.07539	16.7645	2.24352e-50	6.6498e-49	103.677	Up
																		DHRS3	1.61026	10.0104	16.7374	3.00325e-50	8.88294e-49	103.386	Up
																		CST7	1.51401	5.10763	16.7353	3.07179e-50	9.06661e-49	103.364	Up
																		EPSTI1	1.92867	7.07252	16.7312	3.20855e-50	9.45045e-49	103.32	Up
																		PXDC1	1.55318	7.92692	16.6871	5.15961e-50	1.51654e-48	102.847	Up
																		COL8A2	2.09326	7.51609	16.6409	8.47411e-50	2.48217e-48	102.353	Up
																		CD247	2.35036	8.02648	16.6409	8.48018e-50	2.48217e-48	102.352	Up
																		TFPI	1.77149	9.6346	16.6403	8.53088e-50	2.49183e-48	102.346	Up
																		IKBKE	1.45842	5.22124	16.6322	9.31039e-50	2.71389e-48	102.259	Up
																		RGS16	1.8735	10.8754	16.5824	1.58868e-49	4.60226e-48	101.727	Up
																		FASLG	1.78121	6.59152	16.5286	2.82985e-49	8.16424e-48	101.152	Up
																		EMCN	1.53128	9.37365	16.5194	3.12458e-49	8.95946e-48	101.053	Up
																		CLEC3B	1.94033	10.9036	16.5191	3.13274e-49	8.96461e-48	101.051	Up
																		SMOC2	1.71239	12.0204	16.4995	3.86487e-49	1.10372e-47	100.842	Up
																		SELL	2.53753	6.11984	16.4826	4.63596e-49	1.31858e-47	100.661	Up
																		WWTR1	1.52879	8.41342	16.4597	5.92455e-49	1.67493e-47	100.416	Up
																		CORO1A	1.54132	9.60589	16.4462	6.84669e-49	1.93175e-47	100.272	Up
																		PARP9	1.82776	8.68345	16.4433	7.0589e-49	1.98765e-47	100.242	Up
																		GPNMB	1.90408	11.3198	16.4368	7.56893e-49	2.12701e-47	100.172	Up
																		FOXO1	1.8285	11.1216	16.4334	7.85189e-49	2.20213e-47	100.136	Up
																		IL1R1	1.41817	6.90043	16.42	9.06246e-49	2.53659e-47	99.9929	Up
																		GADD45B	2.24999	10.4041	16.4149	9.57127e-49	2.67369e-47	99.9385	Up
																		LGALS2	3.22991	9.59957	16.414	9.66661e-49	2.69497e-47	99.9287	Up
																		CCR7	3.5366	9.82369	16.3285	2.41075e-48	6.68129e-47	99.0186	Up
																		HEPH	1.65295	8.90333	16.3025	3.18305e-48	8.80435e-47	98.7418	Up
																		ICOS	1.79819	6.78506	16.295	3.44891e-48	9.52101e-47	98.6619	Up
																		SIGLEC10	1.42021	7.34722	16.2942	3.47992e-48	9.58781e-47	98.653	Up
																		TCL1A	3.21323	9.09955	16.2466	5.78358e-48	1.59037e-46	98.1471	Up
																		CD3G	2.56127	7.80351	16.244	5.9434e-48	1.63113e-46	98.12	Up
																		IER3	1.78154	10.3601	16.239	6.27045e-48	1.71754e-46	98.0666	Up
																		STK17B	1.47509	8.52166	16.2053	8.98361e-48	2.45593e-46	97.7086	Up
																		MCOLN2	1.79259	6.37662	16.1736	1.25987e-47	3.43089e-46	97.3718	Up
																		TGM2	1.53695	7.33698	16.136	1.87998e-47	5.09003e-46	96.9732	Up
																		CCL14	2.50851	8.82915	16.1313	1.97691e-47	5.34222e-46	96.9232	Up
																		CARD10	1.59896	9.62343	16.12	2.22769e-47	6.00836e-46	96.8042	Up
																		PHF11	1.41804	9.20036	16.0884	3.11884e-47	8.39582e-46	96.4691	Up
																		SLCO2A1	1.85506	8.64604	15.945	1.43145e-46	3.77405e-45	94.9518	Up
																		IL18	2.16291	8.56893	15.913	2.00963e-46	5.28851e-45	94.614	Up
																		PPIC	1.77833	9.41155	15.8602	3.51839e-46	9.22448e-45	94.0563	Up
																		FLT3	2.1884	6.18904	15.859	3.56245e-46	9.32263e-45	94.0439	Up
																		P2RY6	1.47566	7.31665	15.8368	4.50359e-46	1.17637e-44	93.8105	Up
																		LTB	2.93119	11.6327	15.8362	4.53633e-46	1.18054e-44	93.8033	Up
																		ZBP1	1.49396	5.89461	15.8282	4.93436e-46	1.28175e-44	93.7196	Up
																		FILIP1L	1.61127	9.57892	15.8271	4.99175e-46	1.29427e-44	93.7081	Up
																		SH2D1A	2.03848	6.32039	15.8152	5.66099e-46	1.4624e-44	93.5828	Up
																		TNFSF14	1.74551	6.96577	15.7784	8.354e-46	2.15414e-44	93.1953	Up
																		RGCC	1.4799	11.0648	15.778	8.39121e-46	2.15978e-44	93.1909	Up
																		KLRB1	2.10543	8.06845	15.7615	9.98886e-46	2.55232e-44	93.0174	Up
																		GALNT10	1.48168	9.23891	15.761	1.00481e-45	2.56282e-44	93.0115	Up
																		SLC40A1	1.64166	11.3595	15.731	1.37965e-45	3.50615e-44	92.6958	Up
																		BTLA	1.8994	5.35656	15.7202	1.5462e-45	3.90825e-44	92.5823	Up
																		DNASE1L3	2.7392	9.14865	15.7022	1.86892e-45	4.7155e-44	92.3936	Up
																		SELENBP1	1.83518	9.17035	15.7015	1.88382e-45	4.74459e-44	92.3857	Up
																		PTPRCAP	1.40957	8.54497	15.6329	3.88187e-45	9.70742e-44	91.6659	Up
																		CH25H	2.0026	6.85982	15.6313	3.95007e-45	9.86046e-44	91.6485	Up
																		CRISPLD2	1.72983	6.94623	15.626	4.17708e-45	1.04087e-43	91.5929	Up
																		TGFBI	1.68592	13.2819	15.616	4.63925e-45	1.15399e-43	91.4884	Up
																		EGFL7	1.40345	10.2089	15.6158	4.65156e-45	1.15501e-43	91.4858	Up
																		ANXA2R	1.69504	8.22836	15.6149	4.69418e-45	1.16354e-43	91.4767	Up
																		EFCC1	1.5588	7.42644	15.6038	5.2751e-45	1.30524e-43	91.3605	Up
																		MYOF	1.54581	10.2405	15.603	5.31943e-45	1.3139e-43	91.3522	Up
																		SGK1	1.5996	11.5852	15.6027	5.33866e-45	1.31634e-43	91.3486	Up
																		FMOD	2.16625	10.7188	15.5749	7.15751e-45	1.75559e-43	91.0567	Up
																		RAB31	1.44581	10.104	15.5599	8.38171e-45	2.04517e-43	90.8995	Up
																		P3H2	1.72989	9.40913	15.5592	8.43777e-45	2.05528e-43	90.8929	Up
																		DDX58	1.56103	8.38122	15.5396	1.03685e-44	2.52122e-43	90.6877	Up
																		TMEM154	1.54979	5.64253	15.5379	1.05605e-44	2.56347e-43	90.6695	Up
																		EOMES	2.02957	6.39622	15.5225	1.24165e-44	3.00363e-43	90.5083	Up
																		GFI1	1.58821	6.15743	15.5162	1.32732e-44	3.20538e-43	90.4418	Up
																		IL18R1	1.48125	6.32571	15.5117	1.39102e-44	3.35346e-43	90.3952	Up
																		COL27A1	1.71502	9.67178	15.5037	1.51329e-44	3.64199e-43	90.3113	Up
																		KIAA1755	1.55863	7.47443	15.471	2.13354e-44	5.11724e-43	89.9693	Up
																		TLR8	1.46568	5.54128	15.4435	2.84662e-44	6.80434e-43	89.6823	Up
																		SPHK1	1.56148	8.87953	15.429	3.31434e-44	7.89553e-43	89.5308	Up
																		ZFP36	2.5381	11.627	15.4243	3.48218e-44	8.28135e-43	89.4817	Up
																		POU2AF1	3.33849	7.3708	15.4035	4.33233e-44	1.02858e-42	89.2642	Up
																		CEBPE	1.58129	7.6965	15.3731	5.9604e-44	1.41036e-42	88.9466	Up
																		CX3CR1	1.96495	7.19116	15.3596	6.86615e-44	1.61867e-42	88.8058	Up
																		VDR	1.96259	8.63133	15.3595	6.87524e-44	1.61867e-42	88.8044	Up
																		NUPR1	1.6466	11.0404	15.3096	1.15924e-43	2.71563e-42	88.2844	Up
																		ATP10A	1.64126	7.88639	15.289	1.43788e-43	3.3572e-42	88.0699	Up
																		TBX21	1.59843	6.96004	15.2877	1.45689e-43	3.39595e-42	88.0569	Up
																		SHE	1.52855	7.202	15.2867	1.47262e-43	3.42693e-42	88.0462	Up
																		UBD	3.32861	10.5354	15.2744	1.67459e-43	3.89052e-42	87.9182	Up
																		HLA-DQA2	2.32341	9.36551	15.2727	1.70539e-43	3.95555e-42	87.9001	Up
																		RNASE4	1.68506	7.68866	15.2508	2.1438e-43	4.96423e-42	87.6723	Up
																		TNC	2.14864	10.4974	15.2499	2.16305e-43	5.00059e-42	87.6635	Up
																		CD19	2.42923	8.56402	15.2461	2.25221e-43	5.19818e-42	87.6232	Up
																		STAP1	2.01565	5.17777	15.1697	4.99753e-43	1.14407e-41	86.8299	Up
																		ABI3BP	2.10431	7.86971	15.1652	5.23714e-43	1.19504e-41	86.7832	Up
																		MAL	2.5061	9.00695	15.1453	6.44984e-43	1.46937e-41	86.5759	Up
																		GAS7	1.47046	6.76854	15.1328	7.3448e-43	1.67056e-41	86.4466	Up
																		TIGIT	1.5172	6.96509	15.1037	9.94364e-43	2.25075e-41	86.145	Up
																		KANK1	1.66246	8.02109	15.0744	1.34871e-42	3.03815e-41	85.8416	Up
																		SRPX	1.76917	8.34129	15.0459	1.8141e-42	4.07348e-41	85.5466	Up
																		FUCA1	1.69416	11.6633	15.0313	2.11292e-42	4.72187e-41	85.3948	Up
																		RHBDF1	1.46537	8.49175	15.017	2.45148e-42	5.4698e-41	85.2469	Up
																		MSN	1.45369	11.8193	14.9799	3.60269e-42	8.02568e-41	84.8637	Up
																		PROCR	1.53835	8.98456	14.9758	3.76175e-42	8.36677e-41	84.8207	Up
																		KANK2	1.42662	11.3549	14.965	4.20864e-42	9.34597e-41	84.709	Up
																		SP140L	1.55774	5.77132	14.9073	7.65049e-42	1.68562e-40	84.1141	Up
																		KCNE4	1.67566	8.72377	14.87	1.1257e-41	2.47251e-40	83.7297	Up
																		AOC3	1.53101	9.88991	14.8639	1.19999e-41	2.63157e-40	83.6661	Up
																		AEBP1	1.44597	11.9081	14.854	1.32948e-41	2.911e-40	83.5641	Up
																		CAV1	1.50829	10.4147	14.8193	1.9038e-41	4.14274e-40	83.2068	Up
																		CFD	1.75045	10.0153	14.7763	2.96742e-41	6.42743e-40	82.7651	Up
																		HSH2D	1.56101	7.16914	14.7692	3.19375e-41	6.90705e-40	82.6919	Up
																		PTGER4	1.98256	9.35288	14.725	5.04248e-41	1.08477e-39	82.2374	Up
																		ALDH1A1	2.2457	8.95334	14.7138	5.65895e-41	1.21267e-39	82.1226	Up
																		IQGAP2	1.5051	8.06896	14.6999	6.52999e-41	1.3972e-39	81.9801	Up
																		DCN	2.97039	11.4822	14.6965	6.76222e-41	1.44469e-39	81.9454	Up
																		UBASH3A	2.14996	5.65607	14.6847	7.63508e-41	1.6287e-39	81.8245	Up
																		SIGLEC1	1.8299	6.36411	14.6736	8.56365e-41	1.82402e-39	81.7103	Up
																		PLA2G7	1.83767	9.86433	14.6604	9.80957e-41	2.07995e-39	81.5751	Up
																		CD79B	1.85215	7.0117	14.6499	1.09348e-40	2.30812e-39	81.4671	Up
																		MS4A14	1.59072	6.05701	14.6452	1.14663e-40	2.41668e-39	81.4198	Up
																		C7	2.02687	9.47013	14.6299	1.34286e-40	2.82602e-39	81.2626	Up
																		CD93	1.41478	9.10667	14.6284	1.36311e-40	2.86436e-39	81.2477	Up
																		OAF	1.59953	7.39951	14.6181	1.51652e-40	3.17252e-39	81.1416	Up
																		LUM	2.92383	10.6137	14.6103	1.64277e-40	3.43154e-39	81.062	Up
																		MYO1G	1.49702	7.87769	14.6029	1.77273e-40	3.69205e-39	80.9863	Up
																		IDO1	2.0269	9.07824	14.6017	1.79502e-40	3.73295e-39	80.9738	Up
																		CEBPB	1.69736	11.6114	14.5999	1.82822e-40	3.79639e-39	80.9556	Up
																		CSTA	1.85284	8.30357	14.5848	2.13543e-40	4.42779e-39	80.801	Up
																		MS4A7	1.78405	9.63731	14.5661	2.58822e-40	5.35876e-39	80.6097	Up
																		BLK	1.98965	6.41277	14.5425	3.29704e-40	6.81357e-39	80.3688	Up
																		STAT1	1.60571	9.97381	14.457	7.92677e-40	1.62447e-38	79.4959	Up
																		CAPG	1.73433	12.1032	14.4342	1.00085e-39	2.04811e-38	79.2639	Up
																		GPR34	1.53375	7.57811	14.4237	1.11393e-39	2.27621e-38	79.1573	Up
																		MS4A1	2.24579	6.62004	14.4223	1.13013e-39	2.30596e-38	79.143	Up
																		P2RY13	1.55295	6.25676	14.3936	1.51657e-39	3.08553e-38	78.8503	Up
																		TIMP1	1.65944	10.8551	14.3526	2.30492e-39	4.6692e-38	78.4338	Up
																		PODN	1.65679	5.72595	14.3443	2.50892e-39	5.06788e-38	78.3494	Up
																		COL1A2	1.99027	13.3284	14.3428	2.54617e-39	5.13576e-38	78.3348	Up
																		ZNF831	2.36587	6.27465	14.3387	2.65626e-39	5.3425e-38	78.2927	Up
																		NOSTRIN	1.47225	9.34865	14.252	6.42875e-39	1.28749e-37	77.4133	Up
																		COL6A2	1.4696	10.3154	14.2389	7.34857e-39	1.46961e-37	77.2802	Up
																		IL4I1	2.20566	9.99129	14.2287	8.15119e-39	1.62781e-37	77.1771	Up
																		CLDN5	1.47649	12.3073	14.1731	1.43425e-38	2.85612e-37	76.6149	Up
																		ACP5	1.85169	11.6279	14.1574	1.68169e-38	3.33943e-37	76.4565	Up
																		EMP1	1.83937	11.0849	14.1467	1.87589e-38	3.71981e-37	76.3478	Up
																		TNXB	2.30829	11.2964	14.1457	1.89371e-38	3.74986e-37	76.3384	Up
																		IDO2	1.88393	5.87793	14.1419	1.9698e-38	3.89505e-37	76.2992	Up
																		CXCL2	2.59437	8.90919	14.112	2.66669e-38	5.25832e-37	75.9979	Up
																		RARRES2	2.03421	9.82609	14.1102	2.71641e-38	5.34886e-37	75.9795	Up
																		EFEMP1	2.66657	10.5438	14.1091	2.74591e-38	5.3994e-37	75.9688	Up
																		FBLN2	1.65574	8.54851	14.0788	3.73496e-38	7.30339e-37	75.6627	Up
																		SPARCL1	1.87279	11.3673	14.0762	3.8313e-38	7.4814e-37	75.6374	Up
																		FBN1	1.58477	10.39	14.07	4.07941e-38	7.94384e-37	75.575	Up
																		EPHA3	1.97059	6.34557	14.0616	4.44159e-38	8.63717e-37	75.4903	Up
																		HLA-DQB1	2.68183	9.79639	14.0384	5.62111e-38	1.09158e-36	75.256	Up
																		ACSF2	1.41054	7.01269	14.0373	5.68335e-38	1.10215e-36	75.2451	Up
																		CXCL10	2.68154	7.16817	14.0262	6.35875e-38	1.23143e-36	75.1334	Up
																		ROBO4	1.4505	9.23176	14.0111	7.40597e-38	1.4303e-36	74.9817	Up
																		ZNF683	1.90888	7.49286	13.9558	1.29542e-37	2.49155e-36	74.4255	Up
																		FMO2	2.09764	7.17545	13.9552	1.30235e-37	2.50148e-36	74.4202	Up
																		GHRL	1.43725	7.65471	13.9496	1.37845e-37	2.64403e-36	74.3637	Up
																		ECM2	1.44972	8.89234	13.944	1.45827e-37	2.78953e-36	74.3077	Up
																		MYL9	1.40451	8.90556	13.9434	1.46804e-37	2.80442e-36	74.3011	Up
																		ASPA	1.71593	7.19764	13.9402	1.51553e-37	2.88729e-36	74.2694	Up
																		SOCS3	2.06085	10.0724	13.9223	1.8154e-37	3.45393e-36	74.0898	Up
																		THBS1	1.57589	9.82788	13.8801	2.7776e-37	5.2491e-36	73.6668	Up
																		ADAMTSL3	1.51817	7.85169	13.868	3.13625e-37	5.91102e-36	73.546	Up
																		COL3A1	2.02793	13.5551	13.8496	3.77371e-37	7.09347e-36	73.3619	Up
																		MX1	2.29642	10.3312	13.8085	5.7057e-37	1.05977e-35	72.9507	Up
																		SLFN11	1.56866	9.82703	13.7869	7.08636e-37	1.31275e-35	72.7352	Up
																		GNLY	1.62595	7.05262	13.7691	8.47728e-37	1.56629e-35	72.5569	Up
																		CPXM2	1.85685	9.14209	13.7584	9.44036e-37	1.73967e-35	72.4499	Up
																		CD8B	2.29693	8.55897	13.7496	1.03041e-36	1.89389e-35	72.3628	Up
																		CXCL9	3.06115	9.18923	13.7291	1.26603e-36	2.31486e-35	72.158	Up
																		S100A13	1.41564	11.1829	13.7156	1.4497e-36	2.64382e-35	72.0232	Up
																		BANK1	2.15362	6.2021	13.7021	1.65975e-36	3.01907e-35	71.8887	Up
																		HLA-DOB	1.49405	7.7718	13.6324	3.33098e-36	6.01243e-35	71.1958	Up
																		PLEKHH2	1.58813	6.88495	13.6217	3.7078e-36	6.68401e-35	71.0893	Up
																		IL1B	1.90921	8.17805	13.5906	5.05706e-36	9.08142e-35	70.7806	Up
																		MX2	1.75173	9.46803	13.5837	5.41876e-36	9.71857e-35	70.7119	Up
																		ITGAD	2.23831	6.8246	13.5793	5.66124e-36	1.01405e-34	70.6684	Up
																		COL12A1	1.78955	10.3654	13.559	6.92822e-36	1.23785e-34	70.4675	Up
																		ASB2	1.50774	7.83265	13.5387	8.47924e-36	1.51305e-34	70.2666	Up
																		MEI1	1.47655	8.82329	13.5338	8.90765e-36	1.58748e-34	70.2176	Up
																		CLIC5	1.59875	7.51367	13.5321	9.05912e-36	1.61243e-34	70.2008	Up
																		PTGS1	1.47891	6.96542	13.5194	1.02828e-35	1.82561e-34	70.0748	Up
																		GLI1	2.01183	6.0336	13.5039	1.19883e-35	2.12306e-34	69.9222	Up
																		CCL4	1.58024	10.0704	13.5006	1.2393e-35	2.19197e-34	69.8892	Up
																		CCL19	3.99223	11.8422	13.4959	1.29818e-35	2.29323e-34	69.843	Up
																		SPARC	1.49061	14.5034	13.4879	1.40649e-35	2.47834e-34	69.7634	Up
																		FCER1A	2.11762	6.65686	13.4744	1.6088e-35	2.82422e-34	69.6297	Up
																		IFI44	1.73505	10.7383	13.4703	1.67547e-35	2.9303e-34	69.5893	Up
																		DUSP2	1.69532	9.41444	13.4367	2.3373e-35	4.07767e-34	69.2583	Up
																		OASL	1.60868	7.36818	13.4243	2.6439e-35	4.59549e-34	69.1357	Up
																		CHI3L2	2.01966	5.9661	13.4077	3.11905e-35	5.40802e-34	68.9714	Up
																		PRSS23	1.46632	10.3701	13.3689	4.57895e-35	7.88105e-34	68.5896	Up
																		JUNB	1.67673	12.6668	13.355	5.25535e-35	9.0342e-34	68.4526	Up
																		ADAMDEC1	1.91223	9.65367	13.2943	9.57991e-35	1.63288e-33	67.8556	Up
																		SIT1	1.66794	6.7709	13.2625	1.31115e-34	2.23212e-33	67.5435	Up
																		MGP	1.87769	11.9062	13.2359	1.70317e-34	2.87518e-33	67.2834	Up
																		FPR1	1.63929	8.22088	13.2266	1.86753e-34	3.14886e-33	67.1918	Up
																		FCRL5	2.17189	7.2716	13.2223	1.94745e-34	3.27968e-33	67.1502	Up
																		CD28	1.73784	6.3562	13.2105	2.18812e-34	3.6762e-33	67.0343	Up
																		TIMP3	1.48731	11.4276	13.1532	3.84345e-34	6.4266e-33	66.4743	Up
																		C4B	1.67057	9.63995	13.1379	4.46958e-34	7.447e-33	66.3242	Up
																		GP1BA	2.35909	8.03064	13.1057	6.12689e-34	1.01842e-32	66.0107	Up
																		IL1RAP	1.50445	7.73317	13.0943	6.85106e-34	1.13745e-32	65.8996	Up
																		MEOX1	1.52644	6.13259	13.089	7.21642e-34	1.1967e-32	65.8479	Up
																		MEGF6	1.61525	8.37888	13.0287	1.30283e-33	2.14783e-32	65.2606	Up
																		IFI44L	2.17322	8.61582	13.011	1.54981e-33	2.54606e-32	65.0881	Up
																		THBS2	1.74478	11.5207	13.006	1.62666e-33	2.6692e-32	65.04	Up
																		TXK	1.63214	7.22539	13.0024	1.68501e-33	2.76172e-32	65.0049	Up
																		METTL7A	1.43393	10.2739	12.9966	1.78338e-33	2.91956e-32	64.9485	Up
																		SPRY1	1.60276	9.00532	12.9645	2.44011e-33	3.9762e-32	64.6368	Up
																		TIMD4	2.78194	7.71117	12.9617	2.50757e-33	4.08139e-32	64.6097	Up
																		COL16A1	1.6209	12.3842	12.9496	2.82154e-33	4.57655e-32	64.4925	Up
																		RGS1	2.0661	10.6308	12.949	2.83862e-33	4.59896e-32	64.4865	Up
																		TCF7	1.56098	8.33801	12.9222	3.68378e-33	5.96137e-32	64.2274	Up
																		CCL8	1.97377	6.92143	12.9208	3.73702e-33	6.04059e-32	64.2131	Up
																		SELE	2.34719	6.21575	12.9204	3.75004e-33	6.05468e-32	64.2097	Up
																		SLC22A3	2.35642	6.93685	12.9137	4.00223e-33	6.44707e-32	64.145	Up
																		LAMC2	1.47589	7.27347	12.8896	5.06133e-33	8.13452e-32	63.9116	Up
																		MEOX2	2.0113	5.70789	12.87	6.12697e-33	9.81361e-32	63.7217	Up
																		NGFR	2.141	8.26748	12.8364	8.48741e-33	1.35328e-31	63.3978	Up
																		CXCL13	2.16526	5.71006	12.7589	1.79992e-32	2.84092e-31	62.6506	Up
																		APOC1	1.66814	11.6117	12.7555	1.86025e-32	2.92958e-31	62.6178	Up
																		PRDM16	1.79901	6.45814	12.7227	2.55541e-32	3.98865e-31	62.3023	Up
																		AIM2	1.56975	7.03669	12.6907	3.47903e-32	5.40632e-31	61.9956	Up
																		TSPAN32	1.51587	6.6655	12.6232	6.67659e-32	1.0262e-30	61.3478	Up
																		FCRL1	1.54974	6.4775	12.5977	8.52965e-32	1.30531e-30	61.1044	Up
																		COPZ2	1.42349	7.54096	12.5788	1.02263e-31	1.56156e-30	60.9241	Up
																		FCN2	1.40607	5.24419	12.5768	1.0425e-31	1.59017e-30	60.905	Up
																		PRKCQ	1.50233	5.58061	12.5491	1.36059e-31	2.06642e-30	60.6404	Up
																		CRHBP	1.56878	6.86431	12.5219	1.76718e-31	2.67241e-30	60.3806	Up
																		ACOX2	1.46907	7.85665	12.5146	1.894e-31	2.85805e-30	60.3117	Up
																		HOPX	1.45931	8.91391	12.5141	1.90479e-31	2.87126e-30	60.3061	Up
																		CCL21	1.89918	8.96824	12.443	3.76064e-31	5.61464e-30	59.6302	Up
																		HTRA3	1.87282	10.243	12.4298	4.26693e-31	6.35033e-30	59.5047	Up
																		TP63	1.76887	6.7546	12.4273	4.36876e-31	6.49501e-30	59.4812	Up
																		FHL2	1.43886	11.3877	12.4252	4.45868e-31	6.6217e-30	59.461	Up
																		ISG15	1.65531	11.5886	12.4133	4.99417e-31	7.37806e-30	59.3483	Up
																		HES1	1.48314	9.32574	12.4068	5.31477e-31	7.84346e-30	59.2865	Up
																		LXN	1.50176	9.9963	12.3996	5.69064e-31	8.38937e-30	59.2186	Up
																		SAMD9	1.57816	9.38693	12.3613	8.19866e-31	1.20489e-29	58.8558	Up
																		CETP	1.65515	8.24619	12.3139	1.28723e-30	1.87414e-29	58.4076	Up
																		RARRES1	1.41797	9.32935	12.2853	1.68959e-30	2.45235e-29	58.1374	Up
																		CPNE5	1.44034	10.3164	12.2111	3.4139e-30	4.88956e-29	57.4387	Up
																		FMO3	1.94473	7.64999	12.1055	9.26177e-30	1.30527e-28	56.4473	Up
																		COL15A1	1.52408	9.86475	12.1006	9.69593e-30	1.36101e-28	56.4018	Up
																		CXCL11	1.93311	6.02304	11.9968	2.57204e-29	3.56065e-28	55.4328	Up
																		SPIB	1.45978	7.49456	11.9931	2.66347e-29	3.68359e-28	55.3981	Up
																		MATN2	1.67779	9.72183	11.9683	3.3606e-29	4.62953e-28	55.1672	Up
																		OAS1	1.60948	7.29944	11.9307	4.77832e-29	6.5378e-28	54.8177	Up
																		DPT	1.86176	10.2655	11.8851	7.3128e-29	9.91877e-28	54.3951	Up
																		SYTL1	1.40603	8.82261	11.8447	1.06571e-28	1.42489e-27	54.0211	Up
																		COL4A4	1.62663	5.55989	11.7724	2.0876e-28	2.76494e-27	53.3534	Up
																		PDK4	1.57448	9.97713	11.758	2.38642e-28	3.14887e-27	53.2206	Up
																		CCL11	1.91399	5.98507	11.7419	2.77053e-28	3.64545e-27	53.0724	Up
																		NID2	1.45139	10.1303	11.7405	2.8056e-28	3.68815e-27	53.0599	Up
																		MOXD1	1.90417	8.32219	11.6866	4.62122e-28	6.02985e-27	52.5644	Up
																		DUSP5	1.46294	7.40144	11.6854	4.67289e-28	6.08599e-27	52.5534	Up
																		ARHGAP24	1.62996	7.517	11.6638	5.70545e-28	7.3966e-27	52.3552	Up
																		ERAP2	1.89598	8.51077	11.6487	6.56067e-28	8.49748e-27	52.2165	Up
																		MT2A	1.8044	11.6188	11.6372	7.29408e-28	9.4214e-27	52.1113	Up
																		OSR2	1.83872	6.51816	11.5053	2.45272e-27	3.08872e-26	50.9074	Up
																		HERC6	1.40968	8.39632	11.4954	2.68505e-27	3.36924e-26	50.8176	Up
																		PLK4	-1.41238	8.38402	-11.4916	2.77868e-27	3.48362e-26	50.7836	Down
																		MND1	-1.49484	8.74824	-11.4847	2.96235e-27	3.70728e-26	50.7201	Down
																		KLRK1	1.49087	7.80915	11.4458	4.22774e-27	5.24426e-26	50.367	Up
																		CDH1	2.24123	6.51796	11.37	8.43473e-27	1.02727e-25	49.6815	Up
																		MT1X	1.482	10.3527	11.3417	1.09158e-26	1.326e-25	49.4256	Up
																		MT1H	1.47172	10.3781	11.335	1.15981e-26	1.40646e-25	49.3654	Up
																		TNFRSF11B	1.55514	7.99296	11.3259	1.26027e-26	1.52696e-25	49.283	Up
																		TNFRSF17	1.4886	6.05496	11.3225	1.2988e-26	1.56824e-25	49.2531	Up
																		MT1B	1.45699	10.1628	11.3176	1.3578e-26	1.63809e-25	49.209	Up
																		NFIX	1.50776	9.06063	11.2755	1.98905e-26	2.37926e-25	48.8301	Up
																		ZNF695	-1.69773	6.7397	-11.2309	2.97885e-26	3.53917e-25	48.4293	Down
																		ANXA2	1.43795	13.5115	11.1928	4.20139e-26	4.96654e-25	48.0881	Up
																		USP18	1.48794	9.24686	11.1667	5.31541e-26	6.25717e-25	47.8547	Up
																		F13A1	1.90546	8.1206	11.0912	1.04826e-25	1.20872e-24	47.181	Up
																		IL1R2	1.61103	7.85843	11.0431	1.61182e-25	1.84045e-24	46.7541	Up
																		IGFBP5	1.55161	11.2716	11.0171	2.03385e-25	2.31297e-24	46.5234	Up
																		FAM83D	-1.67974	8.39546	-11.0119	2.132e-25	2.42264e-24	46.4767	Down
																		SFRP4	2.80877	7.69782	11.008	2.20741e-25	2.50428e-24	46.4422	Up
																		SERPINB9	1.43505	8.74099	10.9954	2.46978e-25	2.79293e-24	46.3308	Up
																		CXCL1	1.84173	7.55889	10.9839	2.73724e-25	3.0929e-24	46.2288	Up
																		SERPINA1	1.82598	8.3746	10.9779	2.88616e-25	3.25335e-24	46.1762	Up
																		RAB37	1.96134	7.79933	10.9184	4.90499e-25	5.4764e-24	45.6502	Up
																		LAMA2	1.61208	8.88314	10.8695	7.56975e-25	8.38509e-24	45.2198	Up
																		ECHDC2	1.47501	10.77	10.8488	9.09062e-25	1.00382e-23	45.0382	Up
																		MT1G	1.5388	10.5744	10.8416	9.69307e-25	1.06867e-23	44.9746	Up
																		TTK	-1.50469	8.81195	-10.8227	1.14523e-24	1.25574e-23	44.8092	Down
																		PLAT	1.55662	11.2827	10.7955	1.45663e-24	1.5824e-23	44.5707	Up
																		KIF18A	-1.58339	7.97683	-10.7882	1.55357e-24	1.68511e-23	44.5068	Down
																		APOD	2.02047	6.21914	10.7569	2.0469e-24	2.20999e-23	44.2333	Up
																		HMOX1	1.67401	12.5099	10.7414	2.34572e-24	2.52681e-23	44.0982	Up
																		NEIL3	-1.58255	6.64496	-10.7231	2.7571e-24	2.95638e-23	43.9379	Down
																		HLA-DQA1	2.60096	9.27785	10.6525	5.12043e-24	5.4367e-23	43.3241	Up
																		MT1E	1.57403	9.49897	10.5781	9.81056e-24	1.0277e-22	42.6795	Up
																		OGN	2.57429	8.1568	10.5635	1.1144e-23	1.16219e-22	42.5531	Up
																		COL5A1	1.45392	9.98797	10.5477	1.27853e-23	1.32746e-22	42.4169	Up
																		CRYAB	1.56057	10.824	10.5113	1.75355e-23	1.81264e-22	42.1037	Up
																		FNDC1	1.76859	8.96543	10.4598	2.74153e-23	2.81737e-22	41.6608	Up
																		CGNL1	1.62873	11.0267	10.4276	3.6205e-23	3.70983e-22	41.3851	Up
																		MMP9	2.15516	12.7268	10.4166	3.982e-23	4.05662e-22	41.2908	Up
																		CPZ	1.55431	6.48696	10.3769	5.60785e-23	5.6597e-22	40.9515	Up
																		PTGS2	1.45082	6.28531	10.3409	7.64807e-23	7.6584e-22	40.644	Up
																		CLEC4E	2.13799	7.72287	10.3343	8.0935e-23	8.08145e-22	40.5879	Up
																		ERCC6L	-1.48309	7.37889	-10.3221	8.98717e-23	8.95474e-22	40.4841	Down
																		CEMIP	1.71534	8.40657	10.3192	9.20981e-23	9.17007e-22	40.4598	Up
																		EXO1	-1.65562	9.74106	-10.1991	2.57285e-22	2.51201e-21	39.4419	Down
																		FAP	1.57152	9.1408	10.1623	3.51983e-22	3.40589e-21	39.1314	Up
																		CENPA	-1.55454	8.47568	-10.1611	3.55643e-22	3.43894e-21	39.1211	Down
																		SCN4B	1.4329	9.09651	10.1037	5.78555e-22	5.51115e-21	38.6391	Up
																		CENPU	-1.40107	10.2771	-10.0599	8.38559e-22	7.93953e-21	38.2714	Down
																		ATP1A2	2.10211	7.64576	10.0546	8.76917e-22	8.29155e-21	38.2271	Up
																		KLRC3	1.62917	5.98097	10.0383	1.00577e-21	9.47808e-21	38.0913	Up
																		CCL18	2.10282	9.90916	10.0036	1.34734e-21	1.26209e-20	37.8017	Up
																		INHBA	1.49783	9.9896	9.97789	1.67289e-21	1.56288e-20	37.5874	Up
																		COL1A1	1.68003	12.3311	9.88161	3.74689e-21	3.43441e-20	36.7888	Up
																		ANGPTL1	1.44628	7.1102	9.85732	4.58856e-21	4.18131e-20	36.5882	Up
																		ARHGEF26	1.40599	8.04533	9.81947	6.28845e-21	5.67897e-20	36.2762	Up
																		CXCL14	2.7996	8.32065	9.81636	6.45287e-21	5.81626e-20	36.2506	Up
																		OMD	1.45705	5.49885	9.79183	7.91138e-21	7.09454e-20	36.0489	Up
																		TEX15	-1.4588	5.47583	-9.728	1.34222e-20	1.187e-19	35.5256	Down
																		ADH1C	1.69329	8.45359	9.66515	2.25355e-20	1.96945e-19	35.0126	Up
																		TRPV2	1.43357	11.608	9.62821	3.05288e-20	2.64665e-19	34.7122	Up
																		RASGEF1A	1.52395	7.50438	9.54106	6.22891e-20	5.24816e-19	34.0065	Up
																		DLGAP5	-1.44275	9.17392	-9.51223	7.87809e-20	6.57863e-19	33.774	Down
																		MYCN	-1.82585	11.6136	-9.50845	8.12436e-20	6.78026e-19	33.7436	Down
																		F2RL2	1.59485	6.18918	9.49184	9.2997e-20	7.71996e-19	33.6099	Up
																		NR4A2	2.00178	7.20204	9.39346	2.06343e-19	1.6696e-18	32.8215	Up
																		S100B	1.7679	8.86229	9.38926	2.13447e-19	1.7251e-18	32.788	Up
																		HOXA7	1.41751	7.3571	9.37301	2.43339e-19	1.96443e-18	32.6583	Up
																		MYH11	1.67598	10.2569	9.28155	5.07325e-19	3.99699e-18	31.9317	Up
																		PBK	-1.4688	10.3436	-9.24825	6.62121e-19	5.17338e-18	31.6683	Down
																		CDH19	2.6204	7.55029	9.23292	7.48318e-19	5.82398e-18	31.5473	Up
																		STAB2	1.50351	7.10564	9.22639	7.88323e-19	6.12854e-18	31.4958	Up
																		TICRR	-1.45034	9.18248	-9.15681	1.37098e-18	1.04731e-17	30.9487	Down
																		CKAP2L	-1.47109	9.23022	-9.13297	1.65607e-18	1.25691e-17	30.7619	Down
																		SPC25	-1.41573	9.10098	-9.13097	1.68253e-18	1.27631e-17	30.7462	Down
																		IL6	1.52025	7.69696	9.06041	2.93711e-18	2.18445e-17	30.1955	Up
																		ADH1A	1.8996	7.50304	9.04589	3.29252e-18	2.43719e-17	30.0826	Up
																		FDCSP	2.8661	8.5533	9.04477	3.3217e-18	2.4575e-17	30.0739	Up
																		CHI3L1	1.7313	6.5235	9.02278	3.94836e-18	2.9013e-17	29.903	Up
																		OLFML2A	1.44711	9.79682	8.98616	5.26141e-18	3.82818e-17	29.6193	Up
																		PTPRZ1	1.8802	6.97999	8.86648	1.33698e-17	9.39757e-17	28.6978	Up
																		NPY1R	1.46017	6.36104	8.84356	1.5969e-17	1.11688e-16	28.5223	Up
																		S100A8	1.85885	9.23467	8.58266	1.17835e-16	7.66283e-16	26.5486	Up
																		CYP1B1	1.45813	9.53676	8.53093	1.74244e-16	1.11559e-15	26.1625	Up
																		TDO2	1.42706	7.64681	8.26474	1.26941e-15	7.66709e-15	24.2032	Up
																		PLP1	1.98842	6.2386	8.05726	5.78006e-15	3.30668e-14	22.7088	Up
																		MYOT	1.74229	6.43664	7.96343	1.13649e-14	6.36716e-14	22.0425	Up
																		ANGPTL4	1.48471	8.85769	7.9321	1.42243e-14	7.8937e-14	21.8215	Up
																		VSIG4	1.49367	9.09138	7.90784	1.69163e-14	9.32882e-14	21.6507	Up
																		CLDN1	1.60024	6.49861	7.85406	2.48082e-14	1.35011e-13	21.2736	Up
																		FOSB	2.00494	8.98233	7.80832	3.4303e-14	1.84052e-13	20.9545	Up
																		CPLX3	-1.46703	8.20169	-7.74129	5.50132e-14	2.90958e-13	20.4895	Down
																		COMP	1.66142	9.75395	7.43659	4.5289e-13	2.2318e-12	18.4157	Up
																		NKX6-2	-1.67983	6.5846	-7.14389	3.22667e-12	1.49829e-11	16.4866	Down
																		CLEC4G	1.40398	7.17479	7.01887	7.32603e-12	3.30481e-11	15.6818	Up
																		NR4A3	1.43617	9.09616	6.99245	8.69949e-12	3.89114e-11	15.5132	Up
																		THBS4	1.67613	9.8763	6.89077	1.6773e-11	7.3156e-11	14.8693	Up
																		MFAP5	1.40211	7.77851	6.80764	2.85288e-11	1.22419e-10	14.3487	Up
																		NMU	-1.67592	7.46277	-6.49894	1.96048e-10	7.82801e-10	12.4615	Down
																		SV2B	1.49113	10.9423	6.39603	3.66843e-10	1.42477e-09	11.8488	Up
																		AMIGO2	1.66013	9.55396	6.26227	8.1837e-10	3.09394e-09	11.0648	Up
																		PRSS12	-1.4472	7.9582	-5.95375	4.94144e-09	1.73449e-08	9.31079	Down
																		DLK1	-2.12472	10.7083	-5.74728	1.57901e-08	5.28175e-08	8.17994	Down
																		NTRK1	1.5317	11.1808	5.01609	7.33981e-07	2.07089e-06	4.46017	Up
																		DEFA1	1.59349	8.53544	4.8089	2.01163e-06	5.39565e-06	3.48894	Up
																		ARHGAP36	1.44019	11.0252	4.41324	1.2485e-05	3.08597e-05	1.73847	Up

## Sheet: Table.S6
Supplementary Table-S6: Cox regression result of genes in group A and B
Gene Symbol	HR	HR.95L	HR.95H	p value	adjusted p value
AMIGO2	0.470702	0.419469	0.528192	1.32921e-37	1.04476e-35
ATP1A2	0.552645	0.487672	0.626275	1.49695e-20	3.01693e-19
IL13RA1	0.613767	0.553402	0.680716	2.43869e-20	4.4577e-19
KLRK1	0.614449	0.538398	0.701243	5.02848e-13	3.56071e-12
PHF11	0.622569	0.563683	0.687607	8.94499e-21	1.8502e-19
UBD	0.629679	0.563811	0.703242	2.30693e-16	2.78962e-15
IKZF1	0.635383	0.561529	0.71895	6.29959e-13	4.38184e-12
ADAMTSL3	0.644186	0.57506	0.721621	3.12078e-14	2.78742e-13
CCL19	0.655206	0.588277	0.72975	1.46417e-14	1.35393e-13
HCK	0.655974	0.589664	0.729742	8.87295e-15	8.71767e-14
GSN	0.662345	0.592567	0.74034	4.0711e-13	2.93567e-12
ZFP36L1	0.669074	0.60077	0.745145	2.58757e-13	1.93698e-12
IL6R	0.684649	0.609614	0.76892	1.58762e-10	7.65563e-10
SYK	0.687799	0.615859	0.768142	3.14467e-11	1.74064e-10
ZAP70	0.695544	0.618073	0.782725	1.68144e-09	6.95587e-09
UBASH3A	0.698067	0.614895	0.792489	2.80574e-08	9.93383e-08
RGL4	0.700372	0.621287	0.789525	5.6874e-09	2.1389e-08
PLEKHH2	0.719584	0.646289	0.801192	1.92549e-09	7.84162e-09
TMEM156	0.730426	0.64696	0.824661	3.89879e-07	1.12663e-06
S1PR4	0.732955	0.64606	0.831538	1.39868e-06	3.65235e-06
THEMIS2	0.738827	0.659109	0.828187	2.03549e-07	6.20115e-07
XAF1	0.739264	0.659556	0.828604	2.10403e-07	6.38522e-07
PREX1	0.744055	0.665727	0.831598	1.89626e-07	5.8221e-07
TLR2	0.747026	0.670374	0.832442	1.2919e-07	4.06175e-07
IKBKE	0.747807	0.662178	0.844508	2.81718e-06	7.09713e-06
GSDMD	0.755667	0.675027	0.845941	1.14034e-06	3.01786e-06
UBA7	0.756125	0.677347	0.844066	6.36146e-07	1.7422e-06
FERMT3	0.756793	0.676002	0.847239	1.31182e-06	3.44847e-06
TCF7	0.77005	0.683144	0.86801	1.89606e-05	4.17452e-05
THBD	0.77806	0.695249	0.870736	1.2384e-05	2.8296e-05
DRAM1	0.780959	0.69887	0.872689	1.28158e-05	2.91133e-05
NFKBIZ	0.796687	0.708303	0.896099	0.000151569	0.000289157
HCST	0.809358	0.720839	0.908747	0.000344682	0.000614331
ANGPTL1	0.833892	0.743949	0.934709	0.00181175	0.00285951
BATF	0.846902	0.752505	0.95314	0.00585258	0.0086959
PODN	0.853165	0.761802	0.955486	0.00599771	0.00887797
MS4A1	0.853422	0.755283	0.964312	0.0109904	0.0155089
SRGN	0.861693	0.769883	0.964451	0.00960659	0.0136789
IL1B	0.862401	0.767829	0.968622	0.0124922	0.0174403
ZC3H12A	0.863321	0.768113	0.97033	0.0136949	0.0189177
TRADD	0.865485	0.77231	0.969901	0.0129249	0.0179487
SH3TC1	0.872986	0.781415	0.975287	0.0162813	0.0223335
STAT1	0.873628	0.777642	0.981463	0.0229026	0.0305109
MX2	1.1716	1.05544	1.30055	0.00295182	0.0045315
FPR1	1.22261	1.10279	1.35545	0.000133938	0.000259299
CEBPB	1.22785	1.10241	1.36755	0.00018894	0.000355279
CLEC4G	1.32566	1.21204	1.44994	7.00483e-10	3.04187e-09
CPLX3	1.57771	1.42292	1.74934	4.94593e-18	7.62254e-17

## Sheet: Table.S7
Supplementary Table-S7: Phenotypes, TMEscore and TMEIndex for NB patients
Sample ID	Cohort	OS_time	OS	Age	MYCN	Gender	Stage	COG-Risk	TMEscore	TMEscore_bin	TMEIndex	TMEIndex_bin	TIS
GSM1205238	SEQC	3.73151	1	>=1.5 years	Non-amplified	Male	4	High	-3.18704	Low	186.14	High	9.78657
GSM1205239	SEQC	7.76986	1	>=1.5 years	Non-amplified	Male	4	High	1.07098	High	250.389	High	9.0077
GSM1205240	SEQC	3.26301	1	>=1.5 years	Amplified	Female	4	High	6.73029	High	337.565	High	6.9768
GSM1205241	SEQC	5.60548	0	<1.5 years	Amplified	Female	1/2/3/4S	High	2.40353	High	151.425	High	8.0367
GSM1205242	SEQC	0.60274	1	<1.5 years	Amplified	Female	4	High	3.48511	High	251.425	High	7.38054
GSM1205243	SEQC	6.07397	0	<1.5 years	Non-amplified	Male	1/2/3/4S	Low	5.2297	High	64.2493	Low	7.76647
GSM1205244	SEQC	8.63562	0	>=1.5 years	Non-amplified	Male	4	High	-4.28025	Low	186.14	High	10.5543
GSM1205245	SEQC	9.66027	0	>=1.5 years	Amplified	Male	1/2/3/4S	High	6.02444	High	206.786	High	6.54009
GSM1205246	SEQC	6.31781	0	<1.5 years	Amplified	Female	1/2/3/4S	High	6.61198	High	151.425	High	8.04474
GSM1205247	SEQC	2.96164	1	<1.5 years	Amplified	Male	1/2/3/4S	High	8.57325	High	120.646	Low	7.08167
GSM1205248	SEQC	5.73699	0	<1.5 years	Non-amplified	Male	1/2/3/4S	Low	-0.231689	Low	0	Low	9.00819
GSM1205249	SEQC	4.92877	0	<1.5 years	Non-amplified	Male	1/2/3/4S	Low	-0.171086	Low	0	Low	7.88651
GSM1205250	SEQC	1.31233	1	>=1.5 years	Non-amplified	Male	4	High	1.34289	High	250.389	High	8.4743
GSM1205251	SEQC	8.39452	0	<1.5 years	Non-amplified	Female	1/2/3/4S	Low	-0.414726	Low	30.7791	Low	9.21249
GSM1205252	SEQC	3.63562	0	>=1.5 years	Non-amplified	Male	4	High	6.43406	High	250.389	High	7.65432
GSM1205253	SEQC	7.44384	0	<1.5 years	Non-amplified	Female	1/2/3/4S	Low	-0.531669	Low	30.7791	Low	8.02136
GSM1205254	SEQC	7.84384	0	>=1.5 years	Non-amplified	Male	1/2/3/4S	Low	-3.13822	Low	86.1396	Low	8.96603
GSM1205255	SEQC	9.61096	0	<1.5 years	Non-amplified	Male	1/2/3/4S	Low	1.17627	High	64.2493	Low	7.97508
GSM1205256	SEQC	6.84658	0	<1.5 years	Non-amplified	Female	1/2/3/4S	Low	-0.809	Low	30.7791	Low	8.15227
GSM1205257	SEQC	9.50137	0	<1.5 years	Non-amplified	Male	1/2/3/4S	Low	-4.3314	Low	0	Low	9.84944
GSM1205258	SEQC	8.6274	0	>=1.5 years	Non-amplified	Female	1/2/3/4S	Low	-9.44343	Low	116.919	Low	10.7863
GSM1205259	SEQC	14.4192	0	<1.5 years	Non-amplified	Male	1/2/3/4S	Low	-0.164717	Low	0	Low	8.69358
GSM1205260	SEQC	12.3068	0	<1.5 years	Non-amplified	Male	1/2/3/4S	Low	-0.536852	Low	0	Low	9.04104
GSM1205261	SEQC	11.0986	0	<1.5 years	Non-amplified	Female	1/2/3/4S	Low	-0.321201	Low	30.7791	Low	8.93158
GSM1205262	SEQC	5.75616	0	<1.5 years	Non-amplified	Male	1/2/3/4S	Low	0.839891	High	64.2493	Low	8.67426
GSM1205263	SEQC	1.93699	0	<1.5 years	Non-amplified	Female	1/2/3/4S	Low	-1.92885	Low	30.7791	Low	9.81858
GSM1205264	SEQC	10.2822	0	<1.5 years	Non-amplified	Female	1/2/3/4S	Low	-5.025	Low	30.7791	Low	9.87359
GSM1205265	SEQC	8.95342	0	<1.5 years	Non-amplified	Female	1/2/3/4S	Low	-1.58703	Low	30.7791	Low	8.48465
GSM1205266	SEQC	3.7589	0	<1.5 years	Non-amplified	Male	1/2/3/4S	Low	1.0132	High	64.2493	Low	8.36887
GSM1205267	SEQC	11.926	0	<1.5 years	Non-amplified	Male	1/2/3/4S	Low	-1.37311	Low	0	Low	8.98948
GSM1205268	SEQC	13.2137	0	<1.5 years	Non-amplified	Female	1/2/3/4S	Low	0.131187	Low	30.7791	Low	7.92846
GSM1205269	SEQC	10.0685	0	<1.5 years	Non-amplified	Female	1/2/3/4S	Low	-5.01914	Low	30.7791	Low	10.2183
GSM1205270	SEQC	13.3616	0	<1.5 years	Non-amplified	Female	1/2/3/4S	Low	2.51699	High	95.0284	Low	7.46338
GSM1205271	SEQC	11.6164	0	<1.5 years	Non-amplified	Female	1/2/3/4S	Low	-0.0722332	Low	30.7791	Low	8.24574
GSM1205272	SEQC	10.4301	0	<1.5 years	Non-amplified	Male	1/2/3/4S	Low	-6.07678	Low	0	Low	10.2913
GSM1205273	SEQC	13.6219	0	>=1.5 years	Non-amplified	Male	1/2/3/4S	Low	-1.20133	Low	86.1396	Low	10.2042
GSM1205274	SEQC	12.7726	0	<1.5 years	Non-amplified	Female	1/2/3/4S	Low	0.359076	Low	30.7791	Low	8.40714
GSM1205275	SEQC	12.3863	0	<1.5 years	Non-amplified	Female	1/2/3/4S	Low	-2.93342	Low	30.7791	Low	9.20551
GSM1205276	SEQC	10.274	0	>=1.5 years	Non-amplified	Female	1/2/3/4S	Low	-0.860359	Low	116.919	Low	8.42428
GSM1205277	SEQC	10.2822	0	>=1.5 years	Non-amplified	Male	1/2/3/4S	Low	-5.45766	Low	86.1396	Low	9.41735
GSM1205278	SEQC	9.07397	0	<1.5 years	Non-amplified	Female	1/2/3/4S	Low	1.25258	High	95.0284	Low	8.627
GSM1205279	SEQC	11.9589	0	>=1.5 years	Non-amplified	Female	1/2/3/4S	Low	-0.798426	Low	116.919	Low	8.67047
GSM1205280	SEQC	4.35342	0	<1.5 years	Non-amplified	Male	1/2/3/4S	Low	-1.01961	Low	0	Low	9.70791
GSM1205281	SEQC	7.09863	0	<1.5 years	Non-amplified	Female	1/2/3/4S	Low	-0.0655248	Low	30.7791	Low	7.31372
GSM1205282	SEQC	9.45753	0	>=1.5 years	Non-amplified	Female	1/2/3/4S	Low	-0.814683	Low	116.919	Low	9.48862
GSM1205283	SEQC	10.9151	0	<1.5 years	Non-amplified	Female	1/2/3/4S	Low	-5.2625	Low	30.7791	Low	9.97616
GSM1205284	SEQC	9.39178	0	<1.5 years	Non-amplified	Female	1/2/3/4S	Low	0.183271	Low	30.7791	Low	8.62435
GSM1205285	SEQC	5.27123	0	>=1.5 years	Non-amplified	Male	1/2/3/4S	Low	3.43824	High	150.389	High	9.16491
GSM1205286	SEQC	10.7973	0	>=1.5 years	Non-amplified	Female	1/2/3/4S	Low	-0.379596	Low	116.919	Low	9.49697
GSM1205287	SEQC	9.46849	0	<1.5 years	Non-amplified	Female	1/2/3/4S	Low	-5.18652	Low	30.7791	Low	9.72783
GSM1205288	SEQC	7.54247	0	<1.5 years	Non-amplified	Male	1/2/3/4S	Low	-5.53446	Low	0	Low	7.92659
GSM1205289	SEQC	14.8904	0	>=1.5 years	Non-amplified	Female	1/2/3/4S	Low	2.61093	High	181.168	High	8.31874
GSM1205290	SEQC	5.63014	0	<1.5 years	Non-amplified	Male	1/2/3/4S	Low	2.95608	High	64.2493	Low	7.0092
GSM1205291	SEQC	7.46027	0	>=1.5 years	Non-amplified	Female	1/2/3/4S	Low	-4.56721	Low	116.919	Low	9.77448
GSM1205292	SEQC	6.86027	0	<1.5 years	Non-amplified	Female	1/2/3/4S	Low	-0.922167	Low	30.7791	Low	8.69306
GSM1205293	SEQC	12.4822	0	<1.5 years	Non-amplified	Male	1/2/3/4S	Low	-1.49142	Low	0	Low	8.48794
GSM1205294	SEQC	9.18356	0	<1.5 years	Non-amplified	Male	1/2/3/4S	Low	-2.91203	Low	0	Low	9.60402
GSM1205295	SEQC	9.04384	0	>=1.5 years	Non-amplified	Female	1/2/3/4S	Low	1.01252	High	181.168	High	8.48439
GSM1205296	SEQC	10.9315	0	<1.5 years	Non-amplified	Female	1/2/3/4S	Low	-3.10603	Low	30.7791	Low	9.01981
GSM1205297	SEQC	11.126	0	<1.5 years	Non-amplified	Male	1/2/3/4S	Low	-2.16764	Low	0	Low	9.00935
GSM1205298	SEQC	9.79452	0	<1.5 years	Non-amplified	Male	1/2/3/4S	Low	-1.79537	Low	0	Low	9.64666
GSM1205299	SEQC	13.6904	0	<1.5 years	Non-amplified	Female	1/2/3/4S	Low	-6.82552	Low	30.7791	Low	10.0546
GSM1205300	SEQC	9.9589	0	<1.5 years	Non-amplified	Female	1/2/3/4S	Low	-0.111976	Low	30.7791	Low	7.81955
GSM1205301	SEQC	10.0685	0	<1.5 years	Non-amplified	Male	1/2/3/4S	Low	0.955556	High	64.2493	Low	7.94944
GSM1205302	SEQC	3.31781	0	<1.5 years	Non-amplified	Male	1/2/3/4S	Low	-5.90265	Low	0	Low	10.3669
GSM1205303	SEQC	7.59726	0	<1.5 years	Non-amplified	Female	1/2/3/4S	Low	-0.291503	Low	30.7791	Low	8.44755
GSM1205304	SEQC	12.3123	0	<1.5 years	Non-amplified	Male	1/2/3/4S	Low	-0.522933	Low	0	Low	7.81184
GSM1205305	SEQC	14.0575	0	<1.5 years	Non-amplified	Female	1/2/3/4S	Low	-2.35663	Low	30.7791	Low	8.96618
GSM1205306	SEQC	2.31781	1	>=1.5 years	Non-amplified	Female	1/2/3/4S	Low	0.811073	High	181.168	High	7.90685
GSM1205307	SEQC	10.1123	0	<1.5 years	Non-amplified	Female	1/2/3/4S	Low	-7.0267	Low	30.7791	Low	10.0383
GSM1205308	SEQC	10.4986	0	<1.5 years	Non-amplified	Female	1/2/3/4S	Low	2.1213	High	95.0284	Low	7.81171
GSM1205309	SEQC	17.7589	0	<1.5 years	Non-amplified	Male	1/2/3/4S	Low	1.94305	High	64.2493	Low	8.08917
GSM1205310	SEQC	9.76986	0	<1.5 years	Non-amplified	Female	1/2/3/4S	Low	-0.972077	Low	30.7791	Low	8.76576
GSM1205311	SEQC	9.73973	0	>=1.5 years	Non-amplified	Male	1/2/3/4S	Low	3.05445	High	150.389	High	8.25786
GSM1205312	SEQC	2.72329	0	<1.5 years	Non-amplified	Female	1/2/3/4S	Low	-1.50597	Low	30.7791	Low	8.47796
GSM1205313	SEQC	12.1644	0	<1.5 years	Non-amplified	Male	1/2/3/4S	Low	0.857224	High	64.2493	Low	7.42009
GSM1205314	SEQC	12.6027	0	<1.5 years	Non-amplified	Male	1/2/3/4S	Low	-3.27077	Low	0	Low	8.60473
GSM1205315	SEQC	8.52329	0	>=1.5 years	Non-amplified	Male	1/2/3/4S	Low	-4.27042	Low	86.1396	Low	8.59697
GSM1205316	SEQC	14.1014	0	<1.5 years	Non-amplified	Male	1/2/3/4S	Low	0.294352	Low	0	Low	8.02502
GSM1205317	SEQC	1.13973	1	>=1.5 years	Amplified	Female	1/2/3/4S	High	6.26408	High	237.565	High	7.37039
GSM1205318	SEQC	7.74795	0	>=1.5 years	Amplified	Male	1/2/3/4S	High	4.99366	High	206.786	High	7.67971
GSM1205319	SEQC	9.94795	0	>=1.5 years	Non-amplified	Male	4	High	3.93063	High	250.389	High	7.91099
GSM1205320	SEQC	8.78904	0	>=1.5 years	Non-amplified	Male	4	High	6.40332	High	250.389	High	7.6901
GSM1205321	SEQC	14.3397	0	<1.5 years	Non-amplified	Female	4	Low	-1.40549	Low	130.779	High	9.12425
GSM1205322	SEQC	14.063	0	<1.5 years	Non-amplified	Female	4	Low	0.24327	Low	130.779	High	9.39339
GSM1205323	SEQC	10.4575	0	<1.5 years	Non-amplified	Female	4	Low	-1.00853	Low	130.779	High	9.68367
GSM1205324	SEQC	7.90137	0	>=1.5 years	Non-amplified	Male	4	High	0.486413	Low	186.14	High	8.90213
GSM1205325	SEQC	14.5699	0	<1.5 years	Non-amplified	Female	4	Low	1.5579	High	195.028	High	8.46789
GSM1205326	SEQC	9.79726	0	<1.5 years	Non-amplified	Male	4	Low	-0.165815	Low	100	Low	7.60481
GSM1205327	SEQC	2.09041	1	>=1.5 years	Non-amplified	Female	4	High	6.62195	High	281.168	High	7.72598
GSM1205328	SEQC	10.4219	0	>=1.5 years	Non-amplified	Male	4	High	-4.68338	Low	186.14	High	9.82232
GSM1205329	SEQC	3.9589	1	>=1.5 years	Non-amplified	Male	4	High	-3.86379	Low	186.14	High	9.78506
GSM1205330	SEQC	10.7808	0	<1.5 years	Non-amplified	Male	4	Low	-6.63268	Low	100	Low	10.2007
GSM1205331	SEQC	3.54247	1	>=1.5 years	Non-amplified	Male	4	High	-1.32123	Low	186.14	High	9.91216
GSM1205332	SEQC	10.6384	0	<1.5 years	Non-amplified	Male	1/2/3/4S	Low	-2.85728	Low	0	Low	9.66639
GSM1205333	SEQC	10.8959	0	<1.5 years	Non-amplified	Female	1/2/3/4S	Low	0.328185	Low	30.7791	Low	8.50234
GSM1205334	SEQC	9.97534	0	<1.5 years	Non-amplified	Female	1/2/3/4S	Low	-2.60307	Low	30.7791	Low	8.94525
GSM1205335	SEQC	11.074	0	<1.5 years	Non-amplified	Male	1/2/3/4S	Low	5.17218	High	64.2493	Low	7.32068
GSM1205336	SEQC	5.93699	0	<1.5 years	Non-amplified	Male	1/2/3/4S	Low	-1.23413	Low	0	Low	8.00949
GSM1205337	SEQC	8.25479	0	<1.5 years	Non-amplified	Male	1/2/3/4S	Low	0.505178	Low	0	Low	8.4131
GSM1205338	SEQC	6.45205	0	<1.5 years	Non-amplified	Male	1/2/3/4S	Low	1.19359	High	64.2493	Low	9.46322
GSM1205339	SEQC	6.66301	0	<1.5 years	Non-amplified	Male	1/2/3/4S	Low	0.0197684	Low	0	Low	9.16201
GSM1205340	SEQC	7.38082	0	>=1.5 years	Non-amplified	Female	1/2/3/4S	Low	-0.551902	Low	116.919	Low	8.55186
GSM1205341	SEQC	6.98356	0	<1.5 years	Non-amplified	Male	1/2/3/4S	Low	0.551147	Low	0	Low	7.7233
GSM1205342	SEQC	10.1452	0	>=1.5 years	Non-amplified	Female	1/2/3/4S	Low	-0.126188	Low	116.919	Low	8.27596
GSM1205343	SEQC	10.6795	0	<1.5 years	Non-amplified	Male	1/2/3/4S	Low	-3.24483	Low	0	Low	8.68337
GSM1205344	SEQC	2.41918	0	<1.5 years	Non-amplified	Female	1/2/3/4S	Low	-2.29582	Low	30.7791	Low	9.26917
GSM1205345	SEQC	7.69315	0	<1.5 years	Non-amplified	Male	4	Low	0.783766	High	164.249	High	7.67486
GSM1205346	SEQC	8.05753	0	<1.5 years	Non-amplified	Male	1/2/3/4S	Low	-3.90227	Low	0	Low	8.77963
GSM1205347	SEQC	12.274	0	<1.5 years	Non-amplified	Male	1/2/3/4S	Low	-2.28939	Low	0	Low	8.65398
GSM1205348	SEQC	10.8411	0	<1.5 years	Non-amplified	Female	1/2/3/4S	Low	-0.649071	Low	30.7791	Low	7.60746
GSM1205349	SEQC	7.7589	0	>=1.5 years	NA	Female	1/2/3/4S	Low	-5.12382	Low	NA	NA	9.52271
GSM1205350	SEQC	8.99452	0	<1.5 years	Amplified	Male	1/2/3/4S	High	6.56168	High	120.646	Low	7.12392
GSM1205351	SEQC	7.32329	0	<1.5 years	Non-amplified	Male	1/2/3/4S	Low	-0.943559	Low	0	Low	8.12737
GSM1205352	SEQC	10.1562	0	<1.5 years	Non-amplified	Male	1/2/3/4S	Low	-3.64158	Low	0	Low	9.27737
GSM1205353	SEQC	6.73425	0	<1.5 years	Non-amplified	Female	1/2/3/4S	Low	-4.4363	Low	30.7791	Low	9.99055
GSM1205354	SEQC	8.8137	0	<1.5 years	Non-amplified	Female	1/2/3/4S	Low	-2.92054	Low	30.7791	Low	8.80004
GSM1205355	SEQC	2.78356	0	<1.5 years	Non-amplified	Male	1/2/3/4S	Low	-1.23415	Low	0	Low	8.26674
GSM1205356	SEQC	4.9863	1	<1.5 years	Non-amplified	Female	1/2/3/4S	Low	3.77177	High	95.0284	Low	8.31311
GSM1205357	SEQC	8.76986	0	<1.5 years	Non-amplified	Male	1/2/3/4S	Low	-2.01141	Low	0	Low	8.18996
GSM1205358	SEQC	6.84932	0	<1.5 years	Non-amplified	Male	1/2/3/4S	Low	-7.36968	Low	0	Low	9.6745
GSM1205359	SEQC	4.85753	1	>=1.5 years	Non-amplified	Female	1/2/3/4S	Low	-0.472205	Low	116.919	Low	9.32132
GSM1205360	SEQC	9.10685	0	<1.5 years	Non-amplified	Male	1/2/3/4S	Low	-1.92898	Low	0	Low	8.01129
GSM1205361	SEQC	8.12329	0	<1.5 years	Non-amplified	Male	1/2/3/4S	Low	-0.392854	Low	0	Low	8.04949
GSM1205362	SEQC	8.82466	0	<1.5 years	Non-amplified	Female	1/2/3/4S	Low	-2.78317	Low	30.7791	Low	8.14461
GSM1205363	SEQC	6.58904	0	<1.5 years	Non-amplified	Female	1/2/3/4S	Low	-3.59543	Low	30.7791	Low	8.24542
GSM1205364	SEQC	15.926	0	<1.5 years	Non-amplified	Female	1/2/3/4S	Low	-4.94401	Low	30.7791	Low	9.49547
GSM1205365	SEQC	6.99178	0	<1.5 years	Non-amplified	Male	1/2/3/4S	Low	-2.21048	Low	0	Low	8.38118
GSM1205366	SEQC	6.47945	0	>=1.5 years	Non-amplified	Male	1/2/3/4S	Low	-1.07303	Low	86.1396	Low	7.92529
GSM1205367	SEQC	9.75616	0	<1.5 years	Non-amplified	Male	1/2/3/4S	Low	0.489728	Low	0	Low	8.08699
GSM1205368	SEQC	2.74247	0	<1.5 years	Non-amplified	Male	1/2/3/4S	Low	1.08582	High	64.2493	Low	9.14936
GSM1205369	SEQC	12.389	0	>=1.5 years	Non-amplified	Male	1/2/3/4S	Low	-1.45351	Low	86.1396	Low	8.73444
GSM1205370	SEQC	9.87397	0	<1.5 years	Non-amplified	Female	4	Low	-6.30734	Low	130.779	High	10.52
GSM1205371	SEQC	10.6	0	<1.5 years	Non-amplified	Male	1/2/3/4S	Low	1.77561	High	64.2493	Low	7.48312
GSM1205372	SEQC	14.0192	0	<1.5 years	Non-amplified	Male	1/2/3/4S	Low	-4.04365	Low	0	Low	9.00636
GSM1205373	SEQC	4.53425	1	>=1.5 years	Amplified	Male	1/2/3/4S	High	0.568653	High	206.786	High	9.04268
GSM1205374	SEQC	0.99726	1	>=1.5 years	Amplified	Male	1/2/3/4S	High	4.47565	High	206.786	High	7.23395
GSM1205375	SEQC	9.55616	0	>=1.5 years	Amplified	Male	1/2/3/4S	High	7.44771	High	206.786	High	7.08123
GSM1205376	SEQC	11.4932	0	<1.5 years	Non-amplified	Female	1/2/3/4S	Low	-2.79288	Low	30.7791	Low	8.82181
GSM1205377	SEQC	2.46301	1	>=1.5 years	Non-amplified	Female	4	High	1.68669	High	281.168	High	7.93678
GSM1205378	SEQC	10.0274	0	<1.5 years	Non-amplified	Male	1/2/3/4S	Low	-2.53943	Low	0	Low	9.04555
GSM1205379	SEQC	9.32877	0	<1.5 years	Non-amplified	Female	1/2/3/4S	Low	-1.3763	Low	30.7791	Low	9.86023
GSM1205380	SEQC	11.2219	0	>=1.5 years	Non-amplified	Female	4	High	0.382439	Low	216.919	High	8.17776
GSM1205381	SEQC	6.80548	0	>=1.5 years	Non-amplified	Male	4	High	-1.31446	Low	186.14	High	9.95208
GSM1205382	SEQC	7.76712	0	<1.5 years	Non-amplified	Male	1/2/3/4S	Low	-2.65433	Low	0	Low	10.1444
GSM1205383	SEQC	7.34247	0	<1.5 years	Non-amplified	Male	1/2/3/4S	Low	-1.49658	Low	0	Low	8.22585
GSM1205384	SEQC	5.5589	0	<1.5 years	Non-amplified	Male	1/2/3/4S	Low	-1.17356	Low	0	Low	7.96064
GSM1205385	SEQC	6.50685	0	<1.5 years	Non-amplified	Male	1/2/3/4S	Low	-1.26143	Low	0	Low	8.15378
GSM1205386	SEQC	1.43014	1	>=1.5 years	Non-amplified	Female	1/2/3/4S	Low	3.05059	High	181.168	High	7.6509
GSM1205387	SEQC	8.90411	0	<1.5 years	Non-amplified	Female	1/2/3/4S	Low	0.811821	High	95.0284	Low	8.15218
GSM1205388	SEQC	4.81644	0	>=1.5 years	Non-amplified	Female	1/2/3/4S	Low	3.97555	High	181.168	High	7.22624
GSM1205389	SEQC	11.9945	0	<1.5 years	Non-amplified	Male	1/2/3/4S	Low	-0.377544	Low	0	Low	8.03567
GSM1205390	SEQC	7.26301	0	>=1.5 years	Non-amplified	Female	1/2/3/4S	Low	-2.24796	Low	116.919	Low	9.30316
GSM1205391	SEQC	9.81918	0	<1.5 years	Non-amplified	Male	1/2/3/4S	Low	-3.28884	Low	0	Low	8.48536
GSM1205392	SEQC	9.80274	0	<1.5 years	Non-amplified	Male	1/2/3/4S	Low	-2.16055	Low	0	Low	7.89858
GSM1205393	SEQC	7.6	0	<1.5 years	Non-amplified	Male	1/2/3/4S	Low	1.69164	High	64.2493	Low	6.72074
GSM1205394	SEQC	3.94521	0	<1.5 years	Non-amplified	Male	1/2/3/4S	Low	-2.46197	Low	0	Low	9.87246
GSM1205395	SEQC	5.27671	0	<1.5 years	Non-amplified	Female	1/2/3/4S	Low	-3.04773	Low	30.7791	Low	8.08963
GSM1205396	SEQC	6.94247	0	>=1.5 years	Non-amplified	Female	1/2/3/4S	Low	-0.468078	Low	116.919	Low	9.46419
GSM1205397	SEQC	3.31781	0	<1.5 years	Non-amplified	Male	1/2/3/4S	Low	-0.798025	Low	0	Low	8.20683
GSM1205398	SEQC	4.00822	0	<1.5 years	Non-amplified	Female	1/2/3/4S	Low	-3.69343	Low	30.7791	Low	8.43458
GSM1205399	SEQC	6.40274	0	>=1.5 years	Non-amplified	Female	1/2/3/4S	Low	-0.771638	Low	116.919	Low	8.56377
GSM1205400	SEQC	6.25479	0	<1.5 years	Non-amplified	Male	1/2/3/4S	Low	-0.0591078	Low	0	Low	7.96273
GSM1205401	SEQC	5.9589	0	<1.5 years	Non-amplified	Male	1/2/3/4S	Low	-0.818664	Low	0	Low	9.4776
GSM1205402	SEQC	4.98082	0	<1.5 years	Non-amplified	Female	1/2/3/4S	Low	-1.66053	Low	30.7791	Low	7.6077
GSM1205403	SEQC	5.79178	0	<1.5 years	Non-amplified	Male	1/2/3/4S	Low	-2.38218	Low	0	Low	8.24529
GSM1205404	SEQC	4.55616	0	<1.5 years	Non-amplified	Male	1/2/3/4S	Low	-3.49042	Low	0	Low	9.96119
GSM1205405	SEQC	4.06301	0	<1.5 years	Non-amplified	Female	1/2/3/4S	Low	-5.71828	Low	30.7791	Low	8.93212
GSM1205406	SEQC	1.62192	1	>=1.5 years	Amplified	Male	1/2/3/4S	High	6.07423	High	206.786	High	7.26106
GSM1205407	SEQC	9.4137	0	<1.5 years	Non-amplified	Male	1/2/3/4S	Low	-1.22825	Low	0	Low	7.6704
GSM1205408	SEQC	6.32877	0	<1.5 years	Non-amplified	Male	1/2/3/4S	Low	-3.99091	Low	0	Low	7.97902
GSM1205409	SEQC	3.85205	0	<1.5 years	Non-amplified	Male	1/2/3/4S	Low	1.0228	High	64.2493	Low	7.95647
GSM1205410	SEQC	9.27397	0	<1.5 years	Non-amplified	Female	1/2/3/4S	Low	2.111	High	95.0284	Low	7.75686
GSM1205411	SEQC	9.34521	0	<1.5 years	Non-amplified	Male	1/2/3/4S	Low	-0.371992	Low	0	Low	8.37516
GSM1205412	SEQC	4.36986	0	<1.5 years	Amplified	Female	1/2/3/4S	High	2.28407	High	151.425	High	7.37372
GSM1205413	SEQC	4.14795	0	<1.5 years	Non-amplified	Male	1/2/3/4S	Low	-2.51813	Low	0	Low	9.17595
GSM1205414	SEQC	6.46301	0	<1.5 years	Non-amplified	Female	1/2/3/4S	Low	0.710773	High	95.0284	Low	8.04355
GSM1205415	SEQC	5.75068	0	<1.5 years	Non-amplified	Male	1/2/3/4S	Low	-0.515548	Low	0	Low	8.03134
GSM1205416	SEQC	5.28767	0	<1.5 years	Non-amplified	Male	1/2/3/4S	Low	-1.32768	Low	0	Low	8.84429
GSM1205417	SEQC	5.73151	0	>=1.5 years	Non-amplified	Female	1/2/3/4S	Low	1.26237	High	181.168	High	8.41455
GSM1205418	SEQC	4.5863	0	<1.5 years	Non-amplified	Male	1/2/3/4S	Low	-5.88479	Low	0	Low	8.73789
GSM1205419	SEQC	4.72877	0	<1.5 years	Non-amplified	Male	1/2/3/4S	Low	-1.00176	Low	0	Low	8.0199
GSM1205420	SEQC	5.46575	0	>=1.5 years	Non-amplified	Male	1/2/3/4S	Low	-2.15083	Low	86.1396	Low	8.41586
GSM1205421	SEQC	4.37534	0	<1.5 years	Non-amplified	Male	1/2/3/4S	Low	-4.11097	Low	0	Low	9.74225
GSM1205422	SEQC	5.86301	0	<1.5 years	Non-amplified	Female	1/2/3/4S	Low	-2.83811	Low	30.7791	Low	8.61512
GSM1205423	SEQC	3.9589	0	<1.5 years	Non-amplified	Female	1/2/3/4S	Low	-4.58193	Low	30.7791	Low	9.4469
GSM1205424	SEQC	6.74521	0	>=1.5 years	Non-amplified	Male	1/2/3/4S	Low	1.87283	High	150.389	High	7.33518
GSM1205425	SEQC	3.07671	1	>=1.5 years	Non-amplified	Female	1/2/3/4S	Low	1.77014	High	181.168	High	7.51946
GSM1205426	SEQC	4.14795	0	<1.5 years	NA	Male	1/2/3/4S	Low	0.909784	High	NA	NA	7.20689
GSM1205427	SEQC	3.06849	1	>=1.5 years	Non-amplified	Male	1/2/3/4S	Low	1.72846	High	150.389	High	8.99932
GSM1205428	SEQC	5.84384	0	<1.5 years	Non-amplified	Female	1/2/3/4S	Low	-6.36992	Low	30.7791	Low	9.6645
GSM1205429	SEQC	4.21918	1	>=1.5 years	Non-amplified	Male	1/2/3/4S	Low	0.119759	Low	86.1396	Low	8.16705
GSM1205430	SEQC	6.23562	0	<1.5 years	Non-amplified	Female	1/2/3/4S	Low	-4.92902	Low	30.7791	Low	10.0224
GSM1205431	SEQC	1.10685	1	>=1.5 years	Amplified	Female	1/2/3/4S	High	0.564229	High	237.565	High	8.29936
GSM1205432	SEQC	0.986301	1	>=1.5 years	Amplified	Female	1/2/3/4S	High	5.31895	High	237.565	High	6.9512
GSM1205433	SEQC	7.66301	0	>=1.5 years	Amplified	Male	1/2/3/4S	High	4.49316	High	206.786	High	7.49541
GSM1205434	SEQC	0.282192	1	<1.5 years	Amplified	Female	1/2/3/4S	High	6.66565	High	151.425	High	6.55672
GSM1205435	SEQC	1.4411	1	<1.5 years	Amplified	Female	1/2/3/4S	High	2.01512	High	151.425	High	8.93837
GSM1205436	SEQC	4.14521	0	<1.5 years	Non-amplified	Male	1/2/3/4S	Low	-2.37536	Low	0	Low	9.03151
GSM1205437	SEQC	5.86301	0	<1.5 years	Non-amplified	Male	1/2/3/4S	Low	0.281806	Low	0	Low	7.9063
GSM1205438	SEQC	2.12603	0	<1.5 years	Non-amplified	Male	1/2/3/4S	Low	0.0580055	Low	0	Low	8.5817
GSM1205439	SEQC	3.94795	0	<1.5 years	Non-amplified	Male	1/2/3/4S	Low	0.847436	High	64.2493	Low	7.10619
GSM1205440	SEQC	5.35068	0	<1.5 years	Non-amplified	Male	1/2/3/4S	Low	-3.3694	Low	0	Low	8.9445
GSM1205441	SEQC	4.9589	0	<1.5 years	Non-amplified	Female	1/2/3/4S	Low	-0.838951	Low	30.7791	Low	7.57247
GSM1205442	SEQC	2.97534	0	<1.5 years	Non-amplified	Male	1/2/3/4S	Low	0.304639	Low	0	Low	7.75817
GSM1205443	SEQC	7.70411	0	<1.5 years	Non-amplified	Male	1/2/3/4S	Low	0.594379	High	64.2493	Low	7.60965
GSM1205444	SEQC	4.23562	0	<1.5 years	Non-amplified	Female	1/2/3/4S	Low	-1.57628	Low	30.7791	Low	8.46983
GSM1205445	SEQC	5.11233	0	<1.5 years	Non-amplified	Female	1/2/3/4S	Low	-1.3623	Low	30.7791	Low	8.10247
GSM1205446	SEQC	5.50137	0	<1.5 years	Non-amplified	Female	1/2/3/4S	Low	-4.08591	Low	30.7791	Low	8.48125
GSM1205447	SEQC	6.2	0	<1.5 years	Non-amplified	Male	1/2/3/4S	Low	-2.91506	Low	0	Low	8.76221
GSM1205448	SEQC	3.54521	0	<1.5 years	Non-amplified	Male	1/2/3/4S	Low	-5.60407	Low	0	Low	9.20678
GSM1205449	SEQC	5.25753	0	<1.5 years	Non-amplified	Male	1/2/3/4S	Low	-2.71993	Low	0	Low	8.51371
GSM1205450	SEQC	4.50685	0	>=1.5 years	Non-amplified	Male	1/2/3/4S	Low	-0.953839	Low	86.1396	Low	9.36372
GSM1205451	SEQC	4.09041	0	<1.5 years	Non-amplified	Female	1/2/3/4S	Low	1.32757	High	95.0284	Low	6.92452
GSM1205452	SEQC	5.46301	0	<1.5 years	Non-amplified	Male	1/2/3/4S	Low	-3.85621	Low	0	Low	8.41068
GSM1205453	SEQC	7.27671	0	<1.5 years	Non-amplified	Male	1/2/3/4S	Low	-3.32941	Low	0	Low	9.1905
GSM1205454	SEQC	3.57808	0	<1.5 years	Non-amplified	Male	1/2/3/4S	Low	1.35356	High	64.2493	Low	8.3341
GSM1205455	SEQC	4.8137	0	<1.5 years	Non-amplified	Male	1/2/3/4S	Low	-0.67857	Low	0	Low	7.92187
GSM1205456	SEQC	4.1589	0	<1.5 years	Non-amplified	Male	1/2/3/4S	Low	0.822738	High	64.2493	Low	7.47149
GSM1205457	SEQC	4.98082	0	<1.5 years	Non-amplified	Female	1/2/3/4S	Low	-3.91944	Low	30.7791	Low	9.25528
GSM1205458	SEQC	11.9808	0	>=1.5 years	Non-amplified	Male	1/2/3/4S	Low	-2.6235	Low	86.1396	Low	9.51105
GSM1205459	SEQC	2.76164	0	>=1.5 years	Non-amplified	Female	1/2/3/4S	Low	-2.43444	Low	116.919	Low	9.38606
GSM1205460	SEQC	4.6411	0	<1.5 years	Non-amplified	Female	1/2/3/4S	Low	-4.92676	Low	30.7791	Low	8.62637
GSM1205461	SEQC	16.0548	0	>=1.5 years	Non-amplified	Female	1/2/3/4S	Low	2.73407	High	181.168	High	8.31998
GSM1205462	SEQC	4.61096	0	<1.5 years	Non-amplified	Male	1/2/3/4S	Low	3.27126	High	64.2493	Low	7.57069
GSM1205463	SEQC	4.88493	0	>=1.5 years	Non-amplified	Male	1/2/3/4S	Low	-1.49612	Low	86.1396	Low	8.96249
GSM1205464	SEQC	7.00274	0	<1.5 years	Non-amplified	Male	1/2/3/4S	Low	-2.90829	Low	0	Low	8.69024
GSM1205465	SEQC	4.25479	0	<1.5 years	Non-amplified	Female	1/2/3/4S	Low	-2.45832	Low	30.7791	Low	8.18339
GSM1205466	SEQC	4.63014	0	<1.5 years	Non-amplified	Female	1/2/3/4S	Low	-7.25315	Low	30.7791	Low	9.91933
GSM1205467	SEQC	1.06849	0	<1.5 years	Non-amplified	Male	1/2/3/4S	Low	-3.40317	Low	0	Low	8.13163
GSM1205468	SEQC	4.44932	0	<1.5 years	Non-amplified	Male	1/2/3/4S	Low	1.44066	High	64.2493	Low	7.05188
GSM1205469	SEQC	4.67123	0	<1.5 years	Non-amplified	Female	1/2/3/4S	Low	-6.53164	Low	30.7791	Low	9.4877
GSM1205470	SEQC	5.06027	0	<1.5 years	Non-amplified	Male	1/2/3/4S	Low	-0.935607	Low	0	Low	8.68987
GSM1205471	SEQC	3.62466	0	<1.5 years	Non-amplified	Female	1/2/3/4S	Low	-2.37279	Low	30.7791	Low	7.75104
GSM1205472	SEQC	13.4849	0	<1.5 years	Non-amplified	Female	4	Low	-8.25948	Low	130.779	High	11.5192
GSM1205473	SEQC	3.45205	0	>=1.5 years	Amplified	Male	1/2/3/4S	High	4.60101	High	206.786	High	8.09087
GSM1205474	SEQC	6.01918	0	>=1.5 years	Non-amplified	Female	1/2/3/4S	Low	-1.85733	Low	116.919	Low	9.34634
GSM1205475	SEQC	7.69041	0	<1.5 years	Non-amplified	Male	4	Low	-3.30267	Low	100	Low	8.46023
GSM1205476	SEQC	5.75342	0	>=1.5 years	Non-amplified	Male	4	High	-2.41579	Low	186.14	High	8.74114
GSM1205477	SEQC	9.77534	0	<1.5 years	Non-amplified	Female	4	Low	-0.932481	Low	130.779	High	8.29657
GSM1205478	SEQC	3.83836	0	>=1.5 years	Non-amplified	Male	4	High	1.41582	High	250.389	High	7.56712
GSM1205479	SEQC	1.71507	1	>=1.5 years	Non-amplified	Female	4	High	2.65587	High	281.168	High	7.88747
GSM1205480	SEQC	7.64384	0	>=1.5 years	Non-amplified	Male	4	High	0.125827	Low	186.14	High	7.62786
GSM1205481	SEQC	1.64658	1	>=1.5 years	Non-amplified	Male	4	High	-2.42626	Low	186.14	High	9.15445
GSM1205482	SEQC	7.69315	1	>=1.5 years	Non-amplified	Male	4	High	-2.92106	Low	186.14	High	10.9273
GSM1205483	SEQC	5.27397	0	>=1.5 years	Non-amplified	Male	4	High	-3.84995	Low	186.14	High	9.54948
GSM1205484	SEQC	4.27397	0	>=1.5 years	Non-amplified	Male	4	High	-0.711774	Low	186.14	High	8.77921
GSM1205485	SEQC	4.44932	0	>=1.5 years	Non-amplified	Male	4	High	-4.44245	Low	186.14	High	10.1021
GSM1205486	SEQC	6.04932	0	>=1.5 years	Non-amplified	Male	4	High	-4.7285	Low	186.14	High	9.96385
GSM1205487	SEQC	3.06301	1	>=1.5 years	Non-amplified	Female	4	High	0.619377	High	281.168	High	7.67368
GSM1205488	SEQC	12.3507	0	>=1.5 years	Non-amplified	Male	4	High	-2.54857	Low	186.14	High	8.91604
GSM1205489	SEQC	2.30959	1	>=1.5 years	Non-amplified	Female	4	High	3.33228	High	281.168	High	7.18603
GSM1205490	SEQC	4.51233	0	<1.5 years	Non-amplified	Female	4	Low	0.480029	Low	130.779	High	8.72277
GSM1205491	SEQC	5.88767	0	<1.5 years	Amplified	Male	4	High	5.64292	High	220.646	High	9.11118
GSM1205492	SEQC	1.64932	1	>=1.5 years	NA	Female	4	High	1.36591	High	NA	NA	8.0509
GSM1205493	SEQC	2.43562	1	<1.5 years	Amplified	Female	4	High	5.90071	High	251.425	High	6.61712
GSM1205494	SEQC	1.30959	1	>=1.5 years	Amplified	Female	4	High	0.269404	Low	273.316	High	8.59536
GSM1205495	SEQC	5.73151	0	>=1.5 years	Amplified	Female	4	High	3.10554	High	337.565	High	7.89576
GSM1205496	SEQC	1.94795	1	<1.5 years	Amplified	Female	4	High	8.76372	High	251.425	High	6.84353
GSM1205497	SEQC	4.90959	0	>=1.5 years	Amplified	Female	4	High	6.17755	High	337.565	High	7.47805
GSM1205498	SEQC	9.78082	0	>=1.5 years	Amplified	Male	4	High	6.27998	High	306.786	High	7.3963
GSM1205499	SEQC	1.24384	1	>=1.5 years	Amplified	Female	4	High	1.33104	High	337.565	High	7.84235
GSM1205500	SEQC	0.986301	1	>=1.5 years	Amplified	Female	4	High	0.646357	High	337.565	High	9.42394
GSM1205501	SEQC	2.14795	1	>=1.5 years	Amplified	Female	4	High	0.991328	High	337.565	High	8.6569
GSM1205502	SEQC	6.23288	0	>=1.5 years	Amplified	Male	4	High	-1.95921	Low	242.537	High	8.74378
GSM1205503	SEQC	5.71507	0	>=1.5 years	Amplified	Female	4	High	4.42502	High	337.565	High	7.6676
GSM1205504	SEQC	4.64384	1	>=1.5 years	Amplified	Female	4	High	5.25139	High	337.565	High	7.1782
GSM1205505	SEQC	1.36712	1	>=1.5 years	Amplified	Male	4	High	4.38304	High	306.786	High	6.7064
GSM1205506	SEQC	3.76712	1	>=1.5 years	Amplified	Female	4	High	3.01027	High	337.565	High	8.1614
GSM1205507	SEQC	1.07123	1	<1.5 years	Amplified	Male	4	High	6.79963	High	220.646	High	6.96875
GSM1205508	SEQC	1.0274	1	>=1.5 years	Amplified	Male	4	High	3.8228	High	306.786	High	8.55023
GSM1205509	SEQC	4.65479	0	>=1.5 years	Amplified	Male	4	High	3.49263	High	306.786	High	7.21708
GSM1205510	SEQC	7.96438	0	<1.5 years	Non-amplified	Male	1/2/3/4S	Low	-0.632981	Low	0	Low	8.56024
GSM1205511	SEQC	2.86849	0	<1.5 years	Non-amplified	Female	1/2/3/4S	Low	-0.112747	Low	30.7791	Low	8.30351
GSM1205512	SEQC	9.78356	0	<1.5 years	Non-amplified	Female	1/2/3/4S	Low	-0.0126087	Low	30.7791	Low	7.75548
GSM1205513	SEQC	8.66575	0	<1.5 years	Non-amplified	Male	1/2/3/4S	Low	-0.94014	Low	0	Low	8.76644
GSM1205514	SEQC	13.2712	0	<1.5 years	Non-amplified	Female	1/2/3/4S	Low	2.81789	High	95.0284	Low	7.6028
GSM1205515	SEQC	9.11781	0	<1.5 years	Non-amplified	Male	1/2/3/4S	Low	2.92792	High	64.2493	Low	7.39044
GSM1205516	SEQC	8.89041	0	<1.5 years	Non-amplified	Male	1/2/3/4S	Low	-0.503597	Low	0	Low	8.0536
GSM1205517	SEQC	9.56986	0	<1.5 years	Non-amplified	Female	1/2/3/4S	Low	-0.608166	Low	30.7791	Low	10.7411
GSM1205518	SEQC	13.863	0	<1.5 years	Non-amplified	Male	1/2/3/4S	Low	-3.17482	Low	0	Low	8.24802
GSM1205519	SEQC	6.24658	0	<1.5 years	Non-amplified	Male	1/2/3/4S	Low	-5.37938	Low	0	Low	9.08365
GSM1205520	SEQC	9.15068	0	<1.5 years	Non-amplified	Male	1/2/3/4S	Low	-1.38989	Low	0	Low	8.01114
GSM1205521	SEQC	7.63014	0	<1.5 years	Non-amplified	Male	1/2/3/4S	Low	2.26598	High	64.2493	Low	7.93435
GSM1205522	SEQC	10.6877	0	<1.5 years	Non-amplified	Male	1/2/3/4S	Low	-2.40096	Low	0	Low	8.99669
GSM1205523	SEQC	9.45479	0	<1.5 years	Non-amplified	Male	1/2/3/4S	Low	0.480298	Low	0	Low	7.60941
GSM1205524	SEQC	6.60274	1	<1.5 years	Non-amplified	Female	1/2/3/4S	Low	-3.65995	Low	30.7791	Low	8.06729
GSM1205525	SEQC	7.23562	0	<1.5 years	Non-amplified	Female	1/2/3/4S	Low	-2.59476	Low	30.7791	Low	8.45006
GSM1205526	SEQC	1.14795	1	<1.5 years	Non-amplified	Female	1/2/3/4S	Low	-0.879291	Low	30.7791	Low	8.84883
GSM1205527	SEQC	7.20822	0	<1.5 years	Non-amplified	Male	1/2/3/4S	Low	2.11146	High	64.2493	Low	6.92765
GSM1205528	SEQC	7.09041	0	<1.5 years	Non-amplified	Female	1/2/3/4S	Low	-0.440676	Low	30.7791	Low	8.71538
GSM1205529	SEQC	4.32603	0	<1.5 years	Non-amplified	Male	1/2/3/4S	Low	-1.32979	Low	0	Low	8.43691
GSM1205530	SEQC	6.64384	0	<1.5 years	Non-amplified	Male	1/2/3/4S	Low	-0.171275	Low	0	Low	9.41211
GSM1205531	SEQC	6.16164	0	<1.5 years	Non-amplified	Female	1/2/3/4S	Low	-4.67739	Low	30.7791	Low	9.0019
GSM1205532	SEQC	4.51233	0	<1.5 years	Non-amplified	Female	1/2/3/4S	Low	1.12629	High	95.0284	Low	8.16349
GSM1205533	SEQC	6.15068	0	<1.5 years	Non-amplified	Male	1/2/3/4S	Low	-2.93477	Low	0	Low	8.79962
GSM1205534	SEQC	5.94247	0	<1.5 years	Non-amplified	Male	1/2/3/4S	Low	-1.69501	Low	0	Low	9.17406
GSM1205535	SEQC	2.73425	0	<1.5 years	Non-amplified	Female	1/2/3/4S	Low	1.1172	High	95.0284	Low	9.07487
GSM1205536	SEQC	5.78904	0	<1.5 years	Non-amplified	Male	1/2/3/4S	Low	-5.41092	Low	0	Low	9.4633
GSM1205537	SEQC	9.04932	0	<1.5 years	Non-amplified	Male	1/2/3/4S	Low	-2.17065	Low	0	Low	8.25984
GSM1205538	SEQC	3.81644	0	<1.5 years	Non-amplified	Male	1/2/3/4S	Low	-5.73332	Low	0	Low	10.0831
GSM1205539	SEQC	4.6274	0	<1.5 years	Non-amplified	Female	4	Low	-4.45886	Low	130.779	High	9.408
GSM1205540	SEQC	3.62466	0	<1.5 years	Non-amplified	Male	1/2/3/4S	Low	-0.968419	Low	0	Low	9.29738
GSM1205541	SEQC	5.49315	0	<1.5 years	Non-amplified	Male	1/2/3/4S	Low	1.2718	High	64.2493	Low	7.00118
GSM1205542	SEQC	0.180822	1	<1.5 years	Non-amplified	Female	1/2/3/4S	Low	1.10044	High	95.0284	Low	7.49519
GSM1205543	SEQC	6.8	0	<1.5 years	Non-amplified	Female	1/2/3/4S	Low	0.18111	Low	30.7791	Low	7.20743
GSM1205544	SEQC	3.94247	0	<1.5 years	Non-amplified	Female	1/2/3/4S	Low	-4.03732	Low	30.7791	Low	8.56272
GSM1205545	SEQC	5.47397	0	<1.5 years	Non-amplified	Female	1/2/3/4S	Low	0.13507	Low	30.7791	Low	7.44268
GSM1205546	SEQC	5.22466	0	<1.5 years	Non-amplified	Male	1/2/3/4S	Low	0.856695	High	64.2493	Low	7.3562
GSM1205547	SEQC	5.76164	0	<1.5 years	Non-amplified	Male	1/2/3/4S	Low	-3.31671	Low	0	Low	8.93338
GSM1205548	SEQC	7.66575	0	<1.5 years	Non-amplified	Female	1/2/3/4S	Low	-0.23887	Low	30.7791	Low	7.71675
GSM1205549	SEQC	7.46301	0	<1.5 years	NA	Male	1/2/3/4S	Low	-0.301162	Low	NA	NA	9.88793
GSM1205550	SEQC	5.75616	0	<1.5 years	Amplified	Male	1/2/3/4S	High	2.60213	High	120.646	Low	6.84412
GSM1205551	SEQC	1.47671	1	<1.5 years	Amplified	Male	4	High	3.2105	High	220.646	High	6.81867
GSM1205552	SEQC	5.12329	0	<1.5 years	Non-amplified	Male	1/2/3/4S	Low	-1.0921	Low	0	Low	8.53637
GSM1205553	SEQC	0.572603	1	<1.5 years	Amplified	Male	1/2/3/4S	High	0.762951	High	120.646	Low	7.47127
GSM1205554	SEQC	2.92877	0	>=1.5 years	Non-amplified	Female	1/2/3/4S	Low	-1.83773	Low	116.919	Low	7.98574
GSM1205555	SEQC	3.12329	0	<1.5 years	Non-amplified	Female	1/2/3/4S	Low	-7.31613	Low	30.7791	Low	9.52792
GSM1205556	SEQC	1.12877	1	<1.5 years	Amplified	Male	4	High	-3.25425	Low	156.397	High	10.0903
GSM1205557	SEQC	2.0137	1	>=1.5 years	Non-amplified	Male	4	High	4.82769	High	250.389	High	7.27327
GSM1205558	SEQC	2.31781	1	>=1.5 years	Amplified	Male	4	High	6.45472	High	306.786	High	7.06855
GSM1205559	SEQC	1.33425	1	>=1.5 years	Amplified	Male	4	High	3.51911	High	306.786	High	7.05651
GSM1205560	SEQC	1.39726	1	<1.5 years	Non-amplified	Male	4	Low	1.75315	High	164.249	High	8.63073
GSM1205561	SEQC	4.76712	0	<1.5 years	Non-amplified	Male	1/2/3/4S	Low	3.00355	High	64.2493	Low	7.23963
GSM1205562	SEQC	3.0411	0	<1.5 years	Non-amplified	Male	1/2/3/4S	Low	-5.54385	Low	0	Low	10.2328
GSM1205563	SEQC	0.246575	1	>=1.5 years	Amplified	Female	4	High	4.2749	High	337.565	High	7.57485
GSM1205564	SEQC	1.9726	1	>=1.5 years	Amplified	Male	1/2/3/4S	High	-2.14697	Low	142.537	High	11.0341
GSM1205565	SEQC	0.90411	1	>=1.5 years	Amplified	Female	4	High	7.17878	High	337.565	High	6.73403
GSM1205566	SEQC	12.7918	0	<1.5 years	Non-amplified	Male	4	Low	2.85592	High	164.249	High	7.84486
GSM1205567	SEQC	8.07397	0	<1.5 years	Non-amplified	Male	4	Low	2.02929	High	164.249	High	9.23949
GSM1205568	SEQC	2.87397	1	>=1.5 years	Amplified	Male	4	High	6.27042	High	306.786	High	6.97991
GSM1205569	SEQC	7.86575	0	>=1.5 years	Non-amplified	Male	4	High	6.26617	High	250.389	High	7.06091
GSM1205570	SEQC	3.36712	1	>=1.5 years	Non-amplified	Male	4	High	4.29677	High	250.389	High	8.89179
GSM1205571	SEQC	5.84932	0	<1.5 years	Non-amplified	Female	4	Low	-0.97643	Low	130.779	High	8.66525
GSM1205572	SEQC	3.67397	1	>=1.5 years	Non-amplified	Female	4	High	0.169932	Low	216.919	High	9.649
GSM1205573	SEQC	5.61918	0	>=1.5 years	Amplified	Male	4	High	6.76968	High	306.786	High	7.13449
GSM1205574	SEQC	0.654795	1	>=1.5 years	Non-amplified	Male	4	High	2.19279	High	250.389	High	7.41693
GSM1205575	SEQC	6.66301	0	>=1.5 years	Amplified	Female	4	High	9.20124	High	337.565	High	6.57337
GSM1205576	SEQC	0.736986	1	>=1.5 years	Amplified	Female	4	High	3.63815	High	337.565	High	7.41072
GSM1205577	SEQC	2.21918	0	<1.5 years	Non-amplified	Female	1/2/3/4S	Low	-2.91661	Low	30.7791	Low	8.4213
GSM1205578	SEQC	3.94521	0	>=1.5 years	Non-amplified	Male	4	High	3.13459	High	250.389	High	6.95574
GSM1205579	SEQC	3.86301	0	<1.5 years	Non-amplified	Female	1/2/3/4S	Low	2.25782	High	95.0284	Low	7.18264
GSM1205580	SEQC	0.410959	0	<1.5 years	Non-amplified	Female	1/2/3/4S	Low	-5.28322	Low	30.7791	Low	9.63428
GSM1205581	SEQC	1.9726	0	<1.5 years	Non-amplified	Male	1/2/3/4S	Low	1.97106	High	64.2493	Low	6.94137
GSM1205582	SEQC	4.0274	0	<1.5 years	Non-amplified	Male	1/2/3/4S	Low	-0.22079	Low	0	Low	8.97528
GSM1205583	SEQC	4.35616	0	<1.5 years	Non-amplified	Female	1/2/3/4S	Low	-3.11763	Low	30.7791	Low	9.87913
GSM1205584	SEQC	2.9589	0	<1.5 years	Non-amplified	Female	1/2/3/4S	Low	-1.98549	Low	30.7791	Low	8.00094
GSM1205585	SEQC	5.43562	0	<1.5 years	Non-amplified	Male	1/2/3/4S	Low	-3.81949	Low	0	Low	9.16963
GSM1205586	SEQC	13.8082	0	<1.5 years	Non-amplified	Female	1/2/3/4S	Low	0.658377	High	95.0284	Low	8.76542
GSM1205587	SEQC	13.3973	0	<1.5 years	Non-amplified	Female	1/2/3/4S	Low	1.37176	High	95.0284	Low	7.47864
GSM1205588	SEQC	18.0822	0	>=1.5 years	Non-amplified	Male	4	High	1.9265	High	250.389	High	8.80368
GSM1205589	SEQC	6.24658	0	>=1.5 years	Non-amplified	Male	4	High	2.21034	High	250.389	High	8.85182
GSM1205590	SEQC	5.50685	1	>=1.5 years	Non-amplified	Male	1/2/3/4S	Low	1.60793	High	150.389	High	9.25273
GSM1205591	SEQC	1.20822	1	<1.5 years	Non-amplified	Female	4	Low	2.88158	High	195.028	High	8.01476
GSM1205592	SEQC	7.68219	0	<1.5 years	Non-amplified	Male	1/2/3/4S	Low	-3.50975	Low	0	Low	9.04858
GSM1205593	SEQC	12.6082	0	>=1.5 years	Non-amplified	Male	1/2/3/4S	Low	-9.42476	Low	86.1396	Low	10.987
GSM1205594	SEQC	10.6932	0	<1.5 years	Non-amplified	Female	1/2/3/4S	Low	-2.83879	Low	30.7791	Low	8.86783
GSM1205595	SEQC	12.0822	0	<1.5 years	Non-amplified	Female	1/2/3/4S	Low	-0.663761	Low	30.7791	Low	8.62126
GSM1205596	SEQC	3.15616	1	>=1.5 years	Non-amplified	Male	4	High	-5.15435	Low	186.14	High	10.4534
GSM1205597	SEQC	2.91233	1	>=1.5 years	Non-amplified	Male	4	High	2.16683	High	250.389	High	8.36587
GSM1205598	SEQC	4.46027	0	<1.5 years	NA	Male	4	Low	3.59597	High	NA	NA	8.32837
GSM1205599	SEQC	2.93973	1	>=1.5 years	Amplified	Male	4	High	-4.70593	Low	242.537	High	10.5689
GSM1205600	SEQC	3.64384	0	<1.5 years	Non-amplified	Male	1/2/3/4S	Low	-0.906391	Low	0	Low	7.88488
GSM1205601	SEQC	5.17808	0	<1.5 years	Non-amplified	Male	1/2/3/4S	Low	2.30152	High	64.2493	Low	8.02416
GSM1205602	SEQC	4.29315	0	<1.5 years	Non-amplified	Male	1/2/3/4S	Low	-4.26106	Low	0	Low	8.69511
GSM1205603	SEQC	9.93151	0	<1.5 years	Non-amplified	Male	1/2/3/4S	Low	-3.49466	Low	0	Low	8.7938
GSM1205604	SEQC	8.57808	0	<1.5 years	Non-amplified	Female	1/2/3/4S	Low	-3.56674	Low	30.7791	Low	7.77274
GSM1205605	SEQC	7.8137	0	<1.5 years	Non-amplified	Female	1/2/3/4S	Low	-1.091	Low	30.7791	Low	8.89048
GSM1205606	SEQC	1.99178	1	>=1.5 years	Non-amplified	Male	4	High	-4.88417	Low	186.14	High	10.148
GSM1205607	SEQC	5.52055	0	<1.5 years	Non-amplified	Male	1/2/3/4S	Low	2.3961	High	64.2493	Low	7.48711
GSM1205608	SEQC	1.48219	1	>=1.5 years	Non-amplified	Female	4	High	-1.91038	Low	216.919	High	10.1636
GSM1205609	SEQC	5.95616	0	>=1.5 years	Non-amplified	Male	4	High	4.14533	High	250.389	High	7.63892
GSM1205610	SEQC	0.572603	1	<1.5 years	Amplified	Female	4	High	3.2204	High	251.425	High	7.86546
GSM1205611	SEQC	8.86027	0	>=1.5 years	Non-amplified	Male	4	High	8.54578	High	250.389	High	7.33099
GSM1205612	SEQC	0.99726	1	>=1.5 years	Non-amplified	Male	4	High	2.43925	High	250.389	High	8.1121
GSM1205613	SEQC	1.36438	1	>=1.5 years	Non-amplified	Male	4	High	1.36676	High	250.389	High	9.57792
GSM1205614	SEQC	6.36712	1	>=1.5 years	Non-amplified	Male	4	High	1.47949	High	250.389	High	8.72629
GSM1205615	SEQC	1.13699	1	>=1.5 years	Amplified	Female	4	High	7.14296	High	337.565	High	6.97356
GSM1205616	SEQC	5.6274	0	>=1.5 years	Non-amplified	Male	4	High	3.21961	High	250.389	High	9.08951
GSM1205617	SEQC	7.59178	0	<1.5 years	Non-amplified	Female	4	Low	-1.32167	Low	130.779	High	8.52668
GSM1205618	SEQC	0.945205	1	>=1.5 years	Amplified	Female	4	High	8.53416	High	337.565	High	6.80222
GSM1205619	SEQC	13.8904	0	>=1.5 years	Non-amplified	Female	1/2/3/4S	Low	4.03232	High	181.168	High	7.54257
GSM1205620	SEQC	0.567123	1	>=1.5 years	Amplified	Male	4	High	7.73302	High	306.786	High	7.18591
GSM1205621	SEQC	10.4356	1	>=1.5 years	Non-amplified	Female	4	High	2.88453	High	281.168	High	8.27203
GSM1205622	SEQC	3.98356	1	>=1.5 years	Non-amplified	Female	4	High	-1.03057	Low	216.919	High	9.31865
GSM1205623	SEQC	5.8411	1	>=1.5 years	Non-amplified	Female	4	High	-2.07021	Low	216.919	High	9.76024
GSM1205624	SEQC	8.24932	0	<1.5 years	Non-amplified	Male	4	Low	0.0923742	Low	100	Low	9.32514
GSM1205625	SEQC	2.77808	1	>=1.5 years	Non-amplified	Male	4	High	1.2254	High	250.389	High	8.95676
GSM1205626	SEQC	11.2055	0	>=1.5 years	Amplified	Male	4	High	7.17134	High	306.786	High	6.86024
GSM1205627	SEQC	1.27945	1	>=1.5 years	Non-amplified	Female	4	High	5.15111	High	281.168	High	7.46469
GSM1205628	SEQC	7.72055	0	>=1.5 years	Non-amplified	Male	4	High	-0.836825	Low	186.14	High	9.77694
GSM1205629	SEQC	2.09863	1	>=1.5 years	Non-amplified	Male	4	High	2.83614	High	250.389	High	7.97081
GSM1205630	SEQC	3.38356	1	>=1.5 years	Non-amplified	Male	4	High	3.24723	High	250.389	High	8.98771
GSM1205631	SEQC	6.21644	0	>=1.5 years	Non-amplified	Male	4	High	-4.88136	Low	186.14	High	10.0508
GSM1205632	SEQC	6.69041	0	>=1.5 years	Non-amplified	Female	1/2/3/4S	Low	5.14338	High	181.168	High	8.19383
GSM1205633	SEQC	3.83836	1	>=1.5 years	Non-amplified	Female	4	High	2.13735	High	281.168	High	8.60003
GSM1205634	SEQC	9.78356	0	<1.5 years	Non-amplified	Male	1/2/3/4S	Low	-1.13292	Low	0	Low	8.43105
GSM1205635	SEQC	7.69041	0	<1.5 years	Non-amplified	Male	1/2/3/4S	Low	-1.71161	Low	0	Low	8.3724
GSM1205636	SEQC	2.67945	0	>=1.5 years	Non-amplified	Male	4	High	7.17331	High	250.389	High	7.26535
GSM1205637	SEQC	2.28493	0	>=1.5 years	Non-amplified	Male	4	High	0.125316	Low	186.14	High	8.07618
GSM1205638	SEQC	3.7863	0	>=1.5 years	Non-amplified	Male	4	High	3.23587	High	250.389	High	8.44069
GSM1205639	SEQC	3.40274	0	>=1.5 years	Non-amplified	Female	4	High	-2.5128	Low	216.919	High	8.54495
GSM1205640	SEQC	0.556164	1	<1.5 years	Amplified	Male	4	High	8.69517	High	220.646	High	6.63527
GSM1205641	SEQC	1.16438	1	<1.5 years	Amplified	Female	4	High	0.794995	High	251.425	High	9.78521
GSM1205642	SEQC	1.66575	0	>=1.5 years	Amplified	Male	4	High	4.81231	High	306.786	High	7.09234
GSM1205643	SEQC	1.0411	1	>=1.5 years	Amplified	Female	4	High	-3.44523	Low	273.316	High	9.42917
GSM1205644	SEQC	1.26849	1	>=1.5 years	Amplified	Male	1/2/3/4S	High	4.65657	High	206.786	High	7.31025
GSM1205645	SEQC	1.52055	1	>=1.5 years	Amplified	Male	4	High	0.0582694	Low	242.537	High	7.97957
GSM1205646	SEQC	1.61096	0	>=1.5 years	Non-amplified	Male	4	High	-1.42526	Low	186.14	High	8.64819
GSM1205647	SEQC	0.709589	0	>=1.5 years	Non-amplified	Female	4	High	-3.38157	Low	216.919	High	8.71058
GSM1205648	SEQC	3.46849	0	>=1.5 years	Non-amplified	Female	4	High	-4.96701	Low	216.919	High	9.89439
GSM1205649	SEQC	5.86575	0	>=1.5 years	Non-amplified	Male	4	High	0.451556	Low	186.14	High	8.66749
GSM1205650	SEQC	0.635616	0	>=1.5 years	Amplified	Female	4	High	5.24459	High	337.565	High	7.08894
GSM1205651	SEQC	1.81644	1	>=1.5 years	Amplified	Male	4	High	7.53987	High	306.786	High	6.52971
GSM1205652	SEQC	2.15068	0	>=1.5 years	Amplified	Female	4	High	-1.77141	Low	273.316	High	9.20634
GSM1205653	SEQC	2.64658	0	>=1.5 years	Non-amplified	Male	1/2/3/4S	Low	3.6323	High	150.389	High	8.95529
GSM1205654	SEQC	3.22192	0	<1.5 years	Non-amplified	Male	1/2/3/4S	Low	-4.69637	Low	0	Low	10.3099
GSM1205655	SEQC	2.83562	0	>=1.5 years	Non-amplified	Male	4	High	0.332966	Low	186.14	High	8.83118
GSM1205656	SEQC	0.723288	0	<1.5 years	Non-amplified	Female	1/2/3/4S	Low	-4.03059	Low	30.7791	Low	8.48872
GSM1205657	SEQC	5.10137	0	>=1.5 years	Non-amplified	Female	1/2/3/4S	Low	-3.92398	Low	116.919	Low	9.77488
GSM1205658	SEQC	5.24932	0	<1.5 years	Non-amplified	Male	1/2/3/4S	Low	0.112676	Low	0	Low	7.8734
GSM1205659	SEQC	3.21644	0	>=1.5 years	Non-amplified	Male	4	High	-2.98885	Low	186.14	High	10.445
GSM1205660	SEQC	3.89863	0	<1.5 years	Non-amplified	Male	4	Low	-8.26099	Low	100	Low	11.0415
GSM1205661	SEQC	3.39452	0	<1.5 years	Amplified	Female	4	High	3.95107	High	251.425	High	7.89403
GSM1205662	SEQC	4.96712	0	<1.5 years	Non-amplified	Male	4	Low	-0.863467	Low	100	Low	7.27351
GSM1205663	SEQC	7.31233	0	>=1.5 years	Non-amplified	Male	4	High	-1.63384	Low	186.14	High	8.23871
GSM1205664	SEQC	4.37808	0	<1.5 years	Non-amplified	Male	4	Low	-0.820581	Low	100	Low	9.21409
GSM1205665	SEQC	2.88493	0	<1.5 years	Amplified	Male	4	High	0.969557	High	220.646	High	8.72788
GSM1205666	SEQC	8.15616	0	<1.5 years	Non-amplified	Female	4	Low	-4.61703	Low	130.779	High	8.99274
GSM1205667	SEQC	3.77808	0	>=1.5 years	Amplified	Male	4	High	-0.0547783	Low	242.537	High	10.0021
GSM1205668	SEQC	0.767123	0	<1.5 years	Amplified	Female	4	High	7.77723	High	251.425	High	7.13181
GSM1205669	SEQC	8.87123	0	>=1.5 years	Amplified	Female	4	High	4.69378	High	337.565	High	7.71503
GSM1205670	SEQC	3.40274	0	<1.5 years	Non-amplified	Female	4	Low	-4.08583	Low	130.779	High	9.03829
GSM1205671	SEQC	8.34247	0	<1.5 years	Non-amplified	Male	4	Low	-0.000904359	Low	100	Low	8.63496
GSM1205672	SEQC	4.67123	0	<1.5 years	Non-amplified	Female	4	Low	1.23388	High	195.028	High	7.9231
GSM1205673	SEQC	10.537	0	>=1.5 years	Non-amplified	Male	4	High	0.294009	Low	186.14	High	9.00506
GSM1205674	SEQC	0.0328767	1	>=1.5 years	Amplified	Female	4	High	7.51605	High	337.565	High	6.51345
GSM1205675	SEQC	1.24384	1	>=1.5 years	Amplified	Male	4	High	6.13217	High	306.786	High	7.05282
GSM1205676	SEQC	2.54247	1	>=1.5 years	Non-amplified	Male	4	High	1.2451	High	250.389	High	8.13238
GSM1205677	SEQC	2.1863	1	>=1.5 years	Non-amplified	Male	4	High	9.3878	High	250.389	High	6.4541
GSM1205678	SEQC	8.18904	0	<1.5 years	Non-amplified	Male	4	Low	3.66242	High	164.249	High	7.9169
GSM1205679	SEQC	3.21644	1	>=1.5 years	Non-amplified	Female	4	High	0.590559	High	281.168	High	9.1009
GSM1205680	SEQC	1.30411	1	>=1.5 years	Amplified	Female	4	High	8.24778	High	337.565	High	7.42707
GSM1205681	SEQC	1.62466	1	>=1.5 years	Amplified	Male	4	High	-0.990275	Low	242.537	High	9.48806
GSM1205682	SEQC	0.59726	1	>=1.5 years	Non-amplified	Male	4	High	3.91829	High	250.389	High	6.52543
GSM1205683	SEQC	3.25205	1	>=1.5 years	Non-amplified	Male	4	High	1.58228	High	250.389	High	9.10862
GSM1205684	SEQC	2.89863	1	>=1.5 years	Non-amplified	Male	4	High	5.21485	High	250.389	High	7.8283
GSM1205685	SEQC	1.64384	0	>=1.5 years	Non-amplified	Female	4	High	-0.614414	Low	216.919	High	8.99339
GSM1205686	SEQC	7.50411	0	<1.5 years	Amplified	Female	4	High	6.62949	High	251.425	High	6.41345
GSM1205687	SEQC	13.3973	0	<1.5 years	Non-amplified	Male	1/2/3/4S	Low	1.16024	High	64.2493	Low	9.20307
GSM1205688	SEQC	11.2603	0	<1.5 years	Non-amplified	Male	1/2/3/4S	Low	-0.104898	Low	0	Low	9.01608
GSM1205689	SEQC	4.27397	0	<1.5 years	Non-amplified	Female	1/2/3/4S	Low	0.469899	Low	30.7791	Low	8.91127
GSM1205690	SEQC	3.53425	0	<1.5 years	Non-amplified	Male	1/2/3/4S	Low	-4.58633	Low	0	Low	8.73605
GSM1205691	SEQC	0.547945	1	>=1.5 years	Non-amplified	Male	4	High	3.81643	High	250.389	High	8.44786
GSM1205692	SEQC	6.08767	0	<1.5 years	Non-amplified	Male	4	Low	1.79682	High	164.249	High	7.5958
GSM1205693	SEQC	1.35616	1	<1.5 years	Amplified	Male	4	High	6.77807	High	220.646	High	6.67896
GSM1205694	SEQC	2.38356	1	>=1.5 years	Amplified	Male	4	High	2.6303	High	306.786	High	8.17625
GSM1205695	SEQC	3.8274	1	>=1.5 years	Non-amplified	Female	4	High	1.31878	High	281.168	High	10.9824
GSM1205696	SEQC	3.27397	0	<1.5 years	Amplified	Male	1/2/3/4S	High	1.1195	High	120.646	Low	7.09176
GSM1205697	SEQC	3.81096	0	<1.5 years	Amplified	Female	1/2/3/4S	High	0.433531	Low	87.1762	Low	8.96507
GSM1205698	SEQC	1.58082	0	<1.5 years	Amplified	Male	4	High	6.75302	High	220.646	High	7.6192
GSM1205699	SEQC	1.7863	0	<1.5 years	Non-amplified	Female	4	Low	0.970982	High	195.028	High	7.67613
GSM1205700	SEQC	1.72329	0	<1.5 years	Non-amplified	Female	1/2/3/4S	Low	-2.03549	Low	30.7791	Low	8.63161
GSM1205701	SEQC	0.457534	1	>=1.5 years	Non-amplified	Male	4	High	3.425	High	250.389	High	7.58927
GSM1205702	SEQC	1.10685	0	<1.5 years	Amplified	Female	4	High	3.82274	High	251.425	High	6.4844
GSM1205703	SEQC	1.78356	0	>=1.5 years	Non-amplified	Female	4	High	-1.83858	Low	216.919	High	8.62146
GSM1205704	SEQC	0.734247	0	>=1.5 years	Non-amplified	Male	4	High	1.64729	High	250.389	High	8.89132
GSM1205705	SEQC	0.482192	0	<1.5 years	Non-amplified	Male	4	Low	2.01385	High	164.249	High	7.97915
GSM1205706	SEQC	1.77534	0	>=1.5 years	Amplified	Male	4	High	-2.74185	Low	242.537	High	9.58026
GSM1205707	SEQC	7.90685	0	<1.5 years	Non-amplified	Male	1/2/3/4S	Low	-2.97909	Low	0	Low	8.91606
GSM1205708	SEQC	7.09863	0	<1.5 years	Non-amplified	Female	1/2/3/4S	Low	-2.23258	Low	30.7791	Low	8.14811
GSM1205709	SEQC	3.38356	0	<1.5 years	Non-amplified	Female	1/2/3/4S	Low	-0.418392	Low	30.7791	Low	8.5533
GSM1205710	SEQC	4.89863	0	<1.5 years	Non-amplified	Female	1/2/3/4S	Low	-3.04054	Low	30.7791	Low	8.45164
GSM1205711	SEQC	5.2137	0	<1.5 years	Non-amplified	Female	1/2/3/4S	Low	-0.117983	Low	30.7791	Low	8.13779
GSM1205712	SEQC	0.717808	1	>=1.5 years	Amplified	Male	4	High	5.36175	High	306.786	High	8.06589
GSM1205713	SEQC	2.90137	0	>=1.5 years	Non-amplified	Female	1/2/3/4S	Low	-2.9609	Low	116.919	Low	8.95997
GSM1205714	SEQC	2.68767	0	<1.5 years	Non-amplified	Male	1/2/3/4S	Low	-7.45552	Low	0	Low	9.94304
GSM1205715	SEQC	9.7726	0	>=1.5 years	Non-amplified	Male	4	High	4.26924	High	250.389	High	7.60545
GSM1205716	SEQC	4.19452	0	>=1.5 years	Non-amplified	Female	1/2/3/4S	Low	-1.2331	Low	116.919	Low	8.67108
GSM1205717	SEQC	0.627397	0	>=1.5 years	Non-amplified	Male	4	High	1.86727	High	250.389	High	7.84322
GSM1205718	SEQC	1.04932	0	>=1.5 years	Amplified	Male	4	High	2.34228	High	306.786	High	8.63428
GSM1205719	SEQC	0.416438	0	<1.5 years	Non-amplified	Male	4	Low	-4.6483	Low	100	Low	10.1397
GSM1205720	SEQC	5.07945	0	<1.5 years	Non-amplified	Female	1/2/3/4S	Low	3.92027	High	95.0284	Low	7.65767
GSM1205721	SEQC	0.512329	0	>=1.5 years	Amplified	Female	1/2/3/4S	High	3.58122	High	237.565	High	8.60163
GSM1205722	SEQC	0.252055	0	>=1.5 years	Amplified	Female	1/2/3/4S	High	-2.81177	Low	173.316	High	9.98622
GSM1205723	SEQC	1.13151	0	<1.5 years	Amplified	Male	1/2/3/4S	High	2.50857	High	120.646	Low	7.3516
GSM1205724	SEQC	3.06027	0	<1.5 years	Amplified	Male	4	High	2.99196	High	220.646	High	7.48664
GSM1205725	SEQC	2.72603	0	<1.5 years	Non-amplified	Female	4	Low	2.42727	High	195.028	High	8.19756
GSM1205726	SEQC	2.40274	0	>=1.5 years	Amplified	Female	4	High	4.66581	High	337.565	High	6.80397
GSM1205727	SEQC	3.00822	0	>=1.5 years	Amplified	Female	4	High	1.77962	High	337.565	High	7.60391
GSM1205728	SEQC	2.70411	0	>=1.5 years	Non-amplified	Male	4	High	-2.62976	Low	186.14	High	10.2031
GSM1205729	SEQC	2.44384	1	>=1.5 years	Amplified	Male	4	High	1.69532	High	306.786	High	9.14074
GSM1205730	SEQC	12.2932	0	<1.5 years	Non-amplified	Male	1/2/3/4S	Low	-0.313273	Low	0	Low	7.41093
GSM1205731	SEQC	13.2274	0	<1.5 years	Non-amplified	Male	1/2/3/4S	Low	-2.385	Low	0	Low	8.30295
GSM1205732	SEQC	6.7589	0	<1.5 years	Non-amplified	Male	1/2/3/4S	Low	-1.46065	Low	0	Low	9.36136
GSM1205733	SEQC	15.8356	0	<1.5 years	Non-amplified	Male	1/2/3/4S	Low	1.02822	High	64.2493	Low	7.10579
GSM1205734	SEQC	13.3781	0	<1.5 years	Non-amplified	Female	1/2/3/4S	Low	-1.28685	Low	30.7791	Low	8.91924
GSM1205735	SEQC	7.59452	0	<1.5 years	Non-amplified	Female	1/2/3/4S	Low	-3.01556	Low	30.7791	Low	9.78924
NBC-1	E-MTAB-8248	1.04038	1	>=1.5 years	Amplified	NA	4	NA	-3.16842	Low	NA	NA	9.47094
NBC-10	E-MTAB-8248	4.89254	0	>=1.5 years	NA	NA	4	NA	-6.59868	Low	NA	NA	10.8076
NBC-100	E-MTAB-8248	6.41752	0	<1.5 years	Non-amplified	NA	1/2/3/4S	NA	0.638035	Low	NA	NA	7.47317
NBC-101	E-MTAB-8248	5.7796	0	<1.5 years	Non-amplified	NA	4	NA	-0.749959	Low	NA	NA	7.44669
NBC-102	E-MTAB-8248	5.04312	0	>=1.5 years	Non-amplified	NA	1/2/3/4S	NA	0.736458	Low	NA	NA	7.81928
NBC-103	E-MTAB-8248	0.235455	0	<1.5 years	Non-amplified	NA	1/2/3/4S	NA	-7.13298	Low	NA	NA	9.67665
NBC-104	E-MTAB-8248	5.69199	0	<1.5 years	Non-amplified	NA	4	NA	1.12602	High	NA	NA	8.57465
NBC-105	E-MTAB-8248	4.44627	0	<1.5 years	Non-amplified	NA	1/2/3/4S	NA	-0.880123	Low	NA	NA	8.01292
NBC-106	E-MTAB-8248	4.98289	0	<1.5 years	Non-amplified	NA	1/2/3/4S	NA	-4.13139	Low	NA	NA	8.3567
NBC-107	E-MTAB-8248	5.66461	0	<1.5 years	Non-amplified	NA	4	NA	2.92894	High	NA	NA	7.71115
NBC-108	E-MTAB-8248	4.72005	0	>=1.5 years	Non-amplified	NA	1/2/3/4S	NA	0.295139	Low	NA	NA	8.98498
NBC-109	E-MTAB-8248	1.8371	1	>=1.5 years	Non-amplified	NA	4	NA	1.10353	High	NA	NA	7.6875
NBC-11	E-MTAB-8248	3.83573	1	>=1.5 years	Non-amplified	NA	4	NA	2.56524	High	NA	NA	8.62018
NBC-111	E-MTAB-8248	5.42642	0	<1.5 years	Non-amplified	NA	1/2/3/4S	NA	-5.08196	Low	NA	NA	9.10163
NBC-112	E-MTAB-8248	4.88706	0	<1.5 years	Non-amplified	NA	1/2/3/4S	NA	2.86192	High	NA	NA	6.64786
NBC-113	E-MTAB-8248	2.37098	0	<1.5 years	Non-amplified	NA	1/2/3/4S	NA	-0.772322	Low	NA	NA	7.90431
NBC-114	E-MTAB-8248	0.941821	1	>=1.5 years	Non-amplified	NA	4	NA	-0.18752	Low	NA	NA	8.04199
NBC-115	E-MTAB-8248	2.26146	0	<1.5 years	Non-amplified	NA	1/2/3/4S	NA	-2.48929	Low	NA	NA	8.14911
NBC-118	E-MTAB-8248	5.53867	0	<1.5 years	Non-amplified	NA	4	NA	-1.57784	Low	NA	NA	8.34119
NBC-12	E-MTAB-8248	2.31622	1	>=1.5 years	Non-amplified	NA	1/2/3/4S	NA	1.051	High	NA	NA	7.93257
NBC-120	E-MTAB-8248	5.31143	0	>=1.5 years	Non-amplified	NA	1/2/3/4S	NA	-1.23587	Low	NA	NA	9.30264
NBC-122	E-MTAB-8248	3.76728	0	<1.5 years	Non-amplified	NA	1/2/3/4S	NA	-3.11477	Low	NA	NA	8.90065
NBC-123	E-MTAB-8248	5.19097	0	<1.5 years	Non-amplified	NA	1/2/3/4S	NA	-2.67856	Low	NA	NA	8.84889
NBC-124	E-MTAB-8248	5.27584	0	<1.5 years	Non-amplified	NA	1/2/3/4S	NA	-5.64022	Low	NA	NA	9.17055
NBC-125	E-MTAB-8248	1.64545	0	>=1.5 years	Non-amplified	NA	1/2/3/4S	NA	-1.59317	Low	NA	NA	8.38787
NBC-126	E-MTAB-8248	5.0705	0	<1.5 years	Non-amplified	NA	1/2/3/4S	NA	-1.65249	Low	NA	NA	8.23599
NBC-128	E-MTAB-8248	4.01369	0	<1.5 years	Non-amplified	NA	1/2/3/4S	NA	-5.63864	Low	NA	NA	9.07326
NBC-129	E-MTAB-8248	3.90965	0	<1.5 years	Non-amplified	NA	1/2/3/4S	NA	0.904598	Low	NA	NA	7.37933
NBC-130	E-MTAB-8248	3.94251	0	<1.5 years	Non-amplified	NA	1/2/3/4S	NA	-1.44477	Low	NA	NA	7.83264
NBC-131	E-MTAB-8248	4.44901	0	<1.5 years	Non-amplified	NA	4	NA	-3.23766	Low	NA	NA	8.56327
NBC-133	E-MTAB-8248	4.3614	0	<1.5 years	Non-amplified	NA	1/2/3/4S	NA	-4.95356	Low	NA	NA	8.96992
NBC-134	E-MTAB-8248	4.24641	0	<1.5 years	Non-amplified	NA	1/2/3/4S	NA	-2.45682	Low	NA	NA	8.51602
NBC-135	E-MTAB-8248	3.65503	0	>=1.5 years	Non-amplified	NA	1/2/3/4S	NA	1.63495	High	NA	NA	7.5666
NBC-136	E-MTAB-8248	1.93018	0	<1.5 years	Non-amplified	NA	1/2/3/4S	NA	-1.50069	Low	NA	NA	7.82628
NBC-138	E-MTAB-8248	3.39493	0	<1.5 years	Non-amplified	NA	1/2/3/4S	NA	-4.32041	Low	NA	NA	9.33631
NBC-139	E-MTAB-8248	4.04381	0	<1.5 years	Non-amplified	NA	1/2/3/4S	NA	-1.56662	Low	NA	NA	7.63554
NBC-141	E-MTAB-8248	3.52909	0	<1.5 years	Non-amplified	NA	1/2/3/4S	NA	-1.77333	Low	NA	NA	8.98219
NBC-142	E-MTAB-8248	3.77002	0	<1.5 years	Non-amplified	NA	1/2/3/4S	NA	-5.57794	Low	NA	NA	9.58421
NBC-143	E-MTAB-8248	4.23272	0	<1.5 years	Non-amplified	NA	1/2/3/4S	NA	-1.77838	Low	NA	NA	7.95611
NBC-144	E-MTAB-8248	4.00821	0	<1.5 years	Non-amplified	NA	1/2/3/4S	NA	-2.40529	Low	NA	NA	7.95216
NBC-145	E-MTAB-8248	4.00548	0	>=1.5 years	Non-amplified	NA	4	NA	-2.10994	Low	NA	NA	8.90446
NBC-146	E-MTAB-8248	3.20055	0	<1.5 years	Non-amplified	NA	1/2/3/4S	NA	-2.72323	Low	NA	NA	7.85222
NBC-148	E-MTAB-8248	3.1102	0	<1.5 years	Non-amplified	NA	4	NA	1.42064	High	NA	NA	7.08615
NBC-149	E-MTAB-8248	3.55647	0	<1.5 years	Non-amplified	NA	1/2/3/4S	NA	0.323044	Low	NA	NA	7.73036
NBC-150	E-MTAB-8248	1.0705	1	<1.5 years	Amplified	NA	4	NA	6.7768	High	NA	NA	7.10508
NBC-151	E-MTAB-8248	1.30869	1	>=1.5 years	Amplified	NA	4	NA	0.694184	Low	NA	NA	8.64047
NBC-152	E-MTAB-8248	7.16769	0	<1.5 years	Amplified	NA	1/2/3/4S	NA	3.07631	High	NA	NA	6.99619
NBC-153	E-MTAB-8248	10.5599	0	>=1.5 years	Amplified	NA	4	NA	4.72298	High	NA	NA	7.72153
NBC-154	E-MTAB-8248	5.50582	0	>=1.5 years	Amplified	NA	1/2/3/4S	NA	5.06934	High	NA	NA	8.10969
NBC-155	E-MTAB-8248	10.5955	0	<1.5 years	Amplified	NA	4	NA	3.83604	High	NA	NA	8.40889
NBC-156	E-MTAB-8248	9.69199	0	<1.5 years	Amplified	NA	1/2/3/4S	NA	2.6952	High	NA	NA	7.4441
NBC-157	E-MTAB-8248	1.13895	1	>=1.5 years	Amplified	NA	1/2/3/4S	NA	6.82638	High	NA	NA	7.44953
NBC-158	E-MTAB-8248	0.77755	0	<1.5 years	Amplified	NA	4	NA	7.69767	High	NA	NA	7.22925
NBC-159	E-MTAB-8248	5.53046	0	>=1.5 years	Amplified	NA	4	NA	0.836354	Low	NA	NA	9.08081
NBC-16	E-MTAB-8248	2.46133	1	>=1.5 years	Non-amplified	NA	4	NA	1.57172	High	NA	NA	7.96188
NBC-160	E-MTAB-8248	0.750171	0	>=1.5 years	Amplified	NA	4	NA	0.453178	Low	NA	NA	8.42404
NBC-164	E-MTAB-8248	10.4914	0	>=1.5 years	Amplified	NA	4	NA	3.78957	High	NA	NA	7.30884
NBC-166	E-MTAB-8248	9.73306	0	<1.5 years	Amplified	NA	1/2/3/4S	NA	1.71808	High	NA	NA	7.1684
NBC-167	E-MTAB-8248	9.3306	0	>=1.5 years	Amplified	NA	4	NA	0.449762	Low	NA	NA	10.016
NBC-168	E-MTAB-8248	5.70842	0	<1.5 years	Amplified	NA	4	NA	3.19051	High	NA	NA	7.552
NBC-169	E-MTAB-8248	2.59548	1	>=1.5 years	Amplified	NA	4	NA	-1.14549	Low	NA	NA	9.24612
NBC-17	E-MTAB-8248	7.54825	0	>=1.5 years	Non-amplified	NA	4	NA	-1.43266	Low	NA	NA	8.68285
NBC-170	E-MTAB-8248	8.62697	0	>=1.5 years	Amplified	NA	4	NA	5.11237	High	NA	NA	6.91049
NBC-171	E-MTAB-8248	3.61944	1	>=1.5 years	Amplified	NA	4	NA	2.31398	High	NA	NA	7.66271
NBC-172	E-MTAB-8248	1.8152	1	>=1.5 years	Amplified	NA	4	NA	8.07137	High	NA	NA	6.6752
NBC-173	E-MTAB-8248	1.56605	1	>=1.5 years	Amplified	NA	4	NA	-1.52462	Low	NA	NA	8.96393
NBC-174	E-MTAB-8248	0.635181	0	>=1.5 years	Amplified	NA	4	NA	5.48888	High	NA	NA	7.19131
NBC-175	E-MTAB-8248	6.47228	0	<1.5 years	Amplified	NA	4	NA	4.18818	High	NA	NA	6.62907
NBC-176	E-MTAB-8248	6.51061	0	>=1.5 years	Amplified	NA	4	NA	2.5864	High	NA	NA	8.65015
NBC-177	E-MTAB-8248	1.41821	0	>=1.5 years	Amplified	NA	1/2/3/4S	NA	3.73053	High	NA	NA	8.62483
NBC-178	E-MTAB-8248	1.40726	1	<1.5 years	Amplified	NA	1/2/3/4S	NA	2.91024	High	NA	NA	7.3974
NBC-179	E-MTAB-8248	1.45654	1	>=1.5 years	Amplified	NA	4	NA	2.99867	High	NA	NA	7.60882
NBC-18	E-MTAB-8248	0.733744	0	>=1.5 years	Non-amplified	NA	4	NA	1.7635	High	NA	NA	8.96199
NBC-180	E-MTAB-8248	5.67556	0	>=1.5 years	Amplified	NA	1/2/3/4S	NA	-2.43805	Low	NA	NA	10.0136
NBC-181	E-MTAB-8248	2.92129	1	>=1.5 years	Amplified	NA	4	NA	4.23663	High	NA	NA	7.79925
NBC-182	E-MTAB-8248	1.30869	1	>=1.5 years	Amplified	NA	1/2/3/4S	NA	4.38413	High	NA	NA	7.76059
NBC-183	E-MTAB-8248	4.39151	0	>=1.5 years	Amplified	NA	4	NA	2.66337	High	NA	NA	8.99452
NBC-185	E-MTAB-8248	4.16975	1	>=1.5 years	Amplified	NA	4	NA	5.61374	High	NA	NA	7.67821
NBC-187	E-MTAB-8248	4.29295	0	<1.5 years	Amplified	NA	1/2/3/4S	NA	4.71307	High	NA	NA	8.14503
NBC-188	E-MTAB-8248	3.44969	1	>=1.5 years	Amplified	NA	4	NA	1.07984	High	NA	NA	8.55652
NBC-189	E-MTAB-8248	0.0876112	1	<1.5 years	Amplified	NA	1/2/3/4S	NA	1.05998	High	NA	NA	7.53977
NBC-190	E-MTAB-8248	0.323066	0	<1.5 years	Amplified	NA	1/2/3/4S	NA	6.05646	High	NA	NA	6.63216
NBC-191	E-MTAB-8248	3.2909	0	>=1.5 years	Amplified	NA	1/2/3/4S	NA	7.00963	High	NA	NA	7.64436
NBC-193	E-MTAB-8248	1.42916	1	>=1.5 years	Non-amplified	NA	1/2/3/4S	NA	3.14765	High	NA	NA	7.73149
NBC-194	E-MTAB-8248	10.0123	0	<1.5 years	Non-amplified	NA	1/2/3/4S	NA	-2.20401	Low	NA	NA	9.21227
NBC-195	E-MTAB-8248	8.75291	0	<1.5 years	Non-amplified	NA	1/2/3/4S	NA	0.267375	Low	NA	NA	7.62113
NBC-197	E-MTAB-8248	7.06366	0	<1.5 years	Non-amplified	NA	1/2/3/4S	NA	-1.89046	Low	NA	NA	10.2724
NBC-199	E-MTAB-8248	6.69678	0	<1.5 years	Non-amplified	NA	4	NA	2.38993	High	NA	NA	7.87526
NBC-20	E-MTAB-8248	5.87543	0	>=1.5 years	Non-amplified	NA	1/2/3/4S	NA	-4.09267	Low	NA	NA	10.4538
NBC-200	E-MTAB-8248	5.50308	0	<1.5 years	Non-amplified	NA	1/2/3/4S	NA	-3.50582	Low	NA	NA	8.53586
NBC-201	E-MTAB-8248	4.18617	0	<1.5 years	Non-amplified	NA	1/2/3/4S	NA	0.246894	Low	NA	NA	8.01256
NBC-202	E-MTAB-8248	1.013	0	>=1.5 years	Non-amplified	NA	4	NA	3.18636	High	NA	NA	7.75246
NBC-204	E-MTAB-8248	2.55441	0	<1.5 years	Non-amplified	NA	4	NA	-2.08717	Low	NA	NA	8.2635
NBC-205	E-MTAB-8248	3.72621	0	>=1.5 years	Non-amplified	NA	4	NA	3.22286	High	NA	NA	8.33584
NBC-206	E-MTAB-8248	3.52909	0	>=1.5 years	Non-amplified	NA	1/2/3/4S	NA	-2.0391	Low	NA	NA	8.73264
NBC-207	E-MTAB-8248	3.46612	0	<1.5 years	Amplified	NA	4	NA	4.20128	High	NA	NA	8.11959
NBC-21	E-MTAB-8248	0.383299	0	>=1.5 years	Non-amplified	NA	4	NA	-2.86838	Low	NA	NA	10.1559
NBC-210	E-MTAB-8248	4.06023	0	>=1.5 years	Amplified	NA	4	NA	2.9684	High	NA	NA	7.18418
NBC-211	E-MTAB-8248	1.62081	1	>=1.5 years	Amplified	NA	1/2/3/4S	NA	6.14639	High	NA	NA	7.34494
NBC-212	E-MTAB-8248	4.03559	0	<1.5 years	Amplified	NA	1/2/3/4S	NA	0.912459	Low	NA	NA	9.00049
NBC-215	E-MTAB-8248	4.90897	0	>=1.5 years	Non-amplified	NA	1/2/3/4S	NA	0.933886	Low	NA	NA	7.97026
NBC-217	E-MTAB-8248	1.72758	1	>=1.5 years	Non-amplified	NA	4	NA	1.22195	High	NA	NA	8.20984
NBC-218	E-MTAB-8248	5.85626	0	<1.5 years	Non-amplified	NA	4	NA	-1.05648	Low	NA	NA	8.0288
NBC-219	E-MTAB-8248	14.0479	0	<1.5 years	Non-amplified	NA	1/2/3/4S	NA	-2.23953	Low	NA	NA	8.98329
NBC-22	E-MTAB-8248	2.42026	1	>=1.5 years	Non-amplified	NA	4	NA	3.26812	High	NA	NA	7.7284
NBC-220	E-MTAB-8248	3.07461	1	>=1.5 years	Non-amplified	NA	1/2/3/4S	NA	2.31402	High	NA	NA	7.57954
NBC-221	E-MTAB-8248	1.64545	1	>=1.5 years	Non-amplified	NA	4	NA	-1.99739	Low	NA	NA	9.20683
NBC-223	E-MTAB-8248	5.13621	0	<1.5 years	Non-amplified	NA	1/2/3/4S	NA	-1.24679	Low	NA	NA	8.00032
NBC-224	E-MTAB-8248	5.10335	0	>=1.5 years	Non-amplified	NA	1/2/3/4S	NA	2.90288	High	NA	NA	7.52957
NBC-225	E-MTAB-8248	19.7372	0	<1.5 years	Non-amplified	NA	4	NA	-8.23225	Low	NA	NA	11.5583
NBC-226	E-MTAB-8248	15.7536	0	>=1.5 years	Non-amplified	NA	1/2/3/4S	NA	3.20835	High	NA	NA	8.30021
NBC-227	E-MTAB-8248	10.9897	0	<1.5 years	Non-amplified	NA	1/2/3/4S	NA	0.664942	Low	NA	NA	7.66043
NBC-228	E-MTAB-8248	7.68789	1	>=1.5 years	Non-amplified	NA	4	NA	-3.5293	Low	NA	NA	10.9826
NBC-229	E-MTAB-8248	15.5236	0	>=1.5 years	Non-amplified	NA	1/2/3/4S	NA	3.1569	High	NA	NA	9.37212
NBC-23	E-MTAB-8248	3.36482	0	>=1.5 years	Non-amplified	NA	4	NA	-0.634765	Low	NA	NA	9.17776
NBC-230	E-MTAB-8248	13.6099	0	>=1.5 years	Non-amplified	NA	4	NA	0.674111	Low	NA	NA	8.91054
NBC-231	E-MTAB-8248	10.5708	0	>=1.5 years	Non-amplified	NA	4	NA	-1.0786	Low	NA	NA	9.82582
NBC-233	E-MTAB-8248	11.5784	0	>=1.5 years	Non-amplified	NA	4	NA	-2.00629	Low	NA	NA	9.19577
NBC-234	E-MTAB-8248	12.1478	0	>=1.5 years	Non-amplified	NA	4	NA	0.388157	Low	NA	NA	8.74071
NBC-235	E-MTAB-8248	6.63381	1	>=1.5 years	Non-amplified	NA	4	NA	-3.22176	Low	NA	NA	10.4938
NBC-236	E-MTAB-8248	12.0438	0	>=1.5 years	Non-amplified	NA	4	NA	-4.29369	Low	NA	NA	9.32292
NBC-237	E-MTAB-8248	9.0924	1	>=1.5 years	Non-amplified	NA	1/2/3/4S	NA	0.710316	Low	NA	NA	7.96739
NBC-239	E-MTAB-8248	8.34223	0	>=1.5 years	Non-amplified	NA	4	NA	-1.52386	Low	NA	NA	9.70039
NBC-24	E-MTAB-8248	2.53525	1	>=1.5 years	Non-amplified	NA	4	NA	3.71054	High	NA	NA	7.78263
NBC-240	E-MTAB-8248	5.79055	0	>=1.5 years	Non-amplified	NA	1/2/3/4S	NA	1.20711	High	NA	NA	8.01723
NBC-241	E-MTAB-8248	0.43258	1	>=1.5 years	Non-amplified	NA	4	NA	3.548	High	NA	NA	7.63048
NBC-242	E-MTAB-8248	2.44216	1	>=1.5 years	Non-amplified	NA	1/2/3/4S	NA	5.20487	High	NA	NA	7.70227
NBC-243	E-MTAB-8248	6.43395	0	>=1.5 years	Non-amplified	NA	4	NA	-1.82552	Low	NA	NA	9.73501
NBC-246	E-MTAB-8248	5.61533	0	>=1.5 years	Non-amplified	NA	1/2/3/4S	NA	-0.806998	Low	NA	NA	8.58774
NBC-247	E-MTAB-8248	4.99384	1	>=1.5 years	Non-amplified	NA	4	NA	-1.74226	Low	NA	NA	8.69809
NBC-248	E-MTAB-8248	4.45448	0	>=1.5 years	Non-amplified	NA	1/2/3/4S	NA	-4.05971	Low	NA	NA	10.703
NBC-249	E-MTAB-8248	4.28474	0	>=1.5 years	Non-amplified	NA	1/2/3/4S	NA	1.65752	High	NA	NA	7.80261
NBC-25	E-MTAB-8248	7.69884	0	>=1.5 years	Amplified	NA	4	NA	-2.35071	Low	NA	NA	9.59435
NBC-250	E-MTAB-8248	3.75907	0	>=1.5 years	Non-amplified	NA	4	NA	-0.458896	Low	NA	NA	9.13769
NBC-251	E-MTAB-8248	4.38604	0	>=1.5 years	Non-amplified	NA	4	NA	-3.5395	Low	NA	NA	9.47272
NBC-252	E-MTAB-8248	1.74401	1	>=1.5 years	Non-amplified	NA	4	NA	1.02985	High	NA	NA	8.28003
NBC-255	E-MTAB-8248	2.71869	0	>=1.5 years	Non-amplified	NA	4	NA	3.54178	High	NA	NA	7.48423
NBC-256	E-MTAB-8248	2.75975	0	>=1.5 years	Non-amplified	NA	1/2/3/4S	NA	-2.45409	Low	NA	NA	9.41117
NBC-257	E-MTAB-8248	16.898	0	>=1.5 years	Non-amplified	NA	4	NA	4.15881	High	NA	NA	7.9609
NBC-258	E-MTAB-8248	9.73854	0	>=1.5 years	Non-amplified	NA	4	NA	1.6141	High	NA	NA	8.13994
NBC-259	E-MTAB-8248	4.58316	1	>=1.5 years	Non-amplified	NA	1/2/3/4S	NA	-3.73199	Low	NA	NA	9.26893
NBC-26	E-MTAB-8248	1.31417	1	>=1.5 years	Non-amplified	NA	1/2/3/4S	NA	2.8839	High	NA	NA	7.09891
NBC-260	E-MTAB-8248	9.82615	0	>=1.5 years	Non-amplified	NA	1/2/3/4S	NA	4.05039	High	NA	NA	7.78951
NBC-263	E-MTAB-8248	8.47639	0	>=1.5 years	Non-amplified	NA	1/2/3/4S	NA	0.620627	Low	NA	NA	7.50418
NBC-264	E-MTAB-8248	7.47433	0	>=1.5 years	Non-amplified	NA	4	NA	0.228815	Low	NA	NA	8.10445
NBC-265	E-MTAB-8248	6.6475	0	>=1.5 years	Non-amplified	NA	1/2/3/4S	NA	3.0002	High	NA	NA	7.77796
NBC-266	E-MTAB-8248	6.29979	0	>=1.5 years	Non-amplified	NA	4	NA	1.83989	High	NA	NA	7.87731
NBC-269	E-MTAB-8248	1.75222	1	>=1.5 years	Non-amplified	NA	4	NA	-3.26625	Low	NA	NA	9.97014
NBC-27	E-MTAB-8248	4.4627	1	>=1.5 years	Non-amplified	NA	4	NA	2.92409	High	NA	NA	7.41164
NBC-270	E-MTAB-8248	16.0438	0	>=1.5 years	Non-amplified	NA	1/2/3/4S	NA	2.42082	High	NA	NA	8.35589
NBC-273	E-MTAB-8248	8.93361	0	>=1.5 years	Non-amplified	NA	1/2/3/4S	NA	-1.6581	Low	NA	NA	9.22587
NBC-29	E-MTAB-8248	3.32375	0	>=1.5 years	Non-amplified	NA	4	NA	-4.06312	Low	NA	NA	10.1879
NBC-3	E-MTAB-8248	8.49008	0	>=1.5 years	Non-amplified	NA	4	NA	-4.88164	Low	NA	NA	9.93585
NBC-30	E-MTAB-8248	7.82478	0	<1.5 years	Amplified	NA	4	NA	4.9189	High	NA	NA	7.22488
NBC-31	E-MTAB-8248	2.15195	1	>=1.5 years	Amplified	NA	4	NA	1.05317	High	NA	NA	9.20517
NBC-32	E-MTAB-8248	3.6386	0	>=1.5 years	Amplified	NA	4	NA	-1.74283	Low	NA	NA	9.17908
NBC-34	E-MTAB-8248	14.59	0	>=1.5 years	Non-amplified	NA	1/2/3/4S	NA	-1.35658	Low	NA	NA	10.2407
NBC-35	E-MTAB-8248	2.72142	0	<1.5 years	Non-amplified	NA	1/2/3/4S	NA	-0.767952	Low	NA	NA	8.48169
NBC-36	E-MTAB-8248	18.9925	0	<1.5 years	Non-amplified	NA	1/2/3/4S	NA	2.61104	High	NA	NA	7.50706
NBC-37	E-MTAB-8248	15.7016	0	>=1.5 years	Non-amplified	NA	1/2/3/4S	NA	-1.33991	Low	NA	NA	8.75668
NBC-38	E-MTAB-8248	15.8385	0	<1.5 years	Non-amplified	NA	1/2/3/4S	NA	-0.24241	Low	NA	NA	7.83492
NBC-39	E-MTAB-8248	13.911	0	<1.5 years	Non-amplified	NA	1/2/3/4S	NA	2.98103	High	NA	NA	7.46934
NBC-4	E-MTAB-8248	8.6078	0	>=1.5 years	Non-amplified	NA	4	NA	0.257743	Low	NA	NA	8.87474
NBC-40	E-MTAB-8248	9.77687	0	<1.5 years	Non-amplified	NA	1/2/3/4S	NA	-0.756082	Low	NA	NA	8.47691
NBC-41	E-MTAB-8248	9.60438	0	<1.5 years	Non-amplified	NA	1/2/3/4S	NA	1.55533	High	NA	NA	8.01428
NBC-42	E-MTAB-8248	15.7235	0	<1.5 years	Non-amplified	NA	1/2/3/4S	NA	-0.709128	Low	NA	NA	8.78384
NBC-43	E-MTAB-8248	10.0479	0	<1.5 years	Non-amplified	NA	1/2/3/4S	NA	-2.34226	Low	NA	NA	8.18374
NBC-44	E-MTAB-8248	15.1951	0	>=1.5 years	Non-amplified	NA	1/2/3/4S	NA	-3.73854	Low	NA	NA	8.64322
NBC-45	E-MTAB-8248	11.9316	0	<1.5 years	Non-amplified	NA	1/2/3/4S	NA	-3.30668	Low	NA	NA	9.06611
NBC-46	E-MTAB-8248	11.0116	0	<1.5 years	Non-amplified	NA	1/2/3/4S	NA	0.541909	Low	NA	NA	7.2913
NBC-47	E-MTAB-8248	11.2115	0	<1.5 years	Non-amplified	NA	1/2/3/4S	NA	2.53637	High	NA	NA	7.03001
NBC-48	E-MTAB-8248	11.5127	0	>=1.5 years	Non-amplified	NA	1/2/3/4S	NA	4.92671	High	NA	NA	8.2157
NBC-49	E-MTAB-8248	9.88638	0	>=1.5 years	Non-amplified	NA	1/2/3/4S	NA	1.28987	High	NA	NA	8.44883
NBC-5	E-MTAB-8248	0.709103	0	>=1.5 years	Non-amplified	NA	4	NA	-3.2311	Low	NA	NA	8.72938
NBC-50	E-MTAB-8248	8.16153	0	<1.5 years	Non-amplified	NA	1/2/3/4S	NA	-0.870905	Low	NA	NA	8.07892
NBC-51	E-MTAB-8248	3.06639	1	>=1.5 years	Non-amplified	NA	1/2/3/4S	NA	1.7905	High	NA	NA	9.03578
NBC-52	E-MTAB-8248	10.3682	0	<1.5 years	Non-amplified	NA	1/2/3/4S	NA	-2.21867	Low	NA	NA	8.6473
NBC-53	E-MTAB-8248	11.7864	0	<1.5 years	Non-amplified	NA	1/2/3/4S	NA	-3.4641	Low	NA	NA	8.97088
NBC-54	E-MTAB-8248	11.8905	0	<1.5 years	Non-amplified	NA	1/2/3/4S	NA	0.978106	Low	NA	NA	7.4561
NBC-55	E-MTAB-8248	10.5243	0	<1.5 years	Non-amplified	NA	1/2/3/4S	NA	-3.97955	Low	NA	NA	8.70989
NBC-56	E-MTAB-8248	11.3101	0	<1.5 years	Non-amplified	NA	1/2/3/4S	NA	-3.22971	Low	NA	NA	8.18421
NBC-57	E-MTAB-8248	10.3655	0	<1.5 years	Non-amplified	NA	1/2/3/4S	NA	2.21978	High	NA	NA	8.07453
NBC-58	E-MTAB-8248	6.28884	0	>=1.5 years	Non-amplified	NA	1/2/3/4S	NA	-3.85025	Low	NA	NA	9.83484
NBC-59	E-MTAB-8248	4.81314	0	>=1.5 years	Non-amplified	NA	1/2/3/4S	NA	3.91007	High	NA	NA	7.28057
NBC-60	E-MTAB-8248	10.0753	0	<1.5 years	Non-amplified	NA	1/2/3/4S	NA	-1.09932	Low	NA	NA	7.63751
NBC-61	E-MTAB-8248	9.90554	0	<1.5 years	Non-amplified	NA	1/2/3/4S	NA	-3.71342	Low	NA	NA	8.6032
NBC-62	E-MTAB-8248	5.22382	0	<1.5 years	Non-amplified	NA	1/2/3/4S	NA	2.06877	High	NA	NA	7.01961
NBC-63	E-MTAB-8248	7.59206	0	<1.5 years	Non-amplified	NA	1/2/3/4S	NA	-0.0180679	Low	NA	NA	8.46639
NBC-64	E-MTAB-8248	11.5264	0	<1.5 years	Non-amplified	NA	4	NA	-0.944494	Low	NA	NA	9.74836
NBC-66	E-MTAB-8248	10.7214	0	<1.5 years	Non-amplified	NA	4	NA	0.281867	Low	NA	NA	8.76592
NBC-67	E-MTAB-8248	10.809	0	>=1.5 years	Non-amplified	NA	4	NA	-3.758	Low	NA	NA	9.5933
NBC-68	E-MTAB-8248	6.3217	0	>=1.5 years	Non-amplified	NA	1/2/3/4S	NA	-0.874018	Low	NA	NA	8.73466
NBC-69	E-MTAB-8248	5.25394	0	<1.5 years	Non-amplified	NA	1/2/3/4S	NA	0.195498	Low	NA	NA	7.9247
NBC-70	E-MTAB-8248	8.76386	0	<1.5 years	Non-amplified	NA	1/2/3/4S	NA	-6.12321	Low	NA	NA	9.85623
NBC-71	E-MTAB-8248	3.8987	0	<1.5 years	Non-amplified	NA	1/2/3/4S	NA	-0.211587	Low	NA	NA	8.57728
NBC-72	E-MTAB-8248	8.70637	0	<1.5 years	Non-amplified	NA	1/2/3/4S	NA	-4.85528	Low	NA	NA	10.3471
NBC-73	E-MTAB-8248	7.3128	0	>=1.5 years	Non-amplified	NA	1/2/3/4S	NA	3.84444	High	NA	NA	8.9826
NBC-75	E-MTAB-8248	8.45448	0	<1.5 years	Non-amplified	NA	4	NA	2.78604	High	NA	NA	9.22235
NBC-77	E-MTAB-8248	8.61054	0	>=1.5 years	Non-amplified	NA	1/2/3/4S	NA	-1.34562	Low	NA	NA	9.18723
NBC-78	E-MTAB-8248	2.42574	0	>=1.5 years	Non-amplified	NA	1/2/3/4S	NA	-3.26041	Low	NA	NA	10.0567
NBC-79	E-MTAB-8248	6.95962	0	<1.5 years	Non-amplified	NA	1/2/3/4S	NA	0.779279	Low	NA	NA	7.49571
NBC-8	E-MTAB-8248	2.39836	1	>=1.5 years	Non-amplified	NA	4	NA	-0.941524	Low	NA	NA	9.60251
NBC-80	E-MTAB-8248	8.08761	0	<1.5 years	Non-amplified	NA	1/2/3/4S	NA	3.33692	High	NA	NA	7.41862
NBC-81	E-MTAB-8248	8.56947	0	<1.5 years	Non-amplified	NA	1/2/3/4S	NA	-7.35737	Low	NA	NA	9.9722
NBC-82	E-MTAB-8248	8.31759	0	<1.5 years	Non-amplified	NA	1/2/3/4S	NA	1.20173	High	NA	NA	8.85512
NBC-83	E-MTAB-8248	0.66256	0	<1.5 years	Non-amplified	NA	1/2/3/4S	NA	-3.61718	Low	NA	NA	8.51556
NBC-84	E-MTAB-8248	7.28542	0	<1.5 years	Non-amplified	NA	1/2/3/4S	NA	-0.877323	Low	NA	NA	8.98269
NBC-85	E-MTAB-8248	7.80287	0	>=1.5 years	Non-amplified	NA	1/2/3/4S	NA	-6.61014	Low	NA	NA	10.7984
NBC-86	E-MTAB-8248	2.42574	0	<1.5 years	Non-amplified	NA	1/2/3/4S	NA	-0.803125	Low	NA	NA	8.60995
NBC-87	E-MTAB-8248	6.17112	0	<1.5 years	Non-amplified	NA	1/2/3/4S	NA	-3.62659	Low	NA	NA	9.81047
NBC-88	E-MTAB-8248	7.24435	0	<1.5 years	Non-amplified	NA	1/2/3/4S	NA	1.59042	High	NA	NA	7.49343
NBC-89	E-MTAB-8248	4.99658	0	>=1.5 years	Non-amplified	NA	1/2/3/4S	NA	-0.0898036	Low	NA	NA	9.62209
NBC-9	E-MTAB-8248	2.41205	1	>=1.5 years	Amplified	NA	4	NA	6.45696	High	NA	NA	7.28849
NBC-90	E-MTAB-8248	4.91444	0	<1.5 years	Non-amplified	NA	1/2/3/4S	NA	-4.0008	Low	NA	NA	8.77204
NBC-91	E-MTAB-8248	6.80903	0	<1.5 years	Non-amplified	NA	1/2/3/4S	NA	-1.86638	Low	NA	NA	8.65807
NBC-92	E-MTAB-8248	7.44969	0	<1.5 years	Non-amplified	NA	1/2/3/4S	NA	-6.93722	Low	NA	NA	9.85544
NBC-93	E-MTAB-8248	7.14853	0	<1.5 years	Non-amplified	NA	1/2/3/4S	NA	2.00308	High	NA	NA	7.28196
NBC-94	E-MTAB-8248	7.13484	0	>=1.5 years	Non-amplified	NA	1/2/3/4S	NA	0.668818	Low	NA	NA	7.89122
NBC-95	E-MTAB-8248	4.88159	0	<1.5 years	Non-amplified	NA	1/2/3/4S	NA	-3.36549	Low	NA	NA	8.99618
NBC-96	E-MTAB-8248	6.72964	0	<1.5 years	Non-amplified	NA	4	NA	-3.13296	Low	NA	NA	9.82779
NBC-97	E-MTAB-8248	6.63381	0	<1.5 years	Non-amplified	NA	1/2/3/4S	NA	1.24705	High	NA	NA	7.51297
NBC-98	E-MTAB-8248	6.37098	0	>=1.5 years	Non-amplified	NA	1/2/3/4S	NA	-5.65529	Low	NA	NA	9.5983
NBC-99	E-MTAB-8248	6.47775	0	>=1.5 years	Non-amplified	NA	4	NA	-1.24841	Low	NA	NA	8.6282
NB_S-000949	E-MTAB-179	7.34247	0	<1.5 years	Non-amplified	Male	1/2/3/4S	NA	-1.33701	Low	0	Low	8.19191
NB_S-000950	E-MTAB-179	6.45205	0	<1.5 years	Non-amplified	Male	1/2/3/4S	NA	0.958782	Low	0	Low	9.44603
NB_S-000951	E-MTAB-179	1.64658	1	>=1.5 years	Non-amplified	Male	4	NA	-2.38551	Low	186.14	High	9.12771
NB_S-000952	E-MTAB-179	6.01918	0	<1.5 years	Non-amplified	Female	1/2/3/4S	NA	-1.27321	Low	30.7791	Low	9.84816
NB_S-000953	E-MTAB-179	3.58082	0	<1.5 years	Amplified	Male	1/2/3/4S	NA	-0.421334	Low	56.3971	Low	9.87669
NB_S-000954	E-MTAB-179	6.15616	0	<1.5 years	Non-amplified	Male	1/2/3/4S	NA	-0.676383	Low	0	Low	8.09407
NB_S-000955	E-MTAB-179	0.986301	1	>=1.5 years	Amplified	Female	4	NA	0.685301	Low	273.316	High	9.3999
NB_S-000956	E-MTAB-179	0.849315	0	<1.5 years	Non-amplified	Male	1/2/3/4S	NA	1.05936	Low	0	Low	9.12299
NB_S-000957	E-MTAB-179	2.31781	1	>=1.5 years	Non-amplified	Female	1/2/3/4S	NA	1.17612	Low	116.919	Low	7.86563
NB_S-000958	E-MTAB-179	2.91233	0	>=1.5 years	Non-amplified	Male	4	NA	0.578495	Low	186.14	High	8.87988
NB_S-000963	E-MTAB-179	10.4986	0	<1.5 years	Non-amplified	Female	1/2/3/4S	NA	2.16463	Low	30.7791	Low	7.76781
NB_S-000964	E-MTAB-179	10.137	0	<1.5 years	Non-amplified	Male	1/2/3/4S	NA	-0.0300881	Low	0	Low	7.35384
NB_S-000965	E-MTAB-179	5.09863	0	<1.5 years	Non-amplified	Female	1/2/3/4S	NA	-1.23804	Low	30.7791	Low	8.89584
NB_S-000966	E-MTAB-179	9.16438	0	<1.5 years	Non-amplified	Male	1/2/3/4S	NA	-6.02602	Low	0	Low	10.2899
NB_S-000967	E-MTAB-179	13.2274	0	<1.5 years	Non-amplified	Male	1/2/3/4S	NA	-2.2599	Low	0	Low	8.26969
NB_S-000968	E-MTAB-179	12.0575	0	<1.5 years	Non-amplified	Male	1/2/3/4S	NA	1.23633	Low	0	Low	7.05124
NB_S-000969	E-MTAB-179	7.82466	0	<1.5 years	Non-amplified	Female	1/2/3/4S	NA	-0.325821	Low	30.7791	Low	7.55652
NB_S-000970	E-MTAB-179	7.53699	0	<1.5 years	Non-amplified	Male	1/2/3/4S	NA	-2.03241	Low	0	Low	8.61731
NB_S-000971	E-MTAB-179	7.96712	0	<1.5 years	Non-amplified	Male	1/2/3/4S	NA	-0.346217	Low	0	Low	7.99909
NB_S-000972	E-MTAB-179	7.83836	0	<1.5 years	Non-amplified	Male	1/2/3/4S	NA	-2.75318	Low	0	Low	8.79918
NB_S-000973	E-MTAB-179	6.23014	0	<1.5 years	Non-amplified	Male	1/2/3/4S	NA	1.77884	Low	0	Low	7.44102
NB_S-000982	E-MTAB-179	9.62466	0	<1.5 years	Non-amplified	Male	1/2/3/4S	NA	-4.03612	Low	0	Low	8.9869
NB_S-000983	E-MTAB-179	7.65479	0	>=1.5 years	Non-amplified	Male	1/2/3/4S	NA	-1.23093	Low	86.1396	Low	8.70338
NB_S-000984	E-MTAB-179	6.48493	0	<1.5 years	Non-amplified	Male	1/2/3/4S	NA	-3.7355	Low	0	Low	8.75522
NB_S-000986	E-MTAB-179	6.98356	0	<1.5 years	Non-amplified	Male	1/2/3/4S	NA	0.789828	Low	0	Low	7.67567
NB_S-000987	E-MTAB-179	6.7589	0	<1.5 years	Non-amplified	Female	1/2/3/4S	NA	-1.44	Low	30.7791	Low	9.33652
NB_S-000988	E-MTAB-179	5.63014	0	<1.5 years	Non-amplified	Male	1/2/3/4S	NA	3.39192	Low	0	Low	6.94877
NB_S-000989	E-MTAB-179	4.85753	1	>=1.5 years	Non-amplified	Female	1/2/3/4S	NA	-0.376521	Low	116.919	Low	9.29953
NB_S-000990	E-MTAB-179	5.08767	0	<1.5 years	Non-amplified	Female	1/2/3/4S	NA	-2.47177	Low	30.7791	Low	8.10519
NB_S-000992	E-MTAB-179	3.58082	0	<1.5 years	Non-amplified	Male	1/2/3/4S	NA	-0.377295	Low	0	Low	8.0149
NB_S-000993	E-MTAB-179	1.94795	1	<1.5 years	Amplified	Female	4	NA	9.15108	High	251.425	High	6.7733
NB_S-000994	E-MTAB-179	2.91233	0	>=1.5 years	Non-amplified	Female	1/2/3/4S	NA	-0.357012	Low	116.919	Low	8.52264
NB_S-000995	E-MTAB-179	3.17534	0	<1.5 years	Non-amplified	Female	1/2/3/4S	NA	0.110472	Low	30.7791	Low	7.6682
NB_S-000996	E-MTAB-179	0.99726	1	>=1.5 years	Amplified	Male	1/2/3/4S	NA	4.67968	High	206.786	High	7.17747
NB_S-000997	E-MTAB-179	6.64658	0	<1.5 years	Non-amplified	Female	1/2/3/4S	NA	-2.98892	Low	30.7791	Low	8.99814
NB_S-000998	E-MTAB-179	4.53425	1	>=1.5 years	Amplified	Male	1/2/3/4S	NA	0.511363	Low	142.537	High	9.01634
NB_S-000999	E-MTAB-179	5.96164	0	<1.5 years	Non-amplified	Male	1/2/3/4S	NA	-3.32621	Low	0	Low	8.77057
NB_S-001000	E-MTAB-179	9.6137	0	>=1.5 years	Non-amplified	Male	1/2/3/4S	NA	-1.40485	Low	86.1396	Low	10.1941
NB_S-001001	E-MTAB-179	4.12055	0	>=1.5 years	Amplified	Male	1/2/3/4S	NA	3.99498	High	206.786	High	7.49378
NB_S-001002	E-MTAB-179	5.73699	0	<1.5 years	Non-amplified	Male	1/2/3/4S	NA	-0.31125	Low	0	Low	8.98571
NB_S-001003	E-MTAB-179	8.95068	0	<1.5 years	Non-amplified	Female	1/2/3/4S	NA	2.89931	Low	30.7791	Low	7.41524
NB_S-001004	E-MTAB-179	4.91507	0	<1.5 years	Non-amplified	Female	1/2/3/4S	NA	0.306624	Low	30.7791	Low	7.26217
NB_S-001005	E-MTAB-179	7.76986	1	>=1.5 years	Non-amplified	Male	4	NA	1.32086	Low	186.14	High	8.97632
NB_S-001006	E-MTAB-179	4.24384	1	>=1.5 years	Non-amplified	Male	4	NA	0.43074	Low	186.14	High	9.28965
NB_S-001007	E-MTAB-179	7.31781	0	<1.5 years	Non-amplified	Male	1/2/3/4S	NA	-2.13056	Low	0	Low	8.99097
NB_S-001008	E-MTAB-179	7.96712	0	<1.5 years	Non-amplified	Female	1/2/3/4S	NA	-1.23372	Low	30.7791	Low	8.44894
NB_S-001009	E-MTAB-179	10.4164	0	<1.5 years	Non-amplified	Male	1/2/3/4S	NA	-0.0713473	Low	0	Low	8.66119
NB_S-001010	E-MTAB-179	4.04658	0	>=1.5 years	Amplified	Male	1/2/3/4S	NA	5.05748	High	206.786	High	7.63
NB_S-001011	E-MTAB-179	5.82192	0	<1.5 years	Non-amplified	Male	4	NA	0.136122	Low	100	Low	7.55413
NB_S-001012	E-MTAB-179	3.54247	1	>=1.5 years	Non-amplified	Male	4	NA	-1.26345	Low	186.14	High	9.9005
NB_S-001013	E-MTAB-179	9.28219	0	>=1.5 years	Non-amplified	Female	1/2/3/4S	NA	-0.645795	Low	116.919	Low	8.39337
NB_S-001014	E-MTAB-179	5.81644	0	<1.5 years	Non-amplified	Female	1/2/3/4S	NA	0.417242	Low	30.7791	Low	8.37273
NB_S-001015	E-MTAB-179	8.90137	0	<1.5 years	Non-amplified	Male	4	NA	-6.46458	Low	100	Low	11.4276
NB_S-001016	E-MTAB-179	7.87671	0	<1.5 years	Non-amplified	Female	1/2/3/4S	NA	-0.398389	Low	30.7791	Low	8.90695
NB_S-001017	E-MTAB-179	3.35068	0	<1.5 years	Non-amplified	Female	1/2/3/4S	NA	-0.380126	Low	30.7791	Low	8.67912
NB_S-001018	E-MTAB-179	4.35616	0	<1.5 years	Non-amplified	Male	1/2/3/4S	NA	-1.1207	Low	0	Low	7.96693
NB_S-001019	E-MTAB-179	2.41918	0	<1.5 years	Non-amplified	Female	1/2/3/4S	NA	-2.03868	Low	30.7791	Low	9.24802
NB_S-001021	E-MTAB-179	7.29041	0	<1.5 years	Non-amplified	Male	1/2/3/4S	NA	0.335174	Low	0	Low	7.88883
NB_S-001022	E-MTAB-179	7.41644	0	<1.5 years	Non-amplified	Male	1/2/3/4S	NA	-2.531	Low	0	Low	9.02419
NB_S-001023	E-MTAB-179	9.56986	0	<1.5 years	Non-amplified	Female	4	NA	-0.00314518	Low	130.779	High	9.37508
NB_S-001024	E-MTAB-179	6.64384	0	<1.5 years	Amplified	Male	1/2/3/4S	NA	6.80797	High	120.646	Low	7.06045
NB_S-001025	E-MTAB-179	5.95342	0	>=1.5 years	Non-amplified	Female	1/2/3/4S	NA	-0.503556	Low	116.919	Low	9.47971
NB_S-001026	E-MTAB-179	9.19726	0	<1.5 years	Non-amplified	Male	1/2/3/4S	NA	-2.96835	Low	0	Low	8.21114
NB_S-001027	E-MTAB-179	4.87123	0	<1.5 years	Non-amplified	Male	1/2/3/4S	NA	-0.323001	Low	0	Low	8.01689
NB_S-001028	E-MTAB-179	3.79452	0	>=1.5 years	NA	Female	1/2/3/4S	NA	-4.88736	Low	NA	NA	9.50446
NB_S-001029	E-MTAB-179	2.46301	1	>=1.5 years	Non-amplified	Female	4	NA	1.92776	Low	216.919	High	7.90065
NB_S-001030	E-MTAB-179	4.8	0	>=1.5 years	Non-amplified	Female	4	NA	-0.89758	Low	216.919	High	8.98773
NB_S-001031	E-MTAB-179	3.83836	1	>=1.5 years	Non-amplified	Female	4	NA	2.1338	Low	216.919	High	8.5747
NB_S-001032	E-MTAB-179	6.10685	0	<1.5 years	Non-amplified	Male	1/2/3/4S	NA	-2.5459	Low	0	Low	8.72792
NB_S-001036	E-MTAB-179	5.52329	0	<1.5 years	Non-amplified	Female	1/2/3/4S	NA	1.39101	Low	30.7791	Low	7.94062
NB_S-001039	E-MTAB-179	5.94247	0	<1.5 years	Non-amplified	Male	1/2/3/4S	NA	-1.86606	Low	0	Low	8.22636
NB_S-001040	E-MTAB-179	6.78904	0	<1.5 years	Non-amplified	Male	1/2/3/4S	NA	-3.0895	Low	0	Low	8.45368
NB_S-001043	E-MTAB-179	5.59726	0	<1.5 years	Amplified	Female	4	NA	-0.868287	Low	187.176	High	8.25952
NB_S-001046	E-MTAB-179	8.90411	0	<1.5 years	Non-amplified	Female	1/2/3/4S	NA	0.857324	Low	30.7791	Low	8.11496
NB_S-001047	E-MTAB-179	8.56986	0	<1.5 years	Non-amplified	Female	4	NA	-8.42848	Low	130.779	High	11.5465
NB_S-001048	E-MTAB-179	15.8603	0	<1.5 years	Non-amplified	Male	1/2/3/4S	NA	2.16546	Low	0	Low	8.04876
NB_S-001049	E-MTAB-179	13.5288	0	<1.5 years	Non-amplified	Female	1/2/3/4S	NA	-4.7236	Low	30.7791	Low	9.48433
NB_S-001050	E-MTAB-179	8.41644	0	<1.5 years	Non-amplified	Female	1/2/3/4S	NA	-0.670321	Low	30.7791	Low	8.59429
NB_S-001051	E-MTAB-179	7.10411	0	<1.5 years	Non-amplified	Male	1/2/3/4S	NA	-2.97815	Low	0	Low	8.5753
NB_S-001052	E-MTAB-179	5.70685	0	<1.5 years	Non-amplified	Female	1/2/3/4S	NA	2.31876	Low	30.7791	Low	7.71017
NB_S-001054	E-MTAB-179	6.61918	0	<1.5 years	Non-amplified	Male	1/2/3/4S	NA	-3.18661	Low	0	Low	8.65532
NB_S-001055	E-MTAB-179	5.80274	0	<1.5 years	Non-amplified	Female	1/2/3/4S	NA	-2.6162	Low	30.7791	Low	8.76625
NB_S-001056	E-MTAB-179	3.49863	0	<1.5 years	Non-amplified	Male	1/2/3/4S	NA	-2.84115	Low	0	Low	10.1356
NB_S-001058	E-MTAB-179	5.98356	0	<1.5 years	Non-amplified	Female	1/2/3/4S	NA	-6.99692	Low	30.7791	Low	10.0407
NB_S-001059	E-MTAB-179	5.15616	0	<1.5 years	Non-amplified	Male	1/2/3/4S	NA	0.694043	Low	0	Low	8.05092
NB_S-001060	E-MTAB-179	3.25205	0	<1.5 years	Non-amplified	Male	1/2/3/4S	NA	-1.94765	Low	0	Low	7.85728
NB_S-001061	E-MTAB-179	4.13151	0	<1.5 years	Non-amplified	Male	1/2/3/4S	NA	-1.03002	Low	0	Low	7.63264
NB_S-001062	E-MTAB-179	4.3726	0	<1.5 years	Non-amplified	Female	1/2/3/4S	NA	-0.444145	Low	30.7791	Low	9.18786
NB_S-001063	E-MTAB-179	4.56438	0	<1.5 years	Non-amplified	Female	1/2/3/4S	NA	-0.633799	Low	30.7791	Low	8.11999
NB_S-001064	E-MTAB-179	4.53151	0	<1.5 years	Non-amplified	Male	1/2/3/4S	NA	-1.7386	Low	0	Low	8.15663
NB_S-001065	E-MTAB-179	4.3589	0	<1.5 years	Non-amplified	Male	1/2/3/4S	NA	2.0531	Low	0	Low	6.655
NB_S-001066	E-MTAB-179	4.65205	0	>=1.5 years	Non-amplified	Male	1/2/3/4S	NA	-3.93161	Low	86.1396	Low	8.56536
NB_S-001067	E-MTAB-179	3.33973	0	<1.5 years	Non-amplified	Male	1/2/3/4S	NA	-3.32723	Low	0	Low	9.02585
NB_S-001068	E-MTAB-179	3.73425	0	<1.5 years	Non-amplified	Male	1/2/3/4S	NA	-1.93522	Low	0	Low	8.34502
NB_S-001069	E-MTAB-179	4.18082	0	<1.5 years	Non-amplified	Male	1/2/3/4S	NA	-3.62482	Low	0	Low	7.94132
NB_S-001070	E-MTAB-179	3.85753	0	<1.5 years	Non-amplified	Male	1/2/3/4S	NA	-1.81709	Low	0	Low	7.74947
NB_S-001071	E-MTAB-179	3.83014	0	<1.5 years	Non-amplified	Female	1/2/3/4S	NA	-0.0212481	Low	30.7791	Low	7.35997
NB_S-001072	E-MTAB-179	2.8137	0	<1.5 years	Non-amplified	Female	1/2/3/4S	NA	-3.11655	Low	30.7791	Low	9.77832
NB_S-001073	E-MTAB-179	3.6274	0	>=1.5 years	Amplified	Male	1/2/3/4S	NA	4.65668	High	206.786	High	7.44396
NB_S-001074	E-MTAB-179	2.5863	0	>=1.5 years	Non-amplified	Male	4	NA	-0.775435	Low	186.14	High	9.76006
NB_S-001075	E-MTAB-179	3.47397	0	<1.5 years	Non-amplified	Female	1/2/3/4S	NA	-2.50383	Low	30.7791	Low	8.42103
NB_S-001076	E-MTAB-179	3.69589	0	>=1.5 years	Non-amplified	Male	4	NA	0.492943	Low	186.14	High	7.58093
NB_S-001077	E-MTAB-179	2.97808	0	<1.5 years	Non-amplified	Male	1/2/3/4S	NA	-1.0756	Low	0	Low	8.11947
NB_S-001078	E-MTAB-179	3.44932	0	>=1.5 years	Non-amplified	Male	4	NA	-1.50958	Low	186.14	High	9.94565
NB_S-001079	E-MTAB-179	3.60548	0	<1.5 years	Non-amplified	Male	4	NA	-3.10369	Low	100	Low	8.43252
NB_S-001080	E-MTAB-179	4.0274	0	<1.5 years	Non-amplified	Female	1/2/3/4S	NA	-3.46939	Low	30.7791	Low	8.03467
NB_S-001081	E-MTAB-179	3.1863	0	<1.5 years	Non-amplified	Female	1/2/3/4S	NA	-0.286554	Low	30.7791	Low	7.98299
NB_S-001082	E-MTAB-179	2.7863	0	<1.5 years	Non-amplified	Male	1/2/3/4S	NA	-5.16871	Low	0	Low	7.88669
NB_S-001083	E-MTAB-179	3.06575	0	<1.5 years	Non-amplified	Female	1/2/3/4S	NA	-3.25851	Low	30.7791	Low	8.21434
NB_S-001084	E-MTAB-179	2.78356	0	<1.5 years	Non-amplified	Male	1/2/3/4S	NA	-1.01579	Low	0	Low	8.23508
NB_S-001085	E-MTAB-179	2.6274	0	<1.5 years	Non-amplified	Female	1/2/3/4S	NA	-4.40593	Low	30.7791	Low	9.97621
NB_S-001086	E-MTAB-179	3.28493	0	<1.5 years	Non-amplified	Male	1/2/3/4S	NA	2.28401	Low	0	Low	6.86499
NB_S-001087	E-MTAB-179	2.58904	0	>=1.5 years	Amplified	Male	4	NA	-1.8682	Low	242.537	High	8.71887
NB_S-001088	E-MTAB-179	2.36438	0	>=1.5 years	Non-amplified	Female	1/2/3/4S	NA	-2.02186	Low	116.919	Low	9.28404
NB_S-001089	E-MTAB-179	2.5726	0	<1.5 years	Non-amplified	Male	1/2/3/4S	NA	-7.2733	Low	0	Low	9.66774
NB_S-001090	E-MTAB-179	2.30137	0	>=1.5 years	Non-amplified	Female	4	NA	3.64013	Low	216.919	High	7.12971
NB_S-001091	E-MTAB-179	3.09315	0	>=1.5 years	Non-amplified	Male	1/2/3/4S	NA	-0.700395	Low	86.1396	Low	7.88802
NB_S-001092	E-MTAB-179	2.18082	0	<1.5 years	Non-amplified	Male	1/2/3/4S	NA	-0.729817	Low	0	Low	7.92135
NB_S-001093	E-MTAB-179	2.85753	0	>=1.5 years	Non-amplified	Male	4	NA	-2.1222	Low	186.14	High	8.71241
NB_S-001094	E-MTAB-179	2.9726	0	>=1.5 years	Non-amplified	Male	4	NA	-5.16367	Low	186.14	High	10.4486
NB_S-001115	E-MTAB-179	6.55068	0	>=1.5 years	Amplified	Male	1/2/3/4S	NA	6.334	High	206.786	High	6.45745
NB_S-001238	E-MTAB-179	3.85205	0	<1.5 years	Non-amplified	Male	1/2/3/4S	NA	1.18699	Low	0	Low	7.9095
NB_S-001410	E-MTAB-179	3.84932	0	<1.5 years	Non-amplified	Male	1/2/3/4S	NA	-0.178775	Low	0	Low	9.38196
NB_S-001411	E-MTAB-179	8.40822	0	<1.5 years	Non-amplified	Female	1/2/3/4S	NA	-1.07357	Low	30.7791	Low	9.27726
NB_S-001412	E-MTAB-179	4.79452	0	<1.5 years	Non-amplified	Female	1/2/3/4S	NA	0.492103	Low	30.7791	Low	7.1509
NB_S-001413	E-MTAB-179	0.986301	1	>=1.5 years	Amplified	Female	1/2/3/4S	NA	5.49878	High	237.565	High	6.88384
NB_S-001564	E-MTAB-179	2.10959	1	>=1.5 years	Amplified	Male	4	NA	3.16096	Low	242.537	High	7.92578
NB_S-001565	E-MTAB-179	2.55616	0	>=1.5 years	Non-amplified	Female	1/2/3/4S	NA	-1.69848	Low	116.919	Low	9.31991
NB_S-001566	E-MTAB-179	3.10959	0	<1.5 years	Non-amplified	Female	1/2/3/4S	NA	-2.72804	Low	30.7791	Low	8.5849
NB_S-001567	E-MTAB-179	2.66575	0	<1.5 years	Non-amplified	Male	1/2/3/4S	NA	-0.234063	Low	0	Low	7.98478
NB_S-001568	E-MTAB-179	2.6137	0	<1.5 years	Non-amplified	NA	1/2/3/4S	NA	-4.83894	Low	NA	NA	10.0122
NB_S-001569	E-MTAB-179	3.81918	0	<1.5 years	Non-amplified	Female	1/2/3/4S	NA	0.766325	Low	30.7791	Low	8.00241
NB_S-001570	E-MTAB-179	3.06301	1	>=1.5 years	Non-amplified	Female	4	NA	0.792677	Low	216.919	High	7.62676
NB_S-001571	E-MTAB-179	1.01096	1	>=1.5 years	Amplified	Male	4	NA	2.45045	Low	242.537	High	7.70629
NB_S-001572	E-MTAB-179	2.56438	0	<1.5 years	Non-amplified	Male	1/2/3/4S	NA	-0.879606	Low	0	Low	7.98338
NB_S-001573	E-MTAB-179	2.91507	0	<1.5 years	Non-amplified	Male	1/2/3/4S	NA	-0.615361	Low	0	Low	8.90583
NB_S-001574	E-MTAB-179	2.03288	0	<1.5 years	Non-amplified	Male	1/2/3/4S	NA	-3.14962	Low	0	Low	8.90896
NB_S-001575	E-MTAB-179	2.34247	0	<1.5 years	Non-amplified	Female	1/2/3/4S	NA	-2.58029	Low	30.7791	Low	8.05202
NB_S-001576	E-MTAB-179	2.16438	0	<1.5 years	Non-amplified	Male	1/2/3/4S	NA	-0.766539	Low	0	Low	9.45668
NB_S-001577	E-MTAB-179	5.50685	1	>=1.5 years	Non-amplified	NA	1/2/3/4S	NA	1.56095	Low	NA	NA	9.23489
NB_S-001579	E-MTAB-179	3.05753	0	<1.5 years	Non-amplified	NA	4	NA	-3.01762	Low	NA	NA	8.57368
NB_S-001580	E-MTAB-179	5.56164	0	>=1.5 years	Non-amplified	NA	1/2/3/4S	NA	-0.963678	Low	NA	NA	9.43367
NB_S-001581	E-MTAB-179	7.56712	0	<1.5 years	Non-amplified	NA	4	NA	1.86519	Low	NA	NA	8.4788
NB_S-001582	E-MTAB-179	4.4	0	<1.5 years	Non-amplified	NA	4	NA	-5.01943	Low	NA	NA	11.6813
NB_S-001583	E-MTAB-179	2.21918	0	<1.5 years	Non-amplified	NA	1/2/3/4S	NA	-2.6548	Low	NA	NA	8.3847
NB_S-001584	E-MTAB-179	2.9589	0	<1.5 years	Non-amplified	NA	1/2/3/4S	NA	-1.59925	Low	NA	NA	7.95958
NB_S-001585	E-MTAB-179	4.76712	0	<1.5 years	Non-amplified	NA	1/2/3/4S	NA	3.19554	Low	NA	NA	7.17955
NB_S-001586	E-MTAB-179	0.246575	1	>=1.5 years	Amplified	NA	4	NA	4.38289	High	NA	NA	7.51489
NB_S-001587	E-MTAB-179	0.90411	1	>=1.5 years	Amplified	NA	4	NA	7.66938	High	NA	NA	6.65845
NB_S-001588	E-MTAB-179	3.12329	0	<1.5 years	Non-amplified	NA	1/2/3/4S	NA	-7.1524	Low	NA	NA	9.52179
NB_S-001589	E-MTAB-179	3.0411	0	<1.5 years	Non-amplified	NA	1/2/3/4S	NA	-5.65093	Low	NA	NA	10.2281
NB_S-001590	E-MTAB-179	0.410959	0	<1.5 years	Non-amplified	NA	1/2/3/4S	NA	-5.26891	Low	NA	NA	9.62312
NB_S-001591	E-MTAB-179	4.0274	0	<1.5 years	Non-amplified	NA	1/2/3/4S	NA	-0.154142	Low	NA	NA	8.9516
NB_S-001592	E-MTAB-179	3.94521	0	>=1.5 years	Amplified	NA	4	NA	3.65146	High	NA	NA	6.88556
NB_S-001593	E-MTAB-179	3.86301	0	<1.5 years	Non-amplified	NA	1/2/3/4S	NA	2.73537	Low	NA	NA	7.12165
NB_S-001594	E-MTAB-179	3.36712	1	>=1.5 years	Non-amplified	NA	4	NA	4.00312	High	NA	NA	8.86363
NB_S-001595	E-MTAB-179	5.84932	0	<1.5 years	Non-amplified	NA	4	NA	-0.789081	Low	NA	NA	8.63912
NB_S-001596	E-MTAB-179	0.945205	1	>=1.5 years	Amplified	NA	4	NA	8.64288	High	NA	NA	6.73377
NB_S-001597	E-MTAB-179	3.67397	1	>=1.5 years	Non-amplified	NA	4	NA	0.319147	Low	NA	NA	9.62621
NB_S-001598	E-MTAB-179	0.99726	1	>=1.5 years	Non-amplified	NA	4	NA	2.60738	Low	NA	NA	8.07091
NB_S-001599	E-MTAB-179	5.61918	0	>=1.5 years	Amplified	NA	4	NA	6.84305	High	NA	NA	7.07212
NB_S-001600	E-MTAB-179	12.8904	0	<1.5 years	Non-amplified	NA	1/2/3/4S	NA	-0.428999	Low	NA	NA	8.34602
NB_S-001601	E-MTAB-179	8.01918	0	<1.5 years	Non-amplified	NA	1/2/3/4S	NA	-3.22377	Low	NA	NA	8.98501
NB_S-001602	E-MTAB-179	5.14247	0	<1.5 years	Non-amplified	NA	1/2/3/4S	NA	0.549735	Low	NA	NA	8.38313
NB_S-001604	E-MTAB-179	2.09315	0	<1.5 years	Non-amplified	NA	1/2/3/4S	NA	-0.179756	Low	NA	NA	7.64882
NB_S-001605	E-MTAB-179	1.20822	1	<1.5 years	Non-amplified	NA	4	NA	2.91842	Low	NA	NA	7.9709
NB_S-001606	E-MTAB-179	1.33425	1	>=1.5 years	Amplified	NA	4	NA	3.86731	High	NA	NA	6.98945
NB_S-001607	E-MTAB-179	1.39726	1	<1.5 years	Non-amplified	NA	4	NA	1.84009	Low	NA	NA	8.59017
NB_S-001608	E-MTAB-179	2.31781	1	>=1.5 years	Amplified	NA	4	NA	6.75166	High	NA	NA	7.00262
NB_S-001612	E-MTAB-179	5.52055	0	<1.5 years	Non-amplified	NA	1/2/3/4S	NA	2.501	Low	NA	NA	7.43822
NB_S-001613	E-MTAB-179	0.0986301	1	<1.5 years	Non-amplified	NA	1/2/3/4S	NA	-0.0980488	Low	NA	NA	8.26513
NB_S-001615	E-MTAB-179	2.64658	1	>=1.5 years	Non-amplified	NA	4	NA	-2.96745	Low	NA	NA	10.5975
NB_S-001617	E-MTAB-179	3.45205	1	>=1.5 years	Non-amplified	NA	4	NA	3.33112	Low	NA	NA	7.33905
NB_S-001618	E-MTAB-179	2.08219	1	>=1.5 years	Amplified	NA	1/2/3/4S	NA	2.20736	Low	NA	NA	8.81433
NB_S-001619	E-MTAB-179	4.09041	0	>=1.5 years	Amplified	NA	4	NA	-0.430347	Low	NA	NA	9.28934
NB_S-001620	E-MTAB-179	1.99178	1	>=1.5 years	Non-amplified	NA	4	NA	-4.98804	Low	NA	NA	10.154
NB_S-001621	E-MTAB-179	1.12877	1	<1.5 years	Amplified	NA	4	NA	-3.28719	Low	NA	NA	10.0876
NB_S-001623	E-MTAB-179	0.846575	1	>=1.5 years	Amplified	NA	4	NA	10.7188	High	NA	NA	7.08864
NB_S-001624	E-MTAB-179	7.56438	0	<1.5 years	Amplified	NA	1/2/3/4S	NA	-0.520349	Low	NA	NA	9.05808
NB_S-001626	E-MTAB-179	7.8137	0	<1.5 years	Non-amplified	NA	1/2/3/4S	NA	-0.953816	Low	NA	NA	8.86582
NB_S-001627	E-MTAB-179	13.8904	0	>=1.5 years	Non-amplified	NA	1/2/3/4S	NA	4.21546	High	NA	NA	7.49546
NB_S-001628	E-MTAB-179	1.46575	1	>=1.5 years	Non-amplified	NA	4	NA	2.33342	Low	NA	NA	8.27438
NB_S-001652	E-MTAB-179	3.40822	0	>=1.5 years	Non-amplified	NA	1/2/3/4S	NA	4.87696	High	NA	NA	8.15654
NB_S-001653	E-MTAB-179	3.10411	0	>=1.5 years	Non-amplified	NA	1/2/3/4S	NA	0.299255	Low	NA	NA	8.12804
NB_S-001654	E-MTAB-179	2.94795	0	<1.5 years	Non-amplified	Female	1/2/3/4S	NA	-3.57325	Low	30.7791	Low	9.22564
NB_S-001655	E-MTAB-179	2.95068	0	<1.5 years	Amplified	NA	4	NA	5.55168	High	NA	NA	9.0766
NB_S-001656	E-MTAB-179	2.17808	0	>=1.5 years	Amplified	Female	4	NA	4.52747	High	337.565	High	7.61765
NB_S-001657	E-MTAB-179	1.84658	0	>=1.5 years	Amplified	NA	4	NA	3.15754	Low	NA	NA	7.84992
NB_S-001658	E-MTAB-179	3.10137	0	>=1.5 years	Non-amplified	NA	4	NA	-4.58367	Low	NA	NA	9.95336
NB_S-001659	E-MTAB-179	2.70137	0	>=1.5 years	Non-amplified	NA	1/2/3/4S	NA	1.35589	Low	NA	NA	8.38231
NB_S-001660	E-MTAB-179	2.20822	0	<1.5 years	Non-amplified	Male	1/2/3/4S	NA	-0.838978	Low	0	Low	8.20297
NB_S-001661	E-MTAB-179	1.30959	1	>=1.5 years	Amplified	Female	4	NA	0.462154	Low	273.316	High	8.56058
NB_S-001662	E-MTAB-179	3.04658	0	>=1.5 years	Non-amplified	NA	1/2/3/4S	NA	2.15878	Low	NA	NA	7.27682
NB_S-001663	E-MTAB-179	1.17534	1	<1.5 years	Amplified	Female	1/2/3/4S	NA	3.89736	High	151.425	High	7.74322
NB_S-001664	E-MTAB-179	3.10685	0	<1.5 years	Non-amplified	Male	1/2/3/4S	NA	-7.62653	Low	0	Low	9.79128
NB_S-001665	E-MTAB-179	0.572603	1	<1.5 years	Amplified	NA	1/2/3/4S	NA	0.805632	Low	NA	NA	7.4237
NB_S-001666	E-MTAB-179	1.66301	0	<1.5 years	Amplified	Male	1/2/3/4S	NA	2.91697	Low	56.3971	Low	6.77783
NB_S-001667	E-MTAB-179	1.48219	1	>=1.5 years	Non-amplified	NA	4	NA	-1.92289	Low	NA	NA	10.1517
NB_S-001668	E-MTAB-179	8.07397	0	<1.5 years	Non-amplified	NA	4	NA	1.87234	Low	NA	NA	9.21667
NB_S-001669	E-MTAB-179	2.87397	1	>=1.5 years	Amplified	NA	4	NA	6.49186	High	NA	NA	6.91658
NB_S-001670	E-MTAB-179	0.654795	1	>=1.5 years	Non-amplified	NA	4	NA	2.65344	Low	NA	NA	7.36847
NB_S-001671	E-MTAB-179	6.66301	0	>=1.5 years	Amplified	NA	4	NA	9.50493	High	NA	NA	6.49697
NB_S-001672	E-MTAB-179	1.36438	1	>=1.5 years	Non-amplified	NA	4	NA	1.24954	Low	NA	NA	9.56095
NB_S-001673	E-MTAB-179	6.36712	1	>=1.5 years	Non-amplified	NA	4	NA	1.52943	Low	NA	NA	8.69539
NB_S-001674	E-MTAB-179	3.19726	1	>=1.5 years	Non-amplified	NA	4	NA	0.086606	Low	NA	NA	9.41183
NB_S-001675	E-MTAB-179	0.906849	1	>=1.5 years	Non-amplified	NA	4	NA	1.67704	Low	NA	NA	9.44312
NB_S-001676	E-MTAB-179	1.9726	1	>=1.5 years	Amplified	NA	1/2/3/4S	NA	-2.5337	Low	NA	NA	11.0379
NB_S-001677	E-MTAB-179	0.736986	1	>=1.5 years	Amplified	NA	4	NA	3.82377	High	NA	NA	7.36397
NB_S-001678	E-MTAB-179	1.13699	1	>=1.5 years	Amplified	NA	4	NA	7.38348	High	NA	NA	6.91757
NB_S-001679	E-MTAB-179	10.8164	0	<1.5 years	Non-amplified	NA	4	NA	1.94985	Low	NA	NA	8.18874
NB_S-001680	E-MTAB-179	12.2438	0	<1.5 years	Non-amplified	NA	4	NA	3.60637	Low	NA	NA	8.37408
NB_S-001681	E-MTAB-179	2.42192	1	>=1.5 years	Non-amplified	NA	1/2/3/4S	NA	0.312614	Low	NA	NA	9.18434
NB_S-001682	E-MTAB-179	6.33699	0	>=1.5 years	Non-amplified	NA	1/2/3/4S	NA	-0.971546	Low	NA	NA	8.64779
NB_S-001683	E-MTAB-179	6.15616	0	>=1.5 years	Non-amplified	NA	1/2/3/4S	NA	-0.406818	Low	NA	NA	8.83446
NB_S-001684	E-MTAB-179	9.36164	0	<1.5 years	Non-amplified	NA	4	NA	3.62446	Low	NA	NA	7.99634
NB_S-001685	E-MTAB-179	6.17534	0	<1.5 years	Non-amplified	NA	4	NA	-1.3154	Low	NA	NA	10.4847
NB_S-001686	E-MTAB-179	18.0822	0	>=1.5 years	Non-amplified	NA	4	NA	1.88339	Low	NA	NA	8.77528
NB_S-001687	E-MTAB-179	2.63014	1	>=1.5 years	Non-amplified	NA	4	NA	4.45027	High	NA	NA	8.57002
NB_S-001688	E-MTAB-179	8.99452	0	<1.5 years	Non-amplified	NA	4	NA	3.4347	Low	NA	NA	7.19527
NB_S-001689	E-MTAB-179	7.70685	0	<1.5 years	Non-amplified	NA	4	NA	1.49133	Low	NA	NA	8.9706
NB_S-001690	E-MTAB-179	7.18082	0	<1.5 years	Non-amplified	NA	4	NA	1.20701	Low	NA	NA	7.55354
NB_S-001694	E-MTAB-179	3.10959	1	>=1.5 years	Non-amplified	NA	1/2/3/4S	NA	-0.90975	Low	NA	NA	8.66594
NB_S-001695	E-MTAB-179	6.87945	0	<1.5 years	Non-amplified	NA	1/2/3/4S	NA	-3.19021	Low	NA	NA	10.1162
NB_S-001696	E-MTAB-179	15.0521	0	<1.5 years	Non-amplified	NA	1/2/3/4S	NA	5.54581	High	NA	NA	7.62188
NB_S-001697	E-MTAB-179	3.14521	0	<1.5 years	Non-amplified	NA	1/2/3/4S	NA	1.41383	Low	NA	NA	8.40905
NB_S-001698	E-MTAB-179	6.74521	0	<1.5 years	Non-amplified	NA	1/2/3/4S	NA	3.12295	Low	NA	NA	7.68834
NB_S-001699	E-MTAB-179	4.20822	0	<1.5 years	Non-amplified	NA	1/2/3/4S	NA	1.22316	Low	NA	NA	8.00055
NB_S-001702	E-MTAB-179	2.0137	1	>=1.5 years	Non-amplified	NA	4	NA	5.15339	High	NA	NA	7.21598
NB_S-001703	E-MTAB-179	8.51781	0	<1.5 years	Non-amplified	NA	1/2/3/4S	NA	0.648415	Low	NA	NA	9.3949
NB_S-001704	E-MTAB-179	2.21918	0	<1.5 years	Non-amplified	Male	1/2/3/4S	NA	-5.77786	Low	0	Low	10.0813
NB_S-001705	E-MTAB-179	8.57808	0	>=1.5 years	Non-amplified	NA	1/2/3/4S	NA	-3.19783	Low	NA	NA	7.73276
NB_S-001706	E-MTAB-179	12.7918	0	<1.5 years	Non-amplified	NA	4	NA	3.2343	Low	NA	NA	7.7847
NB_S-001870	E-MTAB-179	5.27123	0	>=1.5 years	Non-amplified	Male	1/2/3/4S	NA	3.10187	Low	86.1396	Low	9.1456
NB_S-001877	E-MTAB-179	7.89863	0	<1.5 years	Non-amplified	Female	1/2/3/4S	NA	0.0677474	Low	30.7791	Low	7.7745
NB_S-001878	E-MTAB-179	8.66575	0	<1.5 years	Non-amplified	Male	1/2/3/4S	NA	-0.859402	Low	0	Low	8.74046
NB_S-001879	E-MTAB-179	7.96438	0	<1.5 years	Non-amplified	Male	1/2/3/4S	NA	-0.609187	Low	0	Low	8.53278
NB_S-001880	E-MTAB-179	4.64384	1	>=1.5 years	Amplified	Female	4	NA	5.41331	High	337.565	High	7.11893
NB_S-001881	E-MTAB-179	7.51507	0	<1.5 years	Non-amplified	Male	1/2/3/4S	NA	0.673269	Low	0	Low	7.56135
NB_S-001882	E-MTAB-179	5.80822	0	<1.5 years	Non-amplified	Female	4	NA	-6.33633	Low	130.779	High	10.5259
NB_S-001883	E-MTAB-179	6.49863	0	<1.5 years	Non-amplified	Male	1/2/3/4S	NA	-0.547224	Low	0	Low	9.02128
NB_S-001884	E-MTAB-179	7.69041	0	<1.5 years	Non-amplified	Male	1/2/3/4S	NA	-1.51249	Low	0	Low	8.33538
NB_S-001885	E-MTAB-179	6.68767	0	>=1.5 years	Non-amplified	Female	4	NA	3.12303	Low	216.919	High	8.23379
NB_S-001886	E-MTAB-179	8.12329	0	<1.5 years	Non-amplified	Male	1/2/3/4S	NA	1.14499	Low	0	Low	7.36792
NB_S-001888	E-MTAB-179	4.35342	0	<1.5 years	Non-amplified	Male	1/2/3/4S	NA	-0.845229	Low	0	Low	9.69513
NB_S-001889	E-MTAB-179	1.64932	1	>=1.5 years	Amplified	Female	4	NA	1.56853	Low	273.316	High	8.00489
NB_S-001890	E-MTAB-179	3.60548	0	<1.5 years	Non-amplified	Male	4	NA	1.00774	Low	100	Low	7.62714
NB_S-001891	E-MTAB-179	5.50411	0	<1.5 years	Non-amplified	Male	1/2/3/4S	NA	-2.83533	Low	0	Low	9.65335
NB_S-001892	E-MTAB-179	6.17808	0	<1.5 years	Non-amplified	Male	1/2/3/4S	NA	-1.12863	Low	0	Low	8.4013
NB_S-001893	E-MTAB-179	1.13973	1	>=1.5 years	Amplified	Female	1/2/3/4S	NA	6.46261	High	237.565	High	7.31164
NB_S-001894	E-MTAB-179	3.64384	0	<1.5 years	Non-amplified	Male	1/2/3/4S	NA	-0.828932	Low	0	Low	7.84927
NB_S-001895	E-MTAB-179	5.58356	0	>=1.5 years	Amplified	Male	4	NA	6.49795	High	306.786	High	7.34292
NB_S-001896	E-MTAB-179	9.51233	0	<1.5 years	Non-amplified	Male	1/2/3/4S	NA	-1.20626	Low	0	Low	8.4587
NB_S-001897	E-MTAB-179	3.7589	0	<1.5 years	Non-amplified	Male	1/2/3/4S	NA	1.18181	Low	0	Low	8.33609
NB_S-001898	E-MTAB-179	6.85479	0	<1.5 years	Non-amplified	Male	4	NA	-6.60295	Low	100	Low	10.2056
NB_S-001899	E-MTAB-179	2.89041	0	<1.5 years	Non-amplified	Male	1/2/3/4S	NA	5.43921	High	64.2493	Low	7.71468
NB_S-001900	E-MTAB-179	8.78904	0	>=1.5 years	Non-amplified	Male	4	NA	6.6898	High	250.389	High	7.63875
NB_S-001901	E-MTAB-179	6.10959	0	<1.5 years	Non-amplified	Female	1/2/3/4S	NA	-0.0126504	Low	30.7791	Low	8.41401
NB_S-001902	E-MTAB-179	2.86849	0	<1.5 years	Non-amplified	Female	1/2/3/4S	NA	0.0885502	Low	30.7791	Low	8.27409
NB_S-001903	E-MTAB-179	2.72329	0	<1.5 years	Non-amplified	Female	1/2/3/4S	NA	-1.16183	Low	30.7791	Low	8.44682
NB_S-001904	E-MTAB-179	5.3726	0	<1.5 years	Non-amplified	Male	1/2/3/4S	NA	0.384828	Low	0	Low	9.10012
NB_S-001905	E-MTAB-179	6.51233	0	>=1.5 years	Non-amplified	Male	1/2/3/4S	NA	-5.48301	Low	86.1396	Low	9.40846
NB_S-001906	E-MTAB-179	11.4822	0	<1.5 years	Non-amplified	Female	1/2/3/4S	NA	3.01101	Low	30.7791	Low	7.55347
NB_S-001907	E-MTAB-179	10.0521	0	<1.5 years	Non-amplified	Female	1/2/3/4S	NA	-2.89131	Low	30.7791	Low	9.18719
NB_S-001908	E-MTAB-179	10.6795	0	<1.5 years	Non-amplified	Female	1/2/3/4S	NA	-6.8893	Low	30.7791	Low	10.0543
NB_S-001909	E-MTAB-179	3.76438	0	>=1.5 years	Non-amplified	Female	1/2/3/4S	NA	-9.39938	Low	116.919	Low	10.7916
NB_S-001910	E-MTAB-179	3.31781	0	<1.5 years	Non-amplified	Male	1/2/3/4S	NA	-5.86771	Low	0	Low	10.3627
NB_S-001911	E-MTAB-179	10.3233	0	<1.5 years	Non-amplified	Male	1/2/3/4S	NA	0.537123	Low	0	Low	7.98317
NB_S-001912	E-MTAB-179	9.68219	0	<1.5 years	Non-amplified	Female	4	NA	1.91414	Low	130.779	High	8.43364
NB_S-001913	E-MTAB-179	1.93699	0	<1.5 years	Non-amplified	Female	1/2/3/4S	NA	-2.12369	Low	30.7791	Low	9.81544
NB_S-001914	E-MTAB-179	7.00548	0	<1.5 years	Non-amplified	Male	1/2/3/4S	NA	-1.19945	Low	0	Low	8.96574
NB_S-001915	E-MTAB-179	7.94521	0	<1.5 years	Non-amplified	Male	1/2/3/4S	NA	-2.28893	Low	0	Low	8.9757
NB_S-001916	E-MTAB-179	6.24658	0	<1.5 years	Non-amplified	Male	1/2/3/4S	NA	-5.24224	Low	0	Low	9.06788
NB_S-001917	E-MTAB-179	6.31781	0	<1.5 years	Amplified	Female	1/2/3/4S	NA	6.72532	High	151.425	High	8.00051
NB_S-001918	E-MTAB-179	2.69315	0	>=1.5 years	Non-amplified	Female	1/2/3/4S	NA	-4.34385	Low	116.919	Low	9.76053
NB_S-001919	E-MTAB-179	0.567123	1	>=1.5 years	Amplified	Male	4	NA	7.81453	High	306.786	High	7.12055
NB_S-001920	E-MTAB-179	6.34795	0	<1.5 years	Non-amplified	Female	1/2/3/4S	NA	0.540311	Low	30.7791	Low	8.47139
NB_S-001921	E-MTAB-179	3.8274	1	>=1.5 years	Non-amplified	Female	4	NA	1.04336	Low	216.919	High	10.9878
NB_S-001922	E-MTAB-179	3.9589	1	>=1.5 years	Non-amplified	Male	4	NA	-3.87696	Low	186.14	High	9.78418
NB_S-001923	E-MTAB-179	5.59178	0	<1.5 years	Non-amplified	Male	1/2/3/4S	NA	1.33435	Low	0	Low	7.93839
NB_S-001924	E-MTAB-179	4.70137	0	>=1.5 years	Non-amplified	Male	4	NA	-4.23199	Low	186.14	High	10.5562
NB_S-001925	E-MTAB-179	9.02192	0	<1.5 years	Non-amplified	Male	1/2/3/4S	NA	5.37316	High	64.2493	Low	7.26587
NB_S-001926	E-MTAB-179	7.05753	0	<1.5 years	Non-amplified	Male	4	NA	-1.05708	Low	100	Low	8.45096
NB_S-001927	E-MTAB-179	7.61644	0	>=1.5 years	Non-amplified	Female	1/2/3/4S	NA	-0.814476	Low	116.919	Low	8.64201
NB_S-001928	E-MTAB-179	3.76712	1	>=1.5 years	Amplified	Female	4	NA	2.88225	Low	273.316	High	8.13039
NB_S-001929	E-MTAB-179	4.26027	0	<1.5 years	Amplified	Female	1/2/3/4S	NA	2.5528	Low	87.1762	Low	7.99456
NB_S-001930	E-MTAB-179	3.72877	0	>=1.5 years	Non-amplified	Male	4	NA	3.47729	Low	186.14	High	6.98063
NB_S-001931	E-MTAB-179	10.337	0	>=1.5 years	Non-amplified	Male	4	NA	1.06476	Low	186.14	High	8.21432
NB_S-001932	E-MTAB-179	7.23014	0	<1.5 years	Non-amplified	Female	1/2/3/4S	NA	-5.19402	Low	30.7791	Low	9.72115
NB_S-001933	E-MTAB-179	2.09041	1	>=1.5 years	Non-amplified	Female	4	NA	6.7514	High	281.168	High	7.6749
NB_S-001934	E-MTAB-179	3.81096	0	<1.5 years	Non-amplified	Male	1/2/3/4S	NA	2.40623	Low	0	Low	7.89001
NB_S-001935	E-MTAB-179	10.3479	0	<1.5 years	Non-amplified	Female	1/2/3/4S	NA	-2.9012	Low	30.7791	Low	9.21011
NB_S-001936	E-MTAB-179	7.80548	0	<1.5 years	Non-amplified	Male	1/2/3/4S	NA	-0.239872	Low	0	Low	7.77366
NB_S-001937	E-MTAB-179	5.60548	0	>=1.5 years	Non-amplified	Female	1/2/3/4S	NA	-0.780694	Low	116.919	Low	9.47161
NB_S-001938	E-MTAB-179	13.7507	0	>=1.5 years	Non-amplified	Female	1/2/3/4S	NA	2.76961	Low	116.919	Low	8.28265
NB_S-001939	E-MTAB-179	8.30411	0	<1.5 years	Non-amplified	Female	1/2/3/4S	NA	-4.90933	Low	30.7791	Low	9.86482
NB_S-001941	E-MTAB-179	4.22192	0	>=1.5 years	Amplified	Male	1/2/3/4S	NA	7.59584	High	206.786	High	7.0162
NB_S-001943	E-MTAB-179	6.01096	0	<1.5 years	Non-amplified	Male	1/2/3/4S	NA	-4.46971	Low	0	Low	9.84449
NB_S-001944	E-MTAB-179	9.04932	0	<1.5 years	Non-amplified	Female	1/2/3/4S	NA	0.375449	Low	30.7791	Low	7.88845
NB_S-001945	E-MTAB-179	5.53973	0	<1.5 years	Non-amplified	Female	1/2/3/4S	NA	-5.16809	Low	30.7791	Low	9.96937
NB_S-001946	E-MTAB-179	7.74247	0	<1.5 years	Non-amplified	Male	1/2/3/4S	NA	-1.67013	Low	0	Low	9.6253
NB_S-001947	E-MTAB-179	9.3726	0	<1.5 years	Non-amplified	Female	1/2/3/4S	NA	-2.38394	Low	30.7791	Low	8.94889
NB_S-001948	E-MTAB-179	1.07123	1	<1.5 years	Amplified	Male	4	NA	7.02414	High	220.646	High	6.90604
NB_S-001949	E-MTAB-179	3.41644	1	>=1.5 years	Non-amplified	Male	4	NA	4.38205	High	250.389	High	7.37174
NB_S-001950	E-MTAB-179	5.75616	0	<1.5 years	Non-amplified	Male	1/2/3/4S	NA	0.964757	Low	0	Low	8.64179
NB_S-001951	E-MTAB-179	8.81918	0	>=1.5 years	Amplified	Male	4	NA	-2.4912	Low	242.537	High	8.89376
NB_S-001953	E-MTAB-179	6.68219	0	<1.5 years	Non-amplified	Female	4	NA	-0.965882	Low	130.779	High	9.66508
NB_S-001954	E-MTAB-179	5.00548	0	<1.5 years	Non-amplified	Female	1/2/3/4S	NA	-0.924352	Low	30.7791	Low	10.7425
NB_S-001955	E-MTAB-179	3.73151	1	>=1.5 years	Non-amplified	Male	4	NA	-3.02098	Low	186.14	High	9.77079
NB_S-001956	E-MTAB-179	7.21096	0	<1.5 years	Non-amplified	Female	1/2/3/4S	NA	0.183642	Low	30.7791	Low	7.71401
NB_S-001957	E-MTAB-179	7.90959	0	>=1.5 years	Non-amplified	Female	1/2/3/4S	NA	1.12975	Low	116.919	Low	8.44965
NB_S-001958	E-MTAB-179	3.63562	1	>=1.5 years	Non-amplified	Male	4	NA	6.79301	High	250.389	High	7.59769
NB_S-001959	E-MTAB-179	5.02192	0	<1.5 years	Non-amplified	Female	1/2/3/4S	NA	-0.791995	Low	30.7791	Low	8.7404
NB_S-001960	E-MTAB-179	6.14795	0	>=1.5 years	Non-amplified	Male	4	NA	4.50915	High	250.389	High	7.55509
NB_S-001961	E-MTAB-179	9.10959	0	<1.5 years	Non-amplified	Female	1/2/3/4S	NA	-5.10374	Low	30.7791	Low	10.2152
NB_S-001962	E-MTAB-179	3.98356	1	>=1.5 years	Non-amplified	Female	4	NA	-0.922318	Low	216.919	High	9.30419
NB_S-001963	E-MTAB-179	9.07397	0	<1.5 years	Non-amplified	Female	1/2/3/4S	NA	1.44007	Low	30.7791	Low	8.59337
NB_S-001964	E-MTAB-179	6.82466	0	>=1.5 years	Non-amplified	Male	4	NA	4.17276	High	250.389	High	7.8631
NB_S-001965	E-MTAB-179	4.92877	0	<1.5 years	Non-amplified	Male	1/2/3/4S	NA	0.133514	Low	0	Low	7.84774
NB_S-001966	E-MTAB-179	8.97534	0	<1.5 years	Non-amplified	Female	1/2/3/4S	NA	-2.56362	Low	30.7791	Low	8.92333
NB_S-001967	E-MTAB-179	6.67671	0	>=1.5 years	Non-amplified	Female	4	NA	0.555667	Low	216.919	High	8.14028
NB_S-001968	E-MTAB-179	5.46849	0	<1.5 years	Non-amplified	Male	1/2/3/4S	NA	1.26361	Low	0	Low	7.90911
NB_S-001969	E-MTAB-179	9.25753	0	<1.5 years	Non-amplified	Female	4	NA	-1.33385	Low	130.779	High	9.10361
NB_S-001970	E-MTAB-179	11.2055	0	>=1.5 years	Amplified	Male	4	NA	7.53322	High	306.786	High	6.79172
NB_S-001971	E-MTAB-179	5.98356	0	<1.5 years	Non-amplified	Male	1/2/3/4S	NA	-2.77768	Low	0	Low	9.59414
NB_S-001972	E-MTAB-179	6.38082	0	<1.5 years	Non-amplified	Female	1/2/3/4S	NA	0.350813	Low	30.7791	Low	8.59075
NB_S-001973	E-MTAB-179	2.96164	1	<1.5 years	Amplified	Male	1/2/3/4S	NA	8.78131	High	120.646	Low	7.01837
NB_S-001974	E-MTAB-179	9.16164	0	<1.5 years	Non-amplified	Male	1/2/3/4S	NA	-3.56799	Low	0	Low	9.26305
NB_S-001975	E-MTAB-179	1.31233	1	>=1.5 years	Non-amplified	Male	4	NA	1.45106	Low	186.14	High	8.43874
NB_S-001976	E-MTAB-179	8.40274	0	<1.5 years	Non-amplified	Female	1/2/3/4S	NA	0.229736	Low	30.7791	Low	8.21013
NB_S-001977	E-MTAB-179	1.74795	1	>=1.5 years	Non-amplified	Female	4	NA	-4.51956	Low	216.919	High	10.5666
NB_S-001978	E-MTAB-179	2.4	0	>=1.5 years	Non-amplified	Male	1/2/3/4S	NA	-2.97888	Low	86.1396	Low	8.944
NB_S-001979	E-MTAB-179	5.92603	0	>=1.5 years	Non-amplified	Male	4	NA	-4.8278	Low	186.14	High	9.81659
NB_S-001980	E-MTAB-179	8.24932	0	<1.5 years	Non-amplified	Male	4	NA	0.190068	Low	100	Low	9.30622
NB_S-001981	E-MTAB-179	2.77808	1	>=1.5 years	Non-amplified	Male	4	NA	1.39843	Low	186.14	High	8.92743
NB_S-001982	E-MTAB-179	1.36712	1	>=1.5 years	Amplified	Male	4	NA	4.6836	High	306.786	High	6.62704
NB_S-001983	E-MTAB-179	2.43562	1	<1.5 years	Amplified	Female	4	NA	6.16469	High	251.425	High	6.53888
NB_S-001984	E-MTAB-179	2.14795	1	>=1.5 years	Amplified	Female	4	NA	0.885914	Low	273.316	High	8.62841
NB_S-001985	E-MTAB-179	1.14795	1	<1.5 years	Non-amplified	Female	1/2/3/4S	NA	-0.993836	Low	30.7791	Low	8.82081
NB_S-001986	E-MTAB-179	1.43014	1	>=1.5 years	Non-amplified	Female	1/2/3/4S	NA	3.26948	Low	116.919	Low	7.59652
NB_S-001987	E-MTAB-179	5.8411	1	>=1.5 years	Non-amplified	Female	4	NA	-2.27965	Low	216.919	High	9.75338
NB_S-001988	E-MTAB-179	1.71507	1	>=1.5 years	Non-amplified	Female	4	NA	2.90363	Low	216.919	High	7.84462
NB_S-001990	E-MTAB-179	0.60274	1	<1.5 years	Amplified	Female	4	NA	3.64863	High	251.425	High	7.33099
NB_S-001991	E-MTAB-179	3.26301	1	>=1.5 years	Amplified	Female	4	NA	6.97721	High	337.565	High	6.9032
NB_S-001992	E-MTAB-179	1.0274	1	>=1.5 years	Amplified	Male	4	NA	3.91859	High	306.786	High	8.51889
NB_S-001998	E-MTAB-179	5.93699	0	<1.5 years	Non-amplified	Male	1/2/3/4S	NA	-1.00264	Low	0	Low	7.96565
NB_S-002000	E-MTAB-179	4.9863	1	<1.5 years	Non-amplified	Female	1/2/3/4S	NA	3.65445	High	95.0284	Low	8.27381
NB_S-002004	E-MTAB-179	1.62192	1	>=1.5 years	Amplified	Male	1/2/3/4S	NA	6.1015	High	206.786	High	7.20361
NB_S-002005	E-MTAB-179	2.91233	0	<1.5 years	Non-amplified	Male	1/2/3/4S	NA	-0.175627	Low	0	Low	9.1403
NB_S-002009	E-MTAB-179	4.91233	0	>=1.5 years	Non-amplified	Female	1/2/3/4S	NA	-0.136513	Low	116.919	Low	8.23924
NB_S-002010	E-MTAB-179	1.4137	0	<1.5 years	Non-amplified	Female	1/2/3/4S	NA	-0.664492	Low	30.7791	Low	8.65756
NB_S-002012	E-MTAB-179	5.47397	0	>=1.5 years	Non-amplified	Male	1/2/3/4S	NA	3.20018	Low	86.1396	Low	8.21184
NB_S-002014	E-MTAB-179	5.29863	0	<1.5 years	Non-amplified	Male	1/2/3/4S	NA	0.500605	Low	0	Low	8.38227
NB_S-002015	E-MTAB-179	4.92877	0	<1.5 years	Non-amplified	Male	1/2/3/4S	NA	-1.67998	Low	0	Low	7.97255
NB_S-002052	E-MTAB-179	2.57808	0	>=1.5 years	Non-amplified	Male	4	NA	3.34087	Low	186.14	High	8.95063
NB_S-002053	E-MTAB-179	2.51233	0	>=1.5 years	Non-amplified	Male	1/2/3/4S	NA	-1.7645	Low	86.1396	Low	8.37771
NB_S-002054	E-MTAB-179	1.47671	1	<1.5 years	Amplified	Male	4	NA	3.36032	Low	156.397	High	6.75133
NB_S-002055	E-MTAB-179	2.62192	0	<1.5 years	Non-amplified	Male	1/2/3/4S	NA	-1.72351	Low	0	Low	9.14685
NB_S-002056	E-MTAB-179	2.26575	0	<1.5 years	Non-amplified	Female	1/2/3/4S	NA	4.09611	High	95.0284	Low	7.60879
NB_S-002057	E-MTAB-179	2.30137	0	>=1.5 years	Non-amplified	Male	4	NA	2.34033	Low	186.14	High	8.33031
NB_S-002058	E-MTAB-179	1.06849	0	<1.5 years	Non-amplified	Male	1/2/3/4S	NA	-3.14728	Low	0	Low	8.09777
NB_S-002059	E-MTAB-179	1.2137	0	<1.5 years	Non-amplified	Male	1/2/3/4S	NA	0.131066	Low	0	Low	8.55182
NB_S-002060	E-MTAB-179	1.64384	0	<1.5 years	Non-amplified	Male	1/2/3/4S	NA	-0.339113	Low	0	Low	7.87672
NB_S-002061	E-MTAB-179	2.86575	0	<1.5 years	Non-amplified	Male	1/2/3/4S	NA	-1.23338	Low	0	Low	8.5082
NB_S-002062	E-MTAB-179	3.49041	0	>=1.5 years	Non-amplified	Female	1/2/3/4S	NA	-0.717803	Low	116.919	Low	9.44933
NB_S-002063	E-MTAB-179	3.35342	0	>=1.5 years	Non-amplified	Male	4	NA	-5.01259	Low	186.14	High	10.053
NB_S-002064	E-MTAB-179	3.06849	1	>=1.5 years	Non-amplified	Male	1/2/3/4S	NA	1.92918	Low	86.1396	Low	8.97548
NB_S-002065	E-MTAB-179	3.44658	0	<1.5 years	Non-amplified	Female	1/2/3/4S	NA	-0.0375209	Low	30.7791	Low	8.04333
NB_S-002066	E-MTAB-179	3.33973	0	<1.5 years	Non-amplified	Male	1/2/3/4S	NA	-4.14052	Low	0	Low	9.73997
NB_S-002067	E-MTAB-179	3.33151	0	<1.5 years	Non-amplified	Male	1/2/3/4S	NA	-3.55085	Low	0	Low	9.95893
NB_S-002068	E-MTAB-179	1.83562	0	>=1.5 years	Non-amplified	Female	1/2/3/4S	NA	-0.73082	Low	116.919	Low	8.53043
NB_S-002069	E-MTAB-179	2.10685	0	<1.5 years	Non-amplified	Male	1/2/3/4S	NA	0.171569	Low	0	Low	7.91731
NB_S-002070	E-MTAB-179	2.25753	0	<1.5 years	Non-amplified	Male	1/2/3/4S	NA	-1.17095	Low	0	Low	8.81283
NB_S-002071	E-MTAB-179	2.74247	0	<1.5 years	Non-amplified	Female	1/2/3/4S	NA	-5.6322	Low	30.7791	Low	8.90927
NB_S-002072	E-MTAB-179	3.95342	0	<1.5 years	Non-amplified	Male	1/2/3/4S	NA	-2.68018	Low	0	Low	8.66034
NB_S-002073	E-MTAB-179	4.61644	0	<1.5 years	Non-amplified	Male	1/2/3/4S	NA	0.695562	Low	0	Low	7.56571
NB_S-002074	E-MTAB-179	7.26027	0	>=1.5 years	Non-amplified	Male	4	NA	-3.33846	Low	186.14	High	10.9363
NB_S-002075	E-MTAB-179	16.0548	0	>=1.5 years	Non-amplified	Female	1/2/3/4S	NA	2.92432	Low	116.919	Low	8.27345
NB_S-002076	E-MTAB-179	6.83288	0	>=1.5 years	Non-amplified	Female	4	NA	2.74285	Low	216.919	High	8.46712
NB_S-002077	E-MTAB-179	4.0274	0	<1.5 years	Non-amplified	Female	1/2/3/4S	NA	-3.56419	Low	30.7791	Low	8.17263
NB_S-002078	E-MTAB-179	4.01918	0	<1.5 years	Non-amplified	Male	1/2/3/4S	NA	3.21659	Low	0	Low	7.33507
NB_S-002079	E-MTAB-179	6.2274	0	<1.5 years	Non-amplified	Male	1/2/3/4S	NA	-0.199395	Low	0	Low	8.34197
NB_S-002080	E-MTAB-179	5.63562	0	<1.5 years	Non-amplified	Male	1/2/3/4S	NA	0.37864	Low	0	Low	8.28709
NB_S-002081	E-MTAB-179	5.92603	0	<1.5 years	Non-amplified	Female	1/2/3/4S	NA	0.762398	Low	30.7791	Low	8.16374
NB_S-002082	E-MTAB-179	2.72603	0	<1.5 years	Non-amplified	Male	1/2/3/4S	NA	-5.30723	Low	0	Low	9.44875
NB_S-002083	E-MTAB-179	0.180822	1	<1.5 years	Non-amplified	Female	1/2/3/4S	NA	1.36576	Low	30.7791	Low	7.44025
NB_S-002084	E-MTAB-179	2.82192	0	<1.5 years	Non-amplified	Female	1/2/3/4S	NA	-6.17416	Low	30.7791	Low	9.64931
NB_S-002085	E-MTAB-179	3.05479	0	<1.5 years	Non-amplified	Male	1/2/3/4S	NA	-2.29034	Low	0	Low	8.20765
NB_S-002086	E-MTAB-179	10.8082	0	<1.5 years	Non-amplified	Male	4	NA	2.80782	Low	100	Low	7.66942
NB_S-002087	E-MTAB-179	7.59178	0	<1.5 years	Non-amplified	Female	4	NA	-1.13181	Low	130.779	High	8.50037
NB_S-002088	E-MTAB-179	2.61644	0	<1.5 years	Non-amplified	NA	1/2/3/4S	NA	1.2252	Low	NA	NA	8.1209
NB_S-002089	E-MTAB-179	2.72877	0	<1.5 years	Non-amplified	Male	1/2/3/4S	NA	0.357518	Low	0	Low	7.86022
NB_S-002090	E-MTAB-179	2.54795	0	<1.5 years	Non-amplified	Female	1/2/3/4S	NA	0.264759	Low	30.7791	Low	7.3935
NB_S-002091	E-MTAB-179	2.93973	1	>=1.5 years	Amplified	Male	4	NA	-4.8688	Low	242.537	High	10.5789
NB_S-002092	E-MTAB-179	7.47945	0	<1.5 years	Non-amplified	Male	4	NA	2.75039	Low	100	Low	8.42038
NB_S-002093	E-MTAB-179	2.47123	0	<1.5 years	Non-amplified	Female	1/2/3/4S	NA	-1.19781	Low	30.7791	Low	8.06528
NB_S-002094	E-MTAB-179	2.57808	0	<1.5 years	Non-amplified	Male	1/2/3/4S	NA	0.479958	Low	0	Low	7.71619
NB_S-002095	E-MTAB-179	7.86575	0	>=1.5 years	Non-amplified	Male	4	NA	6.51143	High	250.389	High	6.99403
NB_S-002096	E-MTAB-179	5.95616	0	>=1.5 years	Non-amplified	Male	4	NA	4.38539	High	250.389	High	7.58451
NB_S-002097	E-MTAB-179	0.572603	1	<1.5 years	Amplified	Female	4	NA	3.55181	Low	187.176	High	7.81397
NB_S-002098	E-MTAB-179	8.4411	0	>=1.5 years	Non-amplified	Male	1/2/3/4S	NA	-9.44736	Low	86.1396	Low	11.0002
NB_S-002099	E-MTAB-179	8.01644	0	>=1.5 years	Non-amplified	Male	1/2/3/4S	NA	-2.59957	Low	86.1396	Low	9.49359
NB_S-002100	E-MTAB-179	4.14521	0	<1.5 years	Non-amplified	Male	1/2/3/4S	NA	-2.37418	Low	0	Low	9.00849
NB_S-002101	E-MTAB-179	1.10685	1	>=1.5 years	Amplified	Female	1/2/3/4S	NA	0.768994	Low	173.316	High	8.26312
NB_S-002102	E-MTAB-179	9.61918	0	<1.5 years	Non-amplified	Female	1/2/3/4S	NA	-2.72506	Low	30.7791	Low	8.84318
NB_S-002103	E-MTAB-179	3.04384	0	>=1.5 years	Non-amplified	Male	1/2/3/4S	NA	-1.33652	Low	86.1396	Low	8.93262
NB_S-002104	E-MTAB-179	3.52877	0	<1.5 years	Non-amplified	Male	1/2/3/4S	NA	-3.16599	Low	0	Low	9.17113
NB_S-002105	E-MTAB-179	3.78082	0	<1.5 years	Non-amplified	Female	1/2/3/4S	NA	3.06482	Low	30.7791	Low	7.3666
NB_S-002106	E-MTAB-179	8.19726	0	<1.5 years	Non-amplified	Male	1/2/3/4S	NA	-1.12892	Low	0	Low	8.1265
NB_S-002107	E-MTAB-179	10.4986	0	<1.5 years	Non-amplified	Male	1/2/3/4S	NA	2.33245	Low	0	Low	6.79438
NB_S-002108	E-MTAB-179	0.282192	1	<1.5 years	Amplified	Female	1/2/3/4S	NA	7.02842	High	151.425	High	6.47707
NB_S-002109	E-MTAB-179	4.42466	0	<1.5 years	Non-amplified	Female	1/2/3/4S	NA	-2.71297	Low	30.7791	Low	9.01811
NB_S-002110	E-MTAB-179	6.20548	0	<1.5 years	Non-amplified	Female	1/2/3/4S	NA	-1.59469	Low	30.7791	Low	8.78868
NB_S-002111	E-MTAB-179	5.43562	0	<1.5 years	Non-amplified	Male	1/2/3/4S	NA	-3.69176	Low	0	Low	9.14748
NB_S-002112	E-MTAB-179	13.8082	0	<1.5 years	Non-amplified	Female	1/2/3/4S	NA	0.907048	Low	30.7791	Low	8.7309
NB_S-002113	E-MTAB-179	13.3973	0	<1.5 years	Non-amplified	Female	1/2/3/4S	NA	1.67064	Low	30.7791	Low	7.43006
NB_S-002114	E-MTAB-179	6.24658	0	>=1.5 years	Non-amplified	Male	4	NA	2.14167	Low	186.14	High	8.82448
NB_S-002115	E-MTAB-179	4.35616	0	<1.5 years	Non-amplified	NA	1/2/3/4S	NA	-2.91428	Low	NA	NA	9.86516
NB_S-002116	E-MTAB-179	1.64658	0	<1.5 years	Non-amplified	Male	1/2/3/4S	NA	1.46444	Low	0	Low	8.29562
NB_S-002117	E-MTAB-179	1.66849	0	<1.5 years	Non-amplified	Female	1/2/3/4S	NA	-4.65885	Low	30.7791	Low	8.59874
NB_S-002118	E-MTAB-179	1.67397	0	>=1.5 years	Non-amplified	Female	1/2/3/4S	NA	4.37329	High	181.168	High	7.16942
NB_S-002119	E-MTAB-179	1.74521	0	<1.5 years	Non-amplified	Male	1/2/3/4S	NA	-4.20686	Low	0	Low	8.66624
NB_S-002120	E-MTAB-179	1.76164	0	>=1.5 years	Non-amplified	Female	1/2/3/4S	NA	-1.61586	Low	116.919	Low	7.95296
NB_S-002121	E-MTAB-179	1.80822	0	<1.5 years	Non-amplified	Female	1/2/3/4S	NA	-4.45739	Low	30.7791	Low	8.9877
NB_S-002122	E-MTAB-179	1.83562	0	<1.5 years	Non-amplified	Male	1/2/3/4S	NA	-3.25049	Low	0	Low	8.92502
NB_S-002123	E-MTAB-179	1.84658	0	<1.5 years	Non-amplified	Female	4	NA	-4.36921	Low	130.779	High	9.39813
NB_S-002124	E-MTAB-179	1.89589	0	<1.5 years	Non-amplified	Female	1/2/3/4S	NA	1.17457	Low	30.7791	Low	9.0431
NB_S-002125	E-MTAB-179	1.9726	0	<1.5 years	Non-amplified	NA	1/2/3/4S	NA	2.19075	Low	NA	NA	6.87994
NB_S-002126	E-MTAB-179	2.0137	0	<1.5 years	Non-amplified	Male	1/2/3/4S	NA	-2.42997	Low	0	Low	8.4837
NB_S-002127	E-MTAB-179	2.02466	0	<1.5 years	Non-amplified	Male	1/2/3/4S	NA	2.28434	Low	0	Low	7.988
NB_S-002128	E-MTAB-179	2.03562	0	<1.5 years	Non-amplified	Male	1/2/3/4S	NA	1.10865	Low	0	Low	7.30788
NB_S-002129	E-MTAB-179	2.24384	0	<1.5 years	Non-amplified	Female	1/2/3/4S	NA	-1.49399	Low	30.7791	Low	8.44032
NB_S-002130	E-MTAB-179	2.29589	0	<1.5 years	Non-amplified	Male	1/2/3/4S	NA	-0.713131	Low	0	Low	8.66103
NB_S-002131	E-MTAB-179	2.36712	0	<1.5 years	Non-amplified	Male	1/2/3/4S	NA	1.55279	Low	0	Low	6.94061
NB_S-002132	E-MTAB-179	2.45753	0	<1.5 years	Non-amplified	Male	1/2/3/4S	NA	-2.82262	Low	0	Low	8.77303
NB_S-002133	E-MTAB-179	0.6	0	>=1.5 years	Non-amplified	Male	4	NA	1.73938	Low	186.14	High	7.51567
NB_S-002134	E-MTAB-179	0.632877	0	<1.5 years	Non-amplified	Female	1/2/3/4S	NA	-3.52304	Low	30.7791	Low	8.40334
NB_S-002135	E-MTAB-179	0.70137	0	<1.5 years	Non-amplified	Female	1/2/3/4S	NA	1.74194	Low	30.7791	Low	6.86147
NB_S-002136	E-MTAB-179	0.750685	0	>=1.5 years	Amplified	Female	4	NA	1.58952	Low	273.316	High	7.79328
NB_S-002137	E-MTAB-179	0.778082	0	<1.5 years	Amplified	Female	1/2/3/4S	NA	1.91253	Low	87.1762	Low	8.90367
NB_S-002138	E-MTAB-179	0.950685	0	<1.5 years	Non-amplified	Male	1/2/3/4S	NA	-1.28569	Low	0	Low	8.39999
NB_S-002139	E-MTAB-179	0.953425	0	<1.5 years	Amplified	Female	1/2/3/4S	NA	2.3369	Low	87.1762	Low	7.32271
NB_S-002140	E-MTAB-179	0.956164	0	<1.5 years	Non-amplified	Male	1/2/3/4S	NA	-5.36284	Low	0	Low	9.19335
NB_S-002141	E-MTAB-179	0.989041	0	<1.5 years	Non-amplified	Male	1/2/3/4S	NA	-2.6604	Low	0	Low	9.8676
NB_S-002142	E-MTAB-179	1.02466	0	<1.5 years	Non-amplified	Female	1/2/3/4S	NA	-0.74981	Low	30.7791	Low	7.52583
NB_S-002143	E-MTAB-179	1.0274	0	<1.5 years	Non-amplified	Female	1/2/3/4S	NA	-3.71841	Low	30.7791	Low	8.53243
NB_S-002144	E-MTAB-179	1.11233	0	<1.5 years	Non-amplified	Male	1/2/3/4S	NA	-5.60411	Low	0	Low	8.71194
NB_S-002145	E-MTAB-179	1.11507	0	<1.5 years	Non-amplified	Female	1/2/3/4S	NA	-2.07761	Low	30.7791	Low	8.14886
NB_S-002146	E-MTAB-179	1.11781	0	<1.5 years	Non-amplified	Male	1/2/3/4S	NA	-2.45099	Low	0	Low	9.15209
NB_S-002147	E-MTAB-179	1.20274	0	<1.5 years	Non-amplified	Female	1/2/3/4S	NA	-1.35827	Low	30.7791	Low	7.5615
NB_S-002148	E-MTAB-179	1.23288	0	>=1.5 years	Non-amplified	Male	4	NA	-4.45697	Low	186.14	High	10.1015
NB_S-002149	E-MTAB-179	1.24384	0	<1.5 years	Non-amplified	Female	1/2/3/4S	NA	-4.54545	Low	30.7791	Low	9.42906
NB_S-002150	E-MTAB-179	1.24932	0	<1.5 years	Non-amplified	Male	1/2/3/4S	NA	1.17239	Low	0	Low	7.15951
NB_S-002151	E-MTAB-179	1.27671	0	>=1.5 years	Non-amplified	Female	1/2/3/4S	NA	1.71082	Low	116.919	Low	7.47476
NB_S-002152	E-MTAB-179	1.27945	0	>=1.5 years	Non-amplified	Female	1/2/3/4S	NA	-2.44953	Low	116.919	Low	9.36455
NB_S-002153	E-MTAB-179	1.29315	0	>=1.5 years	Amplified	Male	4	NA	3.51904	Low	242.537	High	7.16774
NB_S-002154	E-MTAB-179	1.29589	0	<1.5 years	Amplified	Male	4	NA	3.57476	Low	156.397	High	8.28346
NB_S-002155	E-MTAB-179	1.30959	0	<1.5 years	Non-amplified	Male	1/2/3/4S	NA	0.899785	Low	0	Low	7.42514
NB_S-002156	E-MTAB-179	1.31781	0	<1.5 years	Non-amplified	Female	1/2/3/4S	NA	-6.34316	Low	30.7791	Low	9.47819
NB_S-002157	E-MTAB-179	1.33973	0	>=1.5 years	Non-amplified	Male	4	NA	-3.76252	Low	186.14	High	9.53805
NB_S-002158	E-MTAB-179	1.36164	0	<1.5 years	Non-amplified	Female	1/2/3/4S	NA	-3.80386	Low	30.7791	Low	8.4533
NB_S-002159	E-MTAB-179	1.37808	0	>=1.5 years	Amplified	Male	1/2/3/4S	NA	4.57486	High	206.786	High	8.05739
NB_S-002160	E-MTAB-179	1.38082	0	<1.5 years	Non-amplified	Male	1/2/3/4S	NA	3.27888	Low	0	Low	7.5256
NB_S-002161	E-MTAB-179	1.41918	0	<1.5 years	Non-amplified	Male	1/2/3/4S	NA	-0.459327	Low	0	Low	8.1731
NB_S-002162	E-MTAB-179	1.47671	0	<1.5 years	Non-amplified	Male	1/2/3/4S	NA	1.08968	Low	0	Low	7.04909
NB_S-002163	E-MTAB-179	1.48493	0	<1.5 years	Non-amplified	Male	1/2/3/4S	NA	-3.68512	Low	0	Low	8.37652
NB_S-002164	E-MTAB-179	1.48493	0	<1.5 years	Non-amplified	Male	1/2/3/4S	NA	1.75423	Low	0	Low	6.9921
NB_S-002165	E-MTAB-179	1.49863	0	<1.5 years	Non-amplified	Female	1/2/3/4S	NA	-2.1785	Low	30.7791	Low	7.71179
NB_S-002166	E-MTAB-179	1.50685	0	>=1.5 years	Amplified	Female	4	NA	6.13194	High	337.565	High	7.43084
NB_S-002167	E-MTAB-179	1.57808	0	<1.5 years	Non-amplified	Female	4	NA	0.445642	Low	130.779	High	8.69363
NB_S-002168	E-MTAB-179	1.60274	0	>=1.5 years	Non-amplified	Male	1/2/3/4S	NA	-0.932054	Low	86.1396	Low	9.34496
NB_S-002169	E-MTAB-179	1.62192	0	<1.5 years	Non-amplified	Female	1/2/3/4S	NA	-7.21161	Low	30.7791	Low	9.9158
NB_S-002170	E-MTAB-179	1.63836	0	<1.5 years	Non-amplified	Female	1/2/3/4S	NA	-4.00873	Low	30.7791	Low	9.24551
NB_S-002171	E-MTAB-179	8.86027	0	>=1.5 years	Non-amplified	Male	4	NA	8.8505	High	250.389	High	7.27215
NB_S-002172	E-MTAB-179	5.6274	0	>=1.5 years	Non-amplified	Male	4	NA	3.39486	Low	186.14	High	9.05674
NB_S-002173	E-MTAB-179	1.9863	1	>=1.5 years	Amplified	Female	4	NA	-0.0760857	Low	273.316	High	9.01297
NB_S-002174	E-MTAB-179	0.0219178	1	>=1.5 years	Amplified	Female	4	NA	4.12984	High	337.565	High	6.9918
NB_S-002175	E-MTAB-179	0.742466	1	>=1.5 years	Amplified	Male	4	NA	7.87889	High	306.786	High	7.0314
NB_S-002177	E-MTAB-179	0.49863	0	>=1.5 years	Non-amplified	Male	4	NA	-0.762572	Low	186.14	High	8.74989
TARGET-30-PAPVFD-01A	TARGET	4.83562	1	>=1.5 years	Non-amplified	Male	4	High	-0.646996	Low	186.14	High	8.54971
TARGET-30-PARACS-01A	TARGET	3.63836	0	>=1.5 years	Non-amplified	Male	4	High	-1.37166	Low	186.14	High	8.72941
TARGET-30-PAPHPE-01A	TARGET	1.28767	1	>=1.5 years	Non-amplified	Male	4	High	-3.93703	Low	186.14	High	8.47629
TARGET-30-PAPTAN-01A	TARGET	5.6274	0	>=1.5 years	Non-amplified	Male	4	High	-3.86966	Low	186.14	High	8.23816
TARGET-30-PASEGA-01A	TARGET	2.21644	1	>=1.5 years	Non-amplified	Male	4	High	1.69499	High	250.389	High	8.79807
TARGET-30-PAPZYP-01A	TARGET	6.53699	0	>=1.5 years	Amplified	Female	4	High	1.68883	High	337.565	High	8.63878
TARGET-30-PANLET-01A	TARGET	3.32055	1	>=1.5 years	Non-amplified	Female	4	High	2.72693	High	281.168	High	8.82812
TARGET-30-PATAYJ-01A	TARGET	4.77808	0	<1.5 years	Non-amplified	Male	1/2/3/4S	Low	-6.29762	Low	0	Low	8.63205
TARGET-30-PANNMS-01A	TARGET	9.6137	0	>=1.5 years	Non-amplified	Female	4	High	-1.96428	Low	216.919	High	8.6301
TARGET-30-PARDCK-01A	TARGET	8.19452	0	>=1.5 years	Non-amplified	Female	4	High	-1.51095	Low	216.919	High	8.5114
TARGET-30-PATDXG-01A	TARGET	5.62192	0	>=1.5 years	Amplified	Male	4	High	2.46994	High	306.786	High	8.21008
TARGET-30-PAIFXV-01A	TARGET	3.05205	1	>=1.5 years	Non-amplified	Female	4	High	-2.37028	Low	216.919	High	8.35119
TARGET-30-PATYIL-02A	TARGET	1.31781	1	<1.5 years	Non-amplified	Female	4	Low	-2.13841	Low	130.779	High	8.61184
TARGET-30-PARBAJ-02A	TARGET	8.55342	0	<1.5 years	Non-amplified	Male	1/2/3/4S	Low	-8.68761	Low	0	Low	8.56518
TARGET-30-PAPUWY-01A	TARGET	3.01918	1	>=1.5 years	Non-amplified	Female	4	High	2.53446	High	281.168	High	8.42403
TARGET-30-PASGAP-01A	TARGET	4.2274	1	>=1.5 years	Non-amplified	Male	4	High	-1.87226	Low	186.14	High	8.07726
TARGET-30-PAITCI-01A	TARGET	0.887671	1	>=1.5 years	Non-amplified	Male	4	High	8.04722	High	250.389	High	8.27299
TARGET-30-PATFCY-01A	TARGET	2.15616	1	>=1.5 years	Non-amplified	Male	4	High	-0.78669	Low	186.14	High	8.69848
TARGET-30-PALKUC-01A	TARGET	12.0521	0	>=1.5 years	Amplified	Female	4	High	10.6931	High	337.565	High	7.25113
TARGET-30-PARZCJ-01A	TARGET	6.67123	0	<1.5 years	Non-amplified	Male	1/2/3/4S	Low	-4.34716	Low	0	Low	8.48002
TARGET-30-PARFWB-01A	TARGET	5.03014	1	>=1.5 years	Non-amplified	Male	4	High	5.15321	High	250.389	High	8.77613
TARGET-30-PATEKG-01A	TARGET	5.44658	0	>=1.5 years	Non-amplified	Female	4	High	-0.449794	Low	216.919	High	8.44966
TARGET-30-PAKZRH-01A	TARGET	9.15342	0	<1.5 years	Non-amplified	Male	1/2/3/4S	Low	0.215595	Low	0	Low	8.15917
TARGET-30-PASXRJ-01A	TARGET	5.03288	0	>=1.5 years	Non-amplified	Female	4	High	-4.50047	Low	216.919	High	8.90022
TARGET-30-PASGAP-02A	TARGET	4.2274	1	>=1.5 years	Non-amplified	Male	4	High	1.88147	High	250.389	High	8.14035
TARGET-30-PASTCN-01A	TARGET	2.83014	1	>=1.5 years	Non-amplified	Male	4	High	1.88728	High	250.389	High	8.67239
TARGET-30-PAPVXS-01A	TARGET	0.613699	1	>=1.5 years	Non-amplified	Male	4	High	5.83158	High	250.389	High	8.65626
TARGET-30-PAKYZS-01A	TARGET	9.8274	0	>=1.5 years	Non-amplified	Male	4	High	-4.85383	Low	186.14	High	8.4105
TARGET-30-PAPKWN-01A	TARGET	1.27397	1	>=1.5 years	Amplified	Female	4	High	2.65249	High	337.565	High	8.52401
TARGET-30-PAPEFE-01A	TARGET	0.410959	1	>=1.5 years	Amplified	Male	4	High	2.46928	High	306.786	High	9.01911
TARGET-30-PAUDDK-02A	TARGET	4.1863	0	<1.5 years	Non-amplified	Male	1/2/3/4S	Low	-8.68959	Low	0	Low	8.39272
TARGET-30-PANSBN-01A	TARGET	2.29041	1	>=1.5 years	Non-amplified	Male	4	High	-3.06849	Low	186.14	High	8.1621
TARGET-30-PATDWN-01A	TARGET	0.761644	0	>=1.5 years	Amplified	Male	4	High	2.05124	High	306.786	High	8.4205
TARGET-30-PATESI-01A	TARGET	2.62466	1	>=1.5 years	Amplified	Male	4	High	7.13604	High	306.786	High	8.57468
TARGET-30-PARJVP-01A	TARGET	5.65479	0	<1.5 years	Non-amplified	Male	1/2/3/4S	Low	-9.10454	Low	0	Low	8.44886
TARGET-30-PAISNS-01A	TARGET	1.15342	1	>=1.5 years	Non-amplified	Male	4	High	1.95739	High	250.389	High	8.38503
TARGET-30-PAPUNH-01A	TARGET	8.10411	0	>=1.5 years	Amplified	Female	1/2/3/4S	High	3.7624	High	237.565	High	8.61062
TARGET-30-PAMEZH-01A	TARGET	0.90411	1	>=1.5 years	Amplified	Female	4	High	6.63061	High	337.565	High	7.99806
TARGET-30-PASNPG-01A	TARGET	6.23014	0	<1.5 years	Non-amplified	Female	1/2/3/4S	Low	-4.78171	Low	30.7791	Low	8.33318
TARGET-30-PAMMXF-01A	TARGET	0.539726	1	>=1.5 years	Amplified	Male	4	High	5.48521	High	306.786	High	8.00198
TARGET-30-PARACM-01A	TARGET	8.20274	0	>=1.5 years	Non-amplified	Female	4	High	-0.89731	Low	216.919	High	8.83973
TARGET-30-PASVRU-01A	TARGET	1.20548	1	>=1.5 years	Amplified	Male	4	High	4.56496	High	306.786	High	8.46221
TARGET-30-PALUYS-01A	TARGET	3.51781	1	>=1.5 years	Non-amplified	Female	4	High	8.3522	High	281.168	High	8.4122
TARGET-30-PASFIC-01A	TARGET	5.89589	0	<1.5 years	Non-amplified	Male	1/2/3/4S	Low	-7.91691	Low	0	Low	8.57316
TARGET-30-PARHAM-02A	TARGET	6.75616	1	<1.5 years	Non-amplified	Female	4	Low	-9.4718	Low	130.779	High	8.10391
TARGET-30-PASZKE-01A	TARGET	0.0219178	1	<1.5 years	Non-amplified	Male	1/2/3/4S	Low	-3.57133	Low	0	Low	8.78014
TARGET-30-PASPER-01A	TARGET	5.71781	0	>=1.5 years	Non-amplified	Female	4	High	-0.519488	Low	216.919	High	8.46725
TARGET-30-PASCTR-01A	TARGET	6.36986	0	<1.5 years	Non-amplified	Male	1/2/3/4S	Low	-4.13377	Low	0	Low	9.11228
TARGET-30-PANZPV-01A	TARGET	3.45479	1	>=1.5 years	Non-amplified	Female	4	High	0.935034	High	281.168	High	8.62216
TARGET-30-PARSBI-01A	TARGET	4.77534	1	>=1.5 years	Non-amplified	Female	4	High	2.87593	High	281.168	High	8.67859
TARGET-30-PATGJU-01A	TARGET	3.33973	0	<1.5 years	Non-amplified	Female	1/2/3/4S	Low	-8.55396	Low	30.7791	Low	8.79325
TARGET-30-PATYIL-01A	TARGET	1.31781	1	<1.5 years	Non-amplified	Female	4	Low	-4.54391	Low	130.779	High	8.56729
TARGET-30-PASUYG-01A	TARGET	6.00822	0	>=1.5 years	Non-amplified	Male	4	High	3.94755	High	250.389	High	8.56613
TARGET-30-PATBMM-01A	TARGET	2.10411	0	>=1.5 years	Non-amplified	Male	4	High	8.92379	High	250.389	High	8.84563
TARGET-30-PAPZYZ-01A	TARGET	3.31233	0	>=1.5 years	Amplified	Female	4	High	0.550109	High	337.565	High	8.1037
TARGET-30-PARBAJ-01A	TARGET	8.55342	0	<1.5 years	Non-amplified	Male	1/2/3/4S	Low	-8.6604	Low	0	Low	8.50841
TARGET-30-PAUDDK-01A	TARGET	4.1863	0	<1.5 years	Non-amplified	Male	1/2/3/4S	Low	-6.58046	Low	0	Low	8.23792
TARGET-30-PASXGP-01A	TARGET	5.2	0	>=1.5 years	Non-amplified	Male	4	High	1.14066	High	250.389	High	8.24792
TARGET-30-PANBSP-01A	TARGET	1.80548	1	>=1.5 years	Non-amplified	Female	4	High	5.48523	High	281.168	High	8.56994
TARGET-30-PASFGG-01A	TARGET	1.91781	1	>=1.5 years	Non-amplified	Female	4	High	7.46333	High	281.168	High	8.65659
TARGET-30-PAPICY-01A	TARGET	0.561644	0	<1.5 years	Non-amplified	Female	1/2/3/4S	Low	-5.77843	Low	30.7791	Low	8.21959
TARGET-30-PASXHE-01A	TARGET	5.74795	0	>=1.5 years	Non-amplified	Male	4	High	0.49171	Low	186.14	High	8.56978
TARGET-30-PARNNC-01A	TARGET	7.15342	0	<1.5 years	Non-amplified	Female	1/2/3/4S	Low	-5.40095	Low	30.7791	Low	8.97284
TARGET-30-PALZZV-01A	TARGET	5.29863	0	>=1.5 years	Amplified	Female	4	High	2.03272	High	337.565	High	8.85572
TARGET-30-PARAMT-01A	TARGET	1.35068	1	>=1.5 years	Non-amplified	Male	4	High	0.525457	High	250.389	High	9.08453
TARGET-30-PALETP-01A	TARGET	0.687671	1	>=1.5 years	Non-amplified	Female	4	High	4.99262	High	281.168	High	8.334
TARGET-30-PALNVP-01A	TARGET	12.7808	0	>=1.5 years	Non-amplified	Female	4	High	-8.15627	Low	216.919	High	8.16472
TARGET-30-PAPBGH-01A	TARGET	1.98082	1	>=1.5 years	Non-amplified	Female	4	High	3.35465	High	281.168	High	8.73526
TARGET-30-PAMVRA-01A	TARGET	6.66575	1	>=1.5 years	Non-amplified	Female	4	High	2.78612	High	281.168	High	8.25896
TARGET-30-PALCBW-01A	TARGET	12.5068	0	>=1.5 years	Non-amplified	Female	4	High	-5.88201	Low	216.919	High	8.25917
TARGET-30-PATDXC-01A	TARGET	2.50959	1	>=1.5 years	Non-amplified	Male	4	High	2.10426	High	250.389	High	8.44514
TARGET-30-PASMNT-01A	TARGET	4.64658	1	>=1.5 years	Non-amplified	Female	4	High	5.47138	High	281.168	High	8.36008
TARGET-30-PANZVU-01A	TARGET	2.5589	1	>=1.5 years	Non-amplified	Male	4	High	-6.60498	Low	186.14	High	8.48631
TARGET-30-PASJZC-01A	TARGET	5.70685	0	<1.5 years	Amplified	Female	1/2/3/4S	High	-7.32432	Low	87.1762	Low	9.42826
TARGET-30-PASZPI-01A	TARGET	2.77808	1	>=1.5 years	Amplified	Male	4	High	6.83953	High	306.786	High	8.50532
TARGET-30-PASSWW-01A	TARGET	5.73973	0	<1.5 years	Non-amplified	Male	1/2/3/4S	Low	-6.5544	Low	0	Low	8.32617
TARGET-30-PALTEG-01A	TARGET	1.50959	1	>=1.5 years	Non-amplified	Male	4	High	6.65914	High	250.389	High	8.40349
TARGET-30-PAPTLV-01A	TARGET	1.57534	1	>=1.5 years	Amplified	Female	4	High	4.96372	High	337.565	High	8.43914
TARGET-30-PANRRW-01A	TARGET	5.96712	0	>=1.5 years	Non-amplified	Male	4	High	-7.28761	Low	186.14	High	8.56325
TARGET-30-PANYGR-01A	TARGET	0.775342	1	>=1.5 years	Non-amplified	Male	4	High	6.85323	High	250.389	High	8.66138
TARGET-30-PASHFA-01A	TARGET	0.912329	1	<1.5 years	Amplified	Female	1/2/3/4S	High	4.38229	High	151.425	High	8.4504
TARGET-30-PATHVK-01A	TARGET	4.95068	0	>=1.5 years	Non-amplified	Female	4	High	4.15216	High	281.168	High	8.56599
TARGET-30-PASNML-01A	TARGET	5.9863	0	<1.5 years	Non-amplified	Male	1/2/3/4S	Low	-6.88881	Low	0	Low	8.55791
TARGET-30-PANRVJ-01A	TARGET	10.1973	0	>=1.5 years	Non-amplified	Male	4	High	-2.41073	Low	186.14	High	8.37008
TARGET-30-PAPBZI-01A	TARGET	1.17808	1	>=1.5 years	Non-amplified	Male	4	High	8.17366	High	250.389	High	7.94852
TARGET-30-PAPTDH-01A	TARGET	8.94247	0	<1.5 years	Non-amplified	Female	1/2/3/4S	Low	-7.51942	Low	30.7791	Low	8.77114
TARGET-30-PASMDM-01A	TARGET	3.6274	0	<1.5 years	Non-amplified	Male	1/2/3/4S	Low	-6.94968	Low	0	Low	9.23747
TARGET-30-PANWRR-01A	TARGET	0.945205	1	>=1.5 years	Non-amplified	Male	4	High	3.38714	High	250.389	High	8.35573
TARGET-30-PALBFW-01A	TARGET	2.93973	1	>=1.5 years	Non-amplified	Male	4	High	-1.61384	Low	186.14	High	8.30008
TARGET-30-PARZIP-01A	TARGET	6.87945	0	>=1.5 years	Non-amplified	Male	4	High	-2.18493	Low	186.14	High	8.69192
TARGET-30-PASNPG-02A	TARGET	6.23014	0	<1.5 years	Non-amplified	Female	1/2/3/4S	Low	-5.85347	Low	30.7791	Low	8.35547
TARGET-30-PAMNLH-01A	TARGET	2.29315	1	>=1.5 years	Non-amplified	Female	4	High	4.56529	High	281.168	High	8.2988
TARGET-30-PATINJ-01A	TARGET	2.25205	1	>=1.5 years	Non-amplified	Male	4	High	4.88234	High	250.389	High	8.68897
TARGET-30-PALEVG-01A	TARGET	13.5562	0	>=1.5 years	Amplified	Male	4	High	7.81958	High	306.786	High	8.108
TARGET-30-PASSRN-01A	TARGET	6.10137	0	>=1.5 years	Amplified	Male	4	High	-0.593443	Low	242.537	High	8.52433
TARGET-30-PASUCB-01A	TARGET	5.4137	0	>=1.5 years	Non-amplified	Male	4	High	4.57471	High	250.389	High	9.25765
TARGET-30-PALVKK-01A	TARGET	2.83014	1	>=1.5 years	Non-amplified	Female	4	High	-2.81374	Low	216.919	High	8.24414
TARGET-30-PALWVJ-01A	TARGET	2.2	1	>=1.5 years	Non-amplified	Male	4	High	0.581752	High	250.389	High	8.23573
TARGET-30-PARHAM-01A	TARGET	6.75616	1	<1.5 years	Non-amplified	Female	4	Low	-4.69736	Low	130.779	High	8.27773
TARGET-30-PATFXV-01A	TARGET	0.810959	1	>=1.5 years	Amplified	Female	4	High	3.24478	High	337.565	High	8.46542
TARGET-30-PATHKB-01A	TARGET	5.47397	0	<1.5 years	Non-amplified	Male	1/2/3/4S	Low	-6.42503	Low	0	Low	8.64853
TARGET-30-PAIPGU-01A	TARGET	1.19452	1	>=1.5 years	Non-amplified	Female	4	High	9.15723	High	281.168	High	8.60235
TARGET-30-PAPTCR-01A	TARGET	1.24932	1	>=1.5 years	Non-amplified	Female	4	High	-3.88998	Low	216.919	High	8.35257
TARGET-30-PASWFB-01A	TARGET	0.238356	1	>=1.5 years	Amplified	Female	4	High	0.693378	High	337.565	High	8.78438
TARGET-30-PAPKXS-01A	TARGET	6.53151	1	>=1.5 years	Non-amplified	Female	4	High	2.20191	High	281.168	High	9.09121
TARGET-30-PARDIW-01A	TARGET	7.75068	0	>=1.5 years	Non-amplified	Male	4	High	0.417274	Low	186.14	High	8.59241
TARGET-30-PAPVEB-04A	TARGET	3.31781	1	>=1.5 years	Non-amplified	Male	1/2/3/4S	Low	-1.3966	Low	86.1396	Low	7.51819
TARGET-30-PASSRS-01A	TARGET	3.6137	1	>=1.5 years	Non-amplified	Male	4	High	-0.0817148	Low	186.14	High	8.57611
TARGET-30-PAIVHE-01A	TARGET	4.39726	1	>=1.5 years	Non-amplified	Male	4	High	0.560881	High	250.389	High	8.08677
TARGET-30-PAPCTS-01A	TARGET	7.22192	1	>=1.5 years	Amplified	Male	4	High	1.89537	High	306.786	High	8.7262
TARGET-30-PALIIN-01A	TARGET	3.82192	1	>=1.5 years	Non-amplified	Male	4	High	3.10991	High	250.389	High	9.13981
TARGET-30-PANGXK-01A	TARGET	10.389	0	>=1.5 years	Non-amplified	Male	4	High	0.412251	Low	186.14	High	8.06845
TARGET-30-PASMJG-01A	TARGET	4.23014	1	>=1.5 years	Non-amplified	Female	4	High	-0.763031	Low	216.919	High	8.21833
TARGET-30-PATCFL-01A	TARGET	5.82192	0	>=1.5 years	Non-amplified	Male	4	High	2.84659	High	250.389	High	8.32616
TARGET-30-PARKGJ-01A	TARGET	4.48219	1	>=1.5 years	Non-amplified	Male	4	High	3.42255	High	250.389	High	7.80878
TARGET-30-PANBMJ-01A	TARGET	10.3452	1	>=1.5 years	Non-amplified	Male	4	High	3.49664	High	250.389	High	8.47409
TARGET-30-PASNEF-01A	TARGET	6.06301	0	>=1.5 years	Non-amplified	Female	4	High	3.6952	High	281.168	High	8.72261
TARGET-30-PAMYCE-01A	TARGET	2.72603	1	>=1.5 years	Non-amplified	Female	4	High	-0.66603	Low	216.919	High	8.29356
TARGET-30-PAPLSD-01A	TARGET	3.78904	1	>=1.5 years	Non-amplified	Male	4	High	5.38734	High	250.389	High	8.47814
TARGET-30-PASWYR-01A	TARGET	5.1863	0	>=1.5 years	Amplified	Male	4	High	0.588124	High	306.786	High	8.56473
TARGET-30-PARGKK-01A	TARGET	3.61918	1	>=1.5 years	Non-amplified	Male	4	High	-4.78442	Low	186.14	High	8.6878
TARGET-30-PASWVY-01A	TARGET	5.25479	0	>=1.5 years	Non-amplified	Female	4	High	2.09155	High	281.168	High	8.60625
TARGET-30-PATNKP-02A	TARGET	4.24384	1	>=1.5 years	Non-amplified	Male	4	High	-3.24521	Low	186.14	High	8.76795
TARGET-30-PASNZU-01A	TARGET	4.63562	1	>=1.5 years	Amplified	Male	4	High	5.36174	High	306.786	High	8.52492
TARGET-30-PAPBJE-01A	TARGET	9.49863	0	>=1.5 years	Amplified	Male	4	High	-1.5894	Low	242.537	High	8.32105
TARGET-30-PASPBZ-01A	TARGET	6.43014	0	<1.5 years	Non-amplified	Male	1/2/3/4S	Low	-5.95079	Low	0	Low	8.59721
TARGET-30-PANZRV-01A	TARGET	9.40822	0	<1.5 years	Non-amplified	Male	1/2/3/4S	Low	-9.16235	Low	0	Low	8.69263
TARGET-30-PANXJL-01A	TARGET	1.18082	0	>=1.5 years	Non-amplified	Male	4	High	0.0342026	Low	186.14	High	8.12153
TARGET-30-PASXRG-01A	TARGET	4.79178	0	>=1.5 years	Amplified	Female	4	High	2.1894	High	337.565	High	8.11619
TARGET-30-PASCFC-01A	TARGET	6.90959	0	<1.5 years	Non-amplified	Male	1/2/3/4S	Low	-7.43122	Low	0	Low	8.59921
TARGET-30-PANBJH-01A	TARGET	2.52055	1	>=1.5 years	Non-amplified	Female	4	High	0.619633	High	281.168	High	8.24754
TARGET-30-PARVLK-01A	TARGET	2.39726	1	>=1.5 years	Non-amplified	Female	4	High	1.02424	High	281.168	High	8.63238
TARGET-30-PASRFS-01A	TARGET	5.68493	0	>=1.5 years	Non-amplified	Female	4	High	0.00528224	Low	216.919	High	8.18246
TARGET-30-PATGLU-01A	TARGET	3.64384	1	>=1.5 years	Non-amplified	Male	4	High	4.76944	High	250.389	High	8.54276
TARGET-30-PAMZMG-01A	TARGET	2.09041	1	>=1.5 years	Amplified	Female	4	High	8.66816	High	337.565	High	7.88915
TARGET-30-PATEPF-01A	TARGET	0.832877	1	>=1.5 years	Non-amplified	Male	4	High	5.09021	High	250.389	High	8.19229
TARGET-30-PASXIE-01A	TARGET	5.81644	0	>=1.5 years	Amplified	Male	4	High	2.43869	High	306.786	High	8.38267
TARGET-30-PANUIF-01A	TARGET	10.2082	0	>=1.5 years	Non-amplified	Female	4	High	-0.146902	Low	216.919	High	8.41296
TARGET-30-PARYNK-01A	TARGET	6.4411	0	>=1.5 years	Non-amplified	Female	4	High	-0.247691	Low	216.919	High	8.82683
TARGET-30-PASWIJ-01A	TARGET	5.31507	0	>=1.5 years	Non-amplified	Male	4	High	0.777693	High	250.389	High	8.42045
TARGET-30-PASTKC-01A	TARGET	5.34795	0	>=1.5 years	Non-amplified	Male	4	High	-1.24449	Low	186.14	High	8.37271
TARGET-30-PARBGP-01A	TARGET	5.5863	1	>=1.5 years	Non-amplified	Female	4	High	-2.91928	Low	216.919	High	8.41046
TARGET-30-PALXTB-01A	TARGET	12.6603	0	>=1.5 years	Non-amplified	Male	4	High	-6.65727	Low	186.14	High	7.92144
TARGET-30-PANJLH-01A	TARGET	1.36986	1	>=1.5 years	Amplified	Male	4	High	1.25526	High	306.786	High	8.27349
TARGET-30-PASGUT-01A	TARGET	1.09863	0	>=1.5 years	Non-amplified	Male	4	High	0.21863	Low	186.14	High	8.27155
TARGET-30-PARZHA-01A	TARGET	6.81918	0	<1.5 years	Non-amplified	Male	1/2/3/4S	Low	-3.79784	Low	0	Low	8.30671
TARGET-30-PAPVRN-01A	TARGET	7.91507	0	>=1.5 years	Non-amplified	Male	4	High	-6.09159	Low	186.14	High	8.13059
TARGET-30-PAPUEB-01A	TARGET	7.59452	0	>=1.5 years	Non-amplified	Female	4	High	3.06695	High	281.168	High	8.9128
TARGET-30-PARFRE-01A	TARGET	6.71507	0	<1.5 years	Non-amplified	Female	1/2/3/4S	Low	-3.646	Low	30.7791	Low	8.45877
TARGET-30-PAMZGT-01A	TARGET	10.474	0	>=1.5 years	Amplified	Male	4	High	5.2076	High	306.786	High	8.25888

## Sheet: Table.S8
Supplementary Table-S8: TMEscore for Tongji cohort
Sample_id	Stages	TMEscore
a1	stage 1/2	2.14857
a13	stage 3/4/4S	4.33618
a14	stage 3/4/4S	3.46763
a16	stage 1/2	1.66566
a17	stage 1/2	-1.85896
a19	stage 3/4/4S	5.36552
a21	stage 1/2	0.103451
a22	stage 1/2	-2.77023
a23	stage 1/2	-2.54937
a24	stage 1/2	-6.97047
a3	stage 1/2	0.832541
a4	stage 1/2	-2.80735
a5	stage 3/4/4S	2.89808
a6	stage 1/2	-1.17753
a7	stage 3/4/4S	1.03157
a8	stage 3/4/4S	3.1904

## Sheet: Table.S9
Supplementary Table-S8: Phenotypes and TMEscore for TCGA samples
Sample_id	Patient_id	Sample_type	Project_id	Age	Gender	OS_bin	OS_time	ScoreA	ScoreB	TMEscore	TME_bin_within_project	TME_bin_all
TCGA-OR-A5JP-01A	TCGA-OR-A5JP	Primary Tumor	TCGA-ACC	40	Male	0	464	-2.89888	2.76537	8.42963	high	high
TCGA-OR-A5JE-01A	TCGA-OR-A5JE	Primary Tumor	TCGA-ACC	17	Female	1	2105	-4.04554	1.86023	7.76601	high	high
TCGA-OR-A5JG-01A	TCGA-OR-A5JG	Primary Tumor	TCGA-ACC	61	Male	1	541	-0.0304983	1.13563	2.30176	low	high
TCGA-OR-A5L9-01A	TCGA-OR-A5L9	Primary Tumor	TCGA-ACC	53	Female	0	871	3.0222	1.77812	0.534047	low	high
TCGA-OR-A5JR-01A	TCGA-OR-A5JR	Primary Tumor	TCGA-ACC	45	Male	0	3688	2.94222	-1.08963	-5.12148	low	low
TCGA-OR-A5KU-01A	TCGA-OR-A5KU	Primary Tumor	TCGA-ACC	37	Female	0	4673	-1.48674	-1.27587	-1.06499	low	high
TCGA-OR-A5LS-01A	TCGA-OR-A5LS	Primary Tumor	TCGA-ACC	34	Female	0	1096	-1.11012	-0.553365	0.00339247	low	high
TCGA-OR-A5J7-01A	TCGA-OR-A5J7	Primary Tumor	TCGA-ACC	30	Female	1	490	-3.78315	0.173385	4.12992	high	high
TCGA-OR-A5JQ-01A	TCGA-OR-A5JQ	Primary Tumor	TCGA-ACC	26	Female	0	1103	3.0214	-0.0487798	-3.11896	low	high
TCGA-OR-A5JS-01A	TCGA-OR-A5JS	Primary Tumor	TCGA-ACC	65	Female	0	383	-3.2579	-0.970496	1.31691	low	high
TCGA-OR-A5JL-01A	TCGA-OR-A5JL	Primary Tumor	TCGA-ACC	36	Female	0	2056	1.45952	-2.11469	-5.6889	low	low
TCGA-OR-A5LC-01A	TCGA-OR-A5LC	Primary Tumor	TCGA-ACC	71	Female	1	159	-1.79507	1.19815	4.19136	high	high
TCGA-OR-A5K2-01A	TCGA-OR-A5K2	Primary Tumor	TCGA-ACC	32	Female	1	994	-3.42324	1.27817	5.97957	high	high
TCGA-P6-A5OG-01A	TCGA-P6-A5OG	Primary Tumor	TCGA-ACC	45	Female	1	383	2.66701	-0.480527	-3.62806	low	high
TCGA-OR-A5JW-01A	TCGA-OR-A5JW	Primary Tumor	TCGA-ACC	47	Male	0	2202	0.0883199	-1.26211	-2.61254	low	high
TCGA-OR-A5JZ-01A	TCGA-OR-A5JZ	Primary Tumor	TCGA-ACC	60	Male	0	822	1.95794	-0.790408	-3.53876	low	high
TCGA-OR-A5J8-01A	TCGA-OR-A5J8	Primary Tumor	TCGA-ACC	66	Male	1	579	2.92738	-0.635263	-4.19791	low	high
TCGA-OR-A5K5-01A	TCGA-OR-A5K5	Primary Tumor	TCGA-ACC	59	Female	1	498	-5.70479	0.917779	7.54035	high	high
TCGA-OR-A5KV-01A	TCGA-OR-A5KV	Primary Tumor	TCGA-ACC	17	Female	0	3878	-2.6519	-0.213612	2.22468	low	high
TCGA-OR-A5L4-01A	TCGA-OR-A5L4	Primary Tumor	TCGA-ACC	48	Female	0	967	1.95364	0.296613	-1.36041	low	high
TCGA-OR-A5KX-01A	TCGA-OR-A5KX	Primary Tumor	TCGA-ACC	25	Female	0	1364	-3.59643	0.256642	4.10971	low	high
TCGA-OR-A5K1-01A	TCGA-OR-A5K1	Primary Tumor	TCGA-ACC	48	Male	0	3289	2.27666	0.00859605	-2.25947	low	high
TCGA-OR-A5JO-01A	TCGA-OR-A5JO	Primary Tumor	TCGA-ACC	26	Female	0	1194	3.88237	-1.67413	-7.23063	low	low
TCGA-OR-A5LG-01A	TCGA-OR-A5LG	Primary Tumor	TCGA-ACC	46	Male	0	1589	-1.33139	-0.539043	0.253301	low	high
TCGA-OR-A5LO-01A	TCGA-OR-A5LO	Primary Tumor	TCGA-ACC	61	Female	1	2405	-0.396737	-1.54689	-2.69705	low	high
TCGA-OR-A5JB-01A	TCGA-OR-A5JB	Primary Tumor	TCGA-ACC	52	Male	1	551	-1.65472	-0.517663	0.619394	low	high
TCGA-OR-A5JV-01A	TCGA-OR-A5JV	Primary Tumor	TCGA-ACC	55	Male	0	2023	4.28758	-1.43799	-7.16356	low	low
TCGA-OR-A5LJ-01A	TCGA-OR-A5LJ	Primary Tumor	TCGA-ACC	54	Female	1	1105	-0.534102	1.40526	3.34462	low	high
TCGA-OR-A5LA-01A	TCGA-OR-A5LA	Primary Tumor	TCGA-ACC	52	Female	0	719	2.96959	0.383625	-2.20234	low	high
TCGA-OR-A5KY-01A	TCGA-OR-A5KY	Primary Tumor	TCGA-ACC	23	Female	1	391	-0.769026	1.83834	4.4457	high	high
TCGA-OR-A5KO-01A	TCGA-OR-A5KO	Primary Tumor	TCGA-ACC	39	Female	0	1414	0.401824	0.98866	1.5755	low	high
TCGA-OR-A5L6-01A	TCGA-OR-A5L6	Primary Tumor	TCGA-ACC	60	Male	0	861	-1.25681	1.96839	5.19358	high	high
TCGA-OR-A5KZ-01A	TCGA-OR-A5KZ	Primary Tumor	TCGA-ACC	42	Male	1	125	-0.967708	1.20899	3.3857	low	high
TCGA-OR-A5J5-01A	TCGA-OR-A5J5	Primary Tumor	TCGA-ACC	30	Male	1	365	-0.692073	2.34946	5.39099	high	high
TCGA-OR-A5LB-01A	TCGA-OR-A5LB	Primary Tumor	TCGA-ACC	59	Male	1	1204	-0.165247	-0.865934	-1.56662	low	high
TCGA-OR-A5LT-01A	TCGA-OR-A5LT	Primary Tumor	TCGA-ACC	57	Male	0	549	0.60848	1.27334	1.93821	low	high
TCGA-OR-A5LD-01A	TCGA-OR-A5LD	Primary Tumor	TCGA-ACC	52	Male	1	1197	-6.0251	1.94238	9.90986	high	high
TCGA-OR-A5J2-01A	TCGA-OR-A5J2	Primary Tumor	TCGA-ACC	44	Female	1	1677	0.0316289	-1.33666	-2.70495	low	high
TCGA-OR-A5LE-01A	TCGA-OR-A5LE	Primary Tumor	TCGA-ACC	14	Male	1	662	-5.28646	0.381873	6.0502	high	high
TCGA-OR-A5K4-01A	TCGA-OR-A5K4	Primary Tumor	TCGA-ACC	64	Female	0	1082	1.29092	-0.549055	-2.38903	low	high
TCGA-OR-A5K6-01A	TCGA-OR-A5K6	Primary Tumor	TCGA-ACC	56	Female	0	1493	-0.513344	-1.263	-2.01265	low	high
TCGA-OR-A5JY-01A	TCGA-OR-A5JY	Primary Tumor	TCGA-ACC	68	Female	1	552	-2.37926	-2.33557	-2.29188	low	high
TCGA-OR-A5JT-01A	TCGA-OR-A5JT	Primary Tumor	TCGA-ACC	65	Female	0	907	1.69572	-0.650995	-2.99772	low	high
TCGA-OR-A5KW-01A	TCGA-OR-A5KW	Primary Tumor	TCGA-ACC	55	Female	0	2076	0.442151	-1.42137	-3.28489	low	high
TCGA-PK-A5H8-01A	TCGA-PK-A5H8	Primary Tumor	TCGA-ACC	42	Male	0	3623	1.99129	0.578952	-0.833382	low	high
TCGA-OR-A5JX-01A	TCGA-OR-A5JX	Primary Tumor	TCGA-ACC	50	Male	0	950	0.751224	1.06976	1.38829	low	high
TCGA-OR-A5LK-01A	TCGA-OR-A5LK	Primary Tumor	TCGA-ACC	62	Male	0	2740	2.77356	0.331094	-2.11137	low	high
TCGA-P6-A5OF-01A	TCGA-P6-A5OF	Primary Tumor	TCGA-ACC	55	Female	1	207	1.87786	-0.052297	-1.98246	low	high
TCGA-OR-A5JM-01A	TCGA-OR-A5JM	Primary Tumor	TCGA-ACC	25	Female	1	562	-4.81967	0.939838	6.69934	high	high
TCGA-OR-A5JI-01A	TCGA-OR-A5JI	Primary Tumor	TCGA-ACC	22	Male	0	2331	1.96589	0.715892	-0.534107	low	high
TCGA-OR-A5JC-01A	TCGA-OR-A5JC	Primary Tumor	TCGA-ACC	37	Male	1	1750	-1.0142	0.759396	2.53299	low	high
TCGA-OR-A5LP-01A	TCGA-OR-A5LP	Primary Tumor	TCGA-ACC	37	Female	0	1857	2.75242	-0.238222	-3.22886	low	high
TCGA-OR-A5L8-01A	TCGA-OR-A5L8	Primary Tumor	TCGA-ACC	36	Female	0	885	-0.96978	-0.992464	-1.01515	low	high
TCGA-OR-A5JD-01A	TCGA-OR-A5JD	Primary Tumor	TCGA-ACC	57	Female	0	3038	2.73664	-0.36477	-3.46618	low	high
TCGA-OR-A5LM-01A	TCGA-OR-A5LM	Primary Tumor	TCGA-ACC	23	Male	0	1858	0.396541	-0.876655	-2.14985	low	high
TCGA-PK-A5HA-01A	TCGA-PK-A5HA	Primary Tumor	TCGA-ACC	63	Male	0	1201	3.29799	-0.209589	-3.71717	low	high
TCGA-OR-A5JF-01A	TCGA-OR-A5JF	Primary Tumor	TCGA-ACC	69	Female	0	2015	0.0969103	0.63505	1.17319	low	high
TCGA-OR-A5LH-01A	TCGA-OR-A5LH	Primary Tumor	TCGA-ACC	36	Female	1	2385	2.85174	-0.768943	-4.38962	low	low
TCGA-OR-A5KT-01A	TCGA-OR-A5KT	Primary Tumor	TCGA-ACC	44	Female	0	2895	1.87456	-0.498804	-2.87217	low	high
TCGA-OR-A5LN-01A	TCGA-OR-A5LN	Primary Tumor	TCGA-ACC	31	Female	0	2342	1.96702	-0.0903165	-2.14766	low	high
TCGA-PK-A5HB-01A	TCGA-PK-A5HB	Primary Tumor	TCGA-ACC	63	Male	0	1293	-0.0791056	-0.409056	-0.739007	low	high
TCGA-OR-A5L3-01A	TCGA-OR-A5L3	Primary Tumor	TCGA-ACC	67	Female	0	4628	-2.17089	-0.685394	0.800106	low	high
TCGA-OR-A5JJ-01A	TCGA-OR-A5JJ	Primary Tumor	TCGA-ACC	65	Male	1	490	-0.754344	2.05119	4.85672	high	high
TCGA-OR-A5K8-01A	TCGA-OR-A5K8	Primary Tumor	TCGA-ACC	39	Male	0	749	0.882397	2.39513	3.90787	low	high
TCGA-OR-A5JA-01A	TCGA-OR-A5JA	Primary Tumor	TCGA-ACC	53	Female	1	922	0.479108	-0.0143388	-0.507785	low	high
TCGA-OR-A5K0-01A	TCGA-OR-A5K0	Primary Tumor	TCGA-ACC	69	Female	0	1029	-4.48474	-0.517013	3.45071	low	high
TCGA-OR-A5J9-01A	TCGA-OR-A5J9	Primary Tumor	TCGA-ACC	22	Female	0	1352	-2.51808	0.74625	4.01058	low	high
TCGA-OR-A5J1-01A	TCGA-OR-A5J1	Primary Tumor	TCGA-ACC	58	Male	1	1355	-1.78144	-0.0371014	1.70723	low	high
TCGA-OU-A5PI-01A	TCGA-OU-A5PI	Primary Tumor	TCGA-ACC	53	Female	0	1171	1.71999	-0.309053	-2.33809	low	high
TCGA-OR-A5K9-01A	TCGA-OR-A5K9	Primary Tumor	TCGA-ACC	61	Female	1	344	-4.30904	2.30096	8.91097	high	high
TCGA-PA-A5YG-01A	TCGA-PA-A5YG	Primary Tumor	TCGA-ACC	51	Male	0	756	3.43288	-0.469987	-4.37286	low	low
TCGA-PK-A5H9-01A	TCGA-PK-A5H9	Primary Tumor	TCGA-ACC	27	Female	0	616	3.35395	-4.05666	-11.4673	low	low
TCGA-OR-A5LR-01A	TCGA-OR-A5LR	Primary Tumor	TCGA-ACC	30	Female	0	853	3.15314	-0.748324	-4.64979	low	low
TCGA-OR-A5JK-01A	TCGA-OR-A5JK	Primary Tumor	TCGA-ACC	49	Male	0	1497	0.195105	0.0901783	-0.0147483	low	high
TCGA-OR-A5J6-01A	TCGA-OR-A5J6	Primary Tumor	TCGA-ACC	29	Female	0	2703	1.10548	-1.35483	-3.81514	low	high
TCGA-OR-A5LL-01A	TCGA-OR-A5LL	Primary Tumor	TCGA-ACC	75	Female	1	1613	-0.939782	-2.64586	-4.35194	low	low
TCGA-OR-A5K3-01A	TCGA-OR-A5K3	Primary Tumor	TCGA-ACC	53	Male	0	3465	-0.300564	1.31592	2.9324	low	high
TCGA-OR-A5J3-01A	TCGA-OR-A5J3	Primary Tumor	TCGA-ACC	23	Female	0	2091	-0.492912	0.139632	0.772175	low	high
TCGA-OR-A5L5-01A	TCGA-OR-A5L5	Primary Tumor	TCGA-ACC	77	Female	0	1317	2.80853	-0.565523	-3.93958	low	high
TCGA-FD-A3SS-01A	TCGA-FD-A3SS	Primary Tumor	TCGA-BLCA	66	Male	1	391	1.10188	-0.5898	-2.28148	high	high
TCGA-UY-A78K-01A	TCGA-UY-A78K	Primary Tumor	TCGA-BLCA	60	Male	1	536	0.258712	0.739705	1.2207	high	high
TCGA-GC-A3WC-01A	TCGA-GC-A3WC	Primary Tumor	TCGA-BLCA	80	Female	0	540	3.00351	-0.503641	-4.01079	low	high
TCGA-DK-A1A3-01A	TCGA-DK-A1A3	Primary Tumor	TCGA-BLCA	60	Male	1	665	1.72871	-1.0547	-3.8381	low	high
TCGA-XF-AAMJ-01A	TCGA-XF-AAMJ	Primary Tumor	TCGA-BLCA	70	Male	1	1670	1.787	-1.0272	-3.84141	low	high
TCGA-ZF-A9RL-01A	TCGA-ZF-A9RL	Primary Tumor	TCGA-BLCA	61	Male	0	2703	-0.918512	-1.26776	-1.617	high	high
TCGA-CF-A5U8-01A	TCGA-CF-A5U8	Primary Tumor	TCGA-BLCA	59	Male	0	399	-0.774224	-0.474898	-0.175573	high	high
TCGA-E7-A6MF-01A	TCGA-E7-A6MF	Primary Tumor	TCGA-BLCA	37	Male	0	750	2.95287	-2.88535	-8.72358	low	low
TCGA-BT-A20R-01A	TCGA-BT-A20R	Primary Tumor	TCGA-BLCA	79	Female	1	154	3.43819	-0.323229	-4.08465	low	high
TCGA-H4-A2HQ-01A	TCGA-H4-A2HQ	Primary Tumor	TCGA-BLCA	64	Female	0	590	2.45342	0.0370916	-2.37924	high	high
TCGA-GV-A3QH-01A	TCGA-GV-A3QH	Primary Tumor	TCGA-BLCA	67	Male	1	258	-0.646004	0.175294	0.996592	high	high
TCGA-XF-A8HE-01A	TCGA-XF-A8HE	Primary Tumor	TCGA-BLCA	47	Male	0	3817	-0.338386	0.367584	1.07356	high	high
TCGA-XF-A9T0-01A	TCGA-XF-A9T0	Primary Tumor	TCGA-BLCA	68	Male	0	799	-1.3441	-0.0995925	1.14492	high	high
TCGA-FD-A5BT-01A	TCGA-FD-A5BT	Primary Tumor	TCGA-BLCA	84	Male	1	328	-4.65909	1.39122	7.44152	high	high
TCGA-G2-AA3C-01A	TCGA-G2-AA3C	Primary Tumor	TCGA-BLCA	66	Male	1	211	-4.58157	2.41256	9.40668	high	high
TCGA-BL-A3JM-01A	TCGA-BL-A3JM	Primary Tumor	TCGA-BLCA	62	Male	1	205	2.09827	1.04003	-0.0182117	high	high
TCGA-XF-AAN3-01A	TCGA-XF-AAN3	Primary Tumor	TCGA-BLCA	76	Male	0	2625	0.398424	-1.95753	-4.31349	low	low
TCGA-FD-A3SR-01A	TCGA-FD-A3SR	Primary Tumor	TCGA-BLCA	68	Male	1	602	3.64794	-0.721852	-5.09164	low	low
TCGA-4Z-AA89-01A	TCGA-4Z-AA89	Primary Tumor	TCGA-BLCA	60	Male	0	1029	-1.56339	-0.879982	-0.196573	high	high
TCGA-G2-A2EO-01A	TCGA-G2-A2EO	Primary Tumor	TCGA-BLCA	69	Male	1	1804	-1.5421	0.547735	2.63757	high	high
TCGA-KQ-A41R-01A	TCGA-KQ-A41R	Primary Tumor	TCGA-BLCA	80	Female	0	1350	-0.71685	2.28186	5.28058	high	high
TCGA-BT-A20V-01A	TCGA-BT-A20V	Primary Tumor	TCGA-BLCA	59	Female	1	154	-1.86455	0.0427367	1.95002	high	high
TCGA-4Z-AA81-01A	TCGA-4Z-AA81	Primary Tumor	TCGA-BLCA	80	Male	1	1270	-3.8737	-0.250251	3.3732	high	high
TCGA-GV-A3QK-01B	TCGA-GV-A3QK	Primary Tumor	TCGA-BLCA	56	Female	0	832	0.030693	-0.333736	-0.698166	high	high
TCGA-FD-A62S-01A	TCGA-FD-A62S	Primary Tumor	TCGA-BLCA	60	Female	1	406	1.75827	0.116978	-1.52432	high	high
TCGA-YF-AA3M-01A	TCGA-YF-AA3M	Primary Tumor	TCGA-BLCA	57	Male	0	415	-3.61204	0.752002	5.11604	high	high
TCGA-FD-A3B5-01A	TCGA-FD-A3B5	Primary Tumor	TCGA-BLCA	86	Male	1	272	-0.180938	-1.52357	-2.86621	high	high
TCGA-FD-A3SM-01A	TCGA-FD-A3SM	Primary Tumor	TCGA-BLCA	70	Male	1	547	2.11873	-2.23661	-6.59196	low	low
TCGA-GU-A42P-01A	TCGA-GU-A42P	Primary Tumor	TCGA-BLCA	72	Male	1	332	0.729583	0.327476	-0.0746308	high	high
TCGA-BT-A20T-01A	TCGA-BT-A20T	Primary Tumor	TCGA-BLCA	63	Male	1	453	-0.0337274	-0.70022	-1.36671	high	high
TCGA-UY-A78L-01A	TCGA-UY-A78L	Primary Tumor	TCGA-BLCA	62	Male	0	1127	-0.701672	0.98764	2.67695	high	high
TCGA-XF-AAN0-01A	TCGA-XF-AAN0	Primary Tumor	TCGA-BLCA	68	Male	1	1718	2.578	0.788623	-1.00075	high	high
TCGA-BT-A20J-01A	TCGA-BT-A20J	Primary Tumor	TCGA-BLCA	75	Male	1	579	3.1919	-0.990461	-5.17282	low	low
TCGA-GC-A3OO-01A	TCGA-GC-A3OO	Primary Tumor	TCGA-BLCA	79	Male	0	481	2.79463	-0.92104	-4.63672	low	low
TCGA-XF-A9ST-01A	TCGA-XF-A9ST	Primary Tumor	TCGA-BLCA	68	Male	1	128	-4.55942	1.61908	7.79758	high	high
TCGA-FJ-A3ZF-01A	TCGA-FJ-A3ZF	Primary Tumor	TCGA-BLCA	73	Male	0	524	1.41816	0.31757	-0.783014	high	high
TCGA-YC-A89H-01A	TCGA-YC-A89H	Primary Tumor	TCGA-BLCA	78	Female	0	573	-4.21496	1.24406	6.70309	high	high
TCGA-K4-A5RI-01A	TCGA-K4-A5RI	Primary Tumor	TCGA-BLCA	67	Female	1	356	-0.0946792	-0.0118913	0.0708965	high	high
TCGA-DK-A1AD-01A	TCGA-DK-A1AD	Primary Tumor	TCGA-BLCA	69	Male	0	3420	1.92632	-0.0417729	-2.00986	high	high
TCGA-G2-A2EK-01A	TCGA-G2-A2EK	Primary Tumor	TCGA-BLCA	57	Male	0	485	4.27736	-1.6896	-7.65657	low	low
TCGA-E5-A2PC-01A	TCGA-E5-A2PC	Primary Tumor	TCGA-BLCA	61	Female	0	1326	-3.10684	-1.35271	0.401415	high	high
TCGA-DK-A3IL-01A	TCGA-DK-A3IL	Primary Tumor	TCGA-BLCA	79	Female	1	413	0.421812	0.414157	0.406502	high	high
TCGA-FD-A43N-01A	TCGA-FD-A43N	Primary Tumor	TCGA-BLCA	76	Male	0	699	0.657587	-1.17599	-3.00957	high	high
TCGA-FD-A3SO-01A	TCGA-FD-A3SO	Primary Tumor	TCGA-BLCA	68	Male	1	168	1.00746	-1.43429	-3.87603	low	high
TCGA-XF-A8HD-01A	TCGA-XF-A8HD	Primary Tumor	TCGA-BLCA	77	Male	0	2964	-0.57081	0.672551	1.91591	high	high
TCGA-BT-A20X-01A	TCGA-BT-A20X	Primary Tumor	TCGA-BLCA	56	Male	1	251	0.00299643	-0.458112	-0.919221	high	high
TCGA-ZF-AA52-01A	TCGA-ZF-AA52	Primary Tumor	TCGA-BLCA	70	Male	1	1077	0.144025	0.550516	0.957007	high	high
TCGA-SY-A9G0-01A	TCGA-SY-A9G0	Primary Tumor	TCGA-BLCA	82	Male	1	1008	4.83616	-1.7342	-8.30457	low	low
TCGA-GV-A3JW-01A	TCGA-GV-A3JW	Primary Tumor	TCGA-BLCA	74	Male	0	649	0.311409	-0.114377	-0.540164	high	high
TCGA-FD-A3N6-01A	TCGA-FD-A3N6	Primary Tumor	TCGA-BLCA	43	Female	0	851	-0.3523	-0.972518	-1.59274	high	high
TCGA-DK-A2I4-01A	TCGA-DK-A2I4	Primary Tumor	TCGA-BLCA	79	Male	0	3835	1.79714	-1.47381	-4.74477	low	low
TCGA-DK-AA6M-01A	TCGA-DK-AA6M	Primary Tumor	TCGA-BLCA	64	Female	0	1582	-2.54493	3.16451	8.87394	high	high
TCGA-4Z-AA7Y-01A	TCGA-4Z-AA7Y	Primary Tumor	TCGA-BLCA	60	Male	0	1522	-0.418401	-0.942799	-1.4672	high	high
TCGA-DK-A3WY-01A	TCGA-DK-A3WY	Primary Tumor	TCGA-BLCA	67	Female	0	4967	2.62137	-1.0516	-4.72457	low	low
TCGA-E7-A3X6-01A	TCGA-E7-A3X6	Primary Tumor	TCGA-BLCA	70	Male	1	904	0.0823825	-1.41844	-2.91927	high	high
TCGA-ZF-A9R0-01A	TCGA-ZF-A9R0	Primary Tumor	TCGA-BLCA	82	Male	1	680	-0.625276	1.08172	2.78872	high	high
TCGA-DK-A3IQ-01A	TCGA-DK-A3IQ	Primary Tumor	TCGA-BLCA	74	Male	1	539	4.66581	-1.41677	-7.49935	low	low
TCGA-ZF-AA56-01A	TCGA-ZF-AA56	Primary Tumor	TCGA-BLCA	79	Female	1	259	-0.284593	-0.260227	-0.235861	high	high
TCGA-CU-A3QU-01A	TCGA-CU-A3QU	Primary Tumor	TCGA-BLCA	58	Male	0	158	0.724406	0.914462	1.10452	high	high
TCGA-FD-A6TI-01A	TCGA-FD-A6TI	Primary Tumor	TCGA-BLCA	73	Male	1	294	0.565922	-1.45245	-3.47083	high	high
TCGA-FD-A3B3-01A	TCGA-FD-A3B3	Primary Tumor	TCGA-BLCA	74	Female	1	974	2.01457	-0.064691	-2.14395	high	high
TCGA-YF-AA3L-01A	TCGA-YF-AA3L	Primary Tumor	TCGA-BLCA	47	Female	0	364	-3.71353	1.80033	7.31419	high	high
TCGA-DK-AA76-01A	TCGA-DK-AA76	Primary Tumor	TCGA-BLCA	64	Female	0	366	0.409594	-0.473786	-1.35717	high	high
TCGA-GU-AATQ-01A	TCGA-GU-AATQ	Primary Tumor	TCGA-BLCA	68	Male	1	213	-2.07619	0.47511	3.02641	high	high
TCGA-FD-A5C1-01A	TCGA-FD-A5C1	Primary Tumor	TCGA-BLCA	61	Female	0	1792	-2.59848	0.228959	3.0564	high	high
TCGA-4Z-AA7O-01A	TCGA-4Z-AA7O	Primary Tumor	TCGA-BLCA	64	Male	0	512	-0.271609	-1.2946	-2.31759	high	high
TCGA-UY-A9PB-01A	TCGA-UY-A9PB	Primary Tumor	TCGA-BLCA	49	Male	0	899	-1.21194	0.216419	1.64478	high	high
TCGA-DK-A3X1-01A	TCGA-DK-A3X1	Primary Tumor	TCGA-BLCA	78	Female	0	2009	-0.612491	0.921322	2.45513	high	high
TCGA-DK-A1AC-01A	TCGA-DK-A1AC	Primary Tumor	TCGA-BLCA	72	Male	0	3981	1.32746	0.177588	-0.972286	high	high
TCGA-DK-AA75-01A	TCGA-DK-AA75	Primary Tumor	TCGA-BLCA	82	Male	1	340	-2.55772	3.00621	8.57014	high	high
TCGA-BL-A5ZZ-01A	TCGA-BL-A5ZZ	Primary Tumor	TCGA-BLCA	80	Female	0	377	1.78961	-1.66295	-5.11552	low	low
TCGA-4Z-AA86-01A	TCGA-4Z-AA86	Primary Tumor	TCGA-BLCA	66	Male	1	311	0.719623	-1.10713	-2.93389	high	high
TCGA-XF-AAN2-01A	TCGA-XF-AAN2	Primary Tumor	TCGA-BLCA	73	Male	1	1869	-0.769903	0.375462	1.52083	high	high
TCGA-BT-A2LD-01A	TCGA-BT-A2LD	Primary Tumor	TCGA-BLCA	78	Female	1	623	-1.12517	-0.638117	-0.151066	high	high
TCGA-ZF-A9R1-01A	TCGA-ZF-A9R1	Primary Tumor	TCGA-BLCA	81	Male	0	773	-0.489665	-0.564788	-0.639912	high	high
TCGA-ZF-A9R9-01A	TCGA-ZF-A9R9	Primary Tumor	TCGA-BLCA	58	Male	1	864	2.80074	-0.218059	-3.23686	high	high
TCGA-DK-A6AV-01A	TCGA-DK-A6AV	Primary Tumor	TCGA-BLCA	82	Female	0	1952	-2.2779	0.749485	3.77687	high	high
TCGA-XF-AAMY-01A	TCGA-XF-AAMY	Primary Tumor	TCGA-BLCA	78	Male	0	3011	1.89948	-0.369834	-2.63915	high	high
TCGA-FD-A3B7-01A	TCGA-FD-A3B7	Primary Tumor	TCGA-BLCA	66	Male	1	122	2.66744	-1.29052	-5.24848	low	low
TCGA-FD-A3NA-01A	TCGA-FD-A3NA	Primary Tumor	TCGA-BLCA	60	Male	0	1845	-1.25469	-0.23542	0.783851	high	high
TCGA-CF-A47T-01A	TCGA-CF-A47T	Primary Tumor	TCGA-BLCA	58	Female	1	385	-2.09654	2.4997	7.09593	high	high
TCGA-GC-A3BM-01A	TCGA-GC-A3BM	Primary Tumor	TCGA-BLCA	70	Male	1	651	0.798082	-1.53353	-3.86514	low	high
TCGA-SY-A9G5-01A	TCGA-SY-A9G5	Primary Tumor	TCGA-BLCA	66	Male	0	1186	-0.794786	0.437267	1.66932	high	high
TCGA-FD-A3SJ-01A	TCGA-FD-A3SJ	Primary Tumor	TCGA-BLCA	59	Male	1	739	2.26399	0.303708	-1.65658	high	high
TCGA-E7-A677-01A	TCGA-E7-A677	Primary Tumor	TCGA-BLCA	81	Male	0	820	0.513463	-0.398832	-1.31113	high	high
TCGA-UY-A8OD-01A	TCGA-UY-A8OD	Primary Tumor	TCGA-BLCA	68	Female	0	3432	1.96289	0.149187	-1.66451	high	high
TCGA-DK-AA6L-01A	TCGA-DK-AA6L	Primary Tumor	TCGA-BLCA	48	Male	1	1163	-1.90665	-0.260653	1.38534	high	high
TCGA-GD-A2C5-01A	TCGA-GD-A2C5	Primary Tumor	TCGA-BLCA	53	Female	0	812	1.01845	-0.318244	-1.65494	high	high
TCGA-FD-A6TD-01A	TCGA-FD-A6TD	Primary Tumor	TCGA-BLCA	77	Male	1	386	-1.60706	2.18882	5.9847	high	high
TCGA-FD-A62O-01A	TCGA-FD-A62O	Primary Tumor	TCGA-BLCA	74	Male	1	216	0.966323	-0.400635	-1.76759	high	high
TCGA-BT-A2LB-01A	TCGA-BT-A2LB	Primary Tumor	TCGA-BLCA	73	Female	1	492	0.354033	-1.15729	-2.66862	high	high
TCGA-ZF-A9RN-01A	TCGA-ZF-A9RN	Primary Tumor	TCGA-BLCA	67	Female	1	615	-0.373999	1.84369	4.06138	high	high
TCGA-G2-A3VY-01A	TCGA-G2-A3VY	Primary Tumor	TCGA-BLCA	66	Male	0	536	2.06956	-0.229284	-2.52812	high	high
TCGA-DK-A1AA-01A	TCGA-DK-A1AA	Primary Tumor	TCGA-BLCA	57	Male	0	578	0.144168	-1.82564	-3.79544	high	high
TCGA-XF-A9SY-01A	TCGA-XF-A9SY	Primary Tumor	TCGA-BLCA	60	Female	0	640	0.41824	-1.19482	-2.80788	high	high
TCGA-DK-A1A6-01A	TCGA-DK-A1A6	Primary Tumor	TCGA-BLCA	53	Male	0	2020	-4.29542	-0.949533	2.39635	high	high
TCGA-G2-A2EL-01A	TCGA-G2-A2EL	Primary Tumor	TCGA-BLCA	77	Male	1	819	4.08449	0.00377633	-4.07694	low	high
TCGA-E7-A6ME-01A	TCGA-E7-A6ME	Primary Tumor	TCGA-BLCA	75	Male	0	731	1.90375	0.662459	-0.578828	high	high
TCGA-HQ-A2OF-01A	TCGA-HQ-A2OF	Primary Tumor	TCGA-BLCA	52	Female	0	1947	1.50733	-0.883894	-3.27512	high	high
TCGA-FD-A3SP-01A	TCGA-FD-A3SP	Primary Tumor	TCGA-BLCA	60	Male	0	783	4.01981	-1.2341	-6.48802	low	low
TCGA-BT-A20P-01A	TCGA-BT-A20P	Primary Tumor	TCGA-BLCA	81	Female	1	544	-1.26222	0.438815	2.13985	high	high
TCGA-GV-A40G-01A	TCGA-GV-A40G	Primary Tumor	TCGA-BLCA	77	Male	0	580	0.605469	-0.558522	-1.72251	high	high
TCGA-CF-A47S-01A	TCGA-CF-A47S	Primary Tumor	TCGA-BLCA	41	Male	0	333	-2.91324	0.909482	4.7322	high	high
TCGA-XF-A9T2-01A	TCGA-XF-A9T2	Primary Tumor	TCGA-BLCA	54	Male	1	575	1.45926	1.3141	1.16894	high	high
TCGA-DK-A6B0-01A	TCGA-DK-A6B0	Primary Tumor	TCGA-BLCA	61	Male	0	2330	-1.95662	0.535459	3.02754	high	high
TCGA-ZF-AA4X-01A	TCGA-ZF-AA4X	Primary Tumor	TCGA-BLCA	56	Male	0	2044	1.6778	-0.268511	-2.21482	high	high
TCGA-XF-AAMQ-01A	TCGA-XF-AAMQ	Primary Tumor	TCGA-BLCA	59	Female	0	2177	0.936193	-1.5023	-3.9408	low	high
TCGA-KQ-A41O-01A	TCGA-KQ-A41O	Primary Tumor	TCGA-BLCA	84	Male	0	1538	-1.12451	1.60786	4.34023	high	high
TCGA-S5-AA26-01A	TCGA-S5-AA26	Primary Tumor	TCGA-BLCA	46	Male	0	503	0.272563	-0.383677	-1.03992	high	high
TCGA-FD-A3B4-01A	TCGA-FD-A3B4	Primary Tumor	TCGA-BLCA	55	Female	1	510	0.924473	0.345781	-0.232911	high	high
TCGA-XF-A9SP-01A	TCGA-XF-A9SP	Primary Tumor	TCGA-BLCA	59	Male	1	454	0.863349	0.595878	0.328406	high	high
TCGA-FD-A3SL-01A	TCGA-FD-A3SL	Primary Tumor	TCGA-BLCA	60	Male	1	712	3.36407	-0.293224	-3.95051	low	high
TCGA-FD-A6TB-01A	TCGA-FD-A6TB	Primary Tumor	TCGA-BLCA	82	Male	0	572	1.37442	-1.81762	-5.00966	low	low
TCGA-FD-A6TA-01A	TCGA-FD-A6TA	Primary Tumor	TCGA-BLCA	58	Male	0	1912	-1.04488	-0.362414	0.320055	high	high
TCGA-XF-A8HB-01A	TCGA-XF-A8HB	Primary Tumor	TCGA-BLCA	50	Female	0	1370	-4.28054	0.529828	5.3402	high	high
TCGA-UY-A8OB-01A	TCGA-UY-A8OB	Primary Tumor	TCGA-BLCA	63	Male	0	2109	-6.63491	0.985288	8.60548	high	high
TCGA-GU-A767-01A	TCGA-GU-A767	Primary Tumor	TCGA-BLCA	81	Male	1	144	-1.72712	2.36352	6.45416	high	high
TCGA-FD-A43U-01A	TCGA-FD-A43U	Primary Tumor	TCGA-BLCA	70	Male	0	636	-1.10263	2.24236	5.58735	high	high
TCGA-ZF-AA5H-01A	TCGA-ZF-AA5H	Primary Tumor	TCGA-BLCA	60	Female	0	897	0.274172	0.700274	1.12638	high	high
TCGA-XF-A8HF-01A	TCGA-XF-A8HF	Primary Tumor	TCGA-BLCA	80	Male	1	2954	-2.12636	1.96612	6.05861	high	high
TCGA-R3-A69X-01A	TCGA-R3-A69X	Primary Tumor	TCGA-BLCA	70	Male	0	433	1.46922	-2.06629	-5.60181	low	low
TCGA-FD-A5C0-01A	TCGA-FD-A5C0	Primary Tumor	TCGA-BLCA	61	Male	1	550	0.855561	0.404928	-0.0457054	high	high
TCGA-UY-A9PE-01A	TCGA-UY-A9PE	Primary Tumor	TCGA-BLCA	86	Male	0	189	0.721353	1.56247	2.40359	high	high
TCGA-4Z-AA7M-01A	TCGA-4Z-AA7M	Primary Tumor	TCGA-BLCA	65	Male	0	495	-0.713987	-0.43481	-0.155632	high	high
TCGA-DK-A3IK-01A	TCGA-DK-A3IK	Primary Tumor	TCGA-BLCA	87	Male	1	146	1.50788	0.919569	0.331256	high	high
TCGA-LC-A66R-01A	TCGA-LC-A66R	Primary Tumor	TCGA-BLCA	78	Male	0	466	0.124568	1.70722	3.28987	high	high
TCGA-GU-A762-01A	TCGA-GU-A762	Primary Tumor	TCGA-BLCA	87	Male	1	232	-2.33607	1.80822	5.95252	high	high
TCGA-XF-A9T5-01A	TCGA-XF-A9T5	Primary Tumor	TCGA-BLCA	78	Female	0	2027	-2.2269	1.0471	4.3211	high	high
TCGA-DK-A2I1-01A	TCGA-DK-A2I1	Primary Tumor	TCGA-BLCA	73	Female	0	546	-0.555825	1.03028	2.61639	high	high
TCGA-DK-A6B5-01A	TCGA-DK-A6B5	Primary Tumor	TCGA-BLCA	45	Male	0	1542	-0.118455	-1.15903	-2.19961	high	high
TCGA-G2-A3IB-01A	TCGA-G2-A3IB	Primary Tumor	TCGA-BLCA	66	Male	1	220	-3.32884	-0.000490528	3.32786	high	high
TCGA-G2-AA3F-01A	TCGA-G2-AA3F	Primary Tumor	TCGA-BLCA	77	Male	0	893	-1.68591	-0.803523	0.0788685	high	high
TCGA-ZF-AA53-01A	TCGA-ZF-AA53	Primary Tumor	TCGA-BLCA	60	Male	0	1761	-2.18699	1.34566	4.8783	high	high
TCGA-LT-A8JT-01A	TCGA-LT-A8JT	Primary Tumor	TCGA-BLCA	69	Female	0	641	0.32174	-0.85013	-2.022	high	high
TCGA-XF-A8HI-01A	TCGA-XF-A8HI	Primary Tumor	TCGA-BLCA	57	Female	1	544	0.27348	-1.24322	-2.75993	high	high
TCGA-FJ-A3ZE-01A	TCGA-FJ-A3ZE	Primary Tumor	TCGA-BLCA	65	Male	1	324	1.05663	-1.82109	-4.6988	low	low
TCGA-4Z-AA82-01A	TCGA-4Z-AA82	Primary Tumor	TCGA-BLCA	59	Male	1	1556	0.448001	-0.26021	-0.96842	high	high
TCGA-UY-A78M-01A	TCGA-UY-A78M	Primary Tumor	TCGA-BLCA	81	Female	1	690	-3.79749	1.53768	6.87285	high	high
TCGA-DK-AA6X-01A	TCGA-DK-AA6X	Primary Tumor	TCGA-BLCA	63	Male	0	467	2.67181	-2.10837	-6.88855	low	low
TCGA-XF-A9SJ-01A	TCGA-XF-A9SJ	Primary Tumor	TCGA-BLCA	83	Male	1	98	-2.4741	1.10422	4.68253	high	high
TCGA-CF-A7I0-01A	TCGA-CF-A7I0	Primary Tumor	TCGA-BLCA	54	Male	0	368	0.316376	1.08044	1.84451	high	high
TCGA-GD-A3OQ-01A	TCGA-GD-A3OQ	Primary Tumor	TCGA-BLCA	48	Male	0	95	0.401708	-0.962922	-2.32755	high	high
TCGA-CU-A0YO-01A	TCGA-CU-A0YO	Primary Tumor	TCGA-BLCA	84	Male	1	149	2.54751	-1.92577	-6.39906	low	low
TCGA-DK-AA71-01A	TCGA-DK-AA71	Primary Tumor	TCGA-BLCA	71	Male	0	415	-1.70703	1.39242	4.49188	high	high
TCGA-CF-A9FL-01A	TCGA-CF-A9FL	Primary Tumor	TCGA-BLCA	85	Male	1	565	0.687593	-0.527883	-1.74336	high	high
TCGA-ZF-AA5N-01A	TCGA-ZF-AA5N	Primary Tumor	TCGA-BLCA	62	Female	1	168	-4.54433	1.03392	6.61216	high	high
TCGA-UY-A9PF-01A	TCGA-UY-A9PF	Primary Tumor	TCGA-BLCA	77	Male	0	117	1.20956	-1.74508	-4.69972	low	low
TCGA-UY-A78P-01A	TCGA-UY-A78P	Primary Tumor	TCGA-BLCA	78	Female	0	2380	-1.65488	0.350201	2.35528	high	high
TCGA-CF-A1HR-01A	TCGA-CF-A1HR	Primary Tumor	TCGA-BLCA	62	Male	0	389	-1.55307	-0.958863	-0.364653	high	high
TCGA-DK-A3IN-01A	TCGA-DK-A3IN	Primary Tumor	TCGA-BLCA	72	Male	1	250	0.538404	-0.293836	-1.12608	high	high
TCGA-XF-AAMG-01A	TCGA-XF-AAMG	Primary Tumor	TCGA-BLCA	49	Male	0	3364	1.87065	0.0561274	-1.75839	high	high
TCGA-DK-A2HX-01A	TCGA-DK-A2HX	Primary Tumor	TCGA-BLCA	80	Female	1	1420	4.0327	-1.51633	-7.06535	low	low
TCGA-DK-AA6T-01A	TCGA-DK-AA6T	Primary Tumor	TCGA-BLCA	63	Male	0	572	-0.870277	-0.0144099	0.841457	high	high
TCGA-ZF-AA58-01A	TCGA-ZF-AA58	Primary Tumor	TCGA-BLCA	61	Female	0	1649	-0.313969	-0.694634	-1.0753	high	high
TCGA-ZF-AA4V-01A	TCGA-ZF-AA4V	Primary Tumor	TCGA-BLCA	66	Male	0	1806	-1.55918	2.42721	6.41361	high	high
TCGA-DK-AA6R-01A	TCGA-DK-AA6R	Primary Tumor	TCGA-BLCA	68	Male	0	5041	-0.679833	-0.294831	0.0901705	high	high
TCGA-FT-A61P-01A	TCGA-FT-A61P	Primary Tumor	TCGA-BLCA	76	Male	0	337	-0.246475	-0.132251	-0.0180269	high	high
TCGA-2F-A9KQ-01A	TCGA-2F-A9KQ	Primary Tumor	TCGA-BLCA	69	Male	0	2886	-0.476323	-0.60822	-0.740117	high	high
TCGA-K4-A54R-01A	TCGA-K4-A54R	Primary Tumor	TCGA-BLCA	59	Male	0	842	-1.2568	0.131418	1.51964	high	high
TCGA-BT-A20W-01A	TCGA-BT-A20W	Primary Tumor	TCGA-BLCA	71	Male	1	254	1.55359	0.124733	-1.30413	high	high
TCGA-ZF-A9R3-01A	TCGA-ZF-A9R3	Primary Tumor	TCGA-BLCA	53	Female	1	949	0.526636	-1.86457	-4.25578	low	low
TCGA-BT-A42F-01A	TCGA-BT-A42F	Primary Tumor	TCGA-BLCA	64	Male	0	864	-2.41214	-0.50621	1.39972	high	high
TCGA-K4-A83P-01A	TCGA-K4-A83P	Primary Tumor	TCGA-BLCA	77	Male	0	495	2.39262	-0.860509	-4.11364	low	high
TCGA-K4-A5RJ-01A	TCGA-K4-A5RJ	Primary Tumor	TCGA-BLCA	75	Male	0	539	1.6217	0.0283842	-1.56493	high	high
TCGA-XF-A9SX-01A	TCGA-XF-A9SX	Primary Tumor	TCGA-BLCA	63	Female	1	719	-0.477132	0.801248	2.07963	high	high
TCGA-KQ-A41N-01A	TCGA-KQ-A41N	Primary Tumor	TCGA-BLCA	73	Male	0	1604	-3.01188	1.26103	5.53395	high	high
TCGA-DK-A1AE-01A	TCGA-DK-A1AE	Primary Tumor	TCGA-BLCA	84	Male	0	491	1.1092	-0.367165	-1.84353	high	high
TCGA-DK-A3WX-01A	TCGA-DK-A3WX	Primary Tumor	TCGA-BLCA	67	Female	1	321	0.16043	-1.50846	-3.17734	high	high
TCGA-DK-A3WW-01A	TCGA-DK-A3WW	Primary Tumor	TCGA-BLCA	57	Male	0	633	-2.26924	0.512649	3.29454	high	high
TCGA-XF-A9SK-01A	TCGA-XF-A9SK	Primary Tumor	TCGA-BLCA	65	Male	1	486	-0.882057	-0.475731	-0.0694044	high	high
TCGA-GD-A3OS-01A	TCGA-GD-A3OS	Primary Tumor	TCGA-BLCA	54	Female	0	638	2.76394	0.0722297	-2.61948	high	high
TCGA-CF-A3MG-01A	TCGA-CF-A3MG	Primary Tumor	TCGA-BLCA	48	Male	0	369	-3.9489	0.0871937	4.12328	high	high
TCGA-CU-A0YR-01A	TCGA-CU-A0YR	Primary Tumor	TCGA-BLCA	83	Male	1	460	-1.64719	-0.66479	0.317606	high	high
TCGA-FD-A3SN-01A	TCGA-FD-A3SN	Primary Tumor	TCGA-BLCA	79	Male	0	887	-0.629131	-0.169545	0.29004	high	high
TCGA-GD-A76B-01A	TCGA-GD-A76B	Primary Tumor	TCGA-BLCA	86	Female	1	224	-0.421954	1.11536	2.65267	high	high
TCGA-BL-A0C8-01B	TCGA-BL-A0C8	Primary Tumor	TCGA-BLCA	73	Male	0	1219	9.84938	-4.22422	-18.2978	low	low
TCGA-GC-A3RB-01A	TCGA-GC-A3RB	Primary Tumor	TCGA-BLCA	54	Male	0	582	-0.962377	0.871618	2.70561	high	high
TCGA-BT-A20O-01A	TCGA-BT-A20O	Primary Tumor	TCGA-BLCA	75	Male	1	370	1.89392	-1.50924	-4.91241	low	low
TCGA-DK-AA6P-01A	TCGA-DK-AA6P	Primary Tumor	TCGA-BLCA	72	Female	0	457	2.82915	-1.18203	-5.19321	low	low
TCGA-FD-A43P-01A	TCGA-FD-A43P	Primary Tumor	TCGA-BLCA	74	Male	0	832	2.08906	-0.413889	-2.91684	high	high
TCGA-CF-A5UA-01A	TCGA-CF-A5UA	Primary Tumor	TCGA-BLCA	67	Male	0	365	-3.89139	2.86253	9.61645	high	high
TCGA-2F-A9KT-01A	TCGA-2F-A9KT	Primary Tumor	TCGA-BLCA	83	Male	0	2352	-1.68866	-0.560801	0.567062	high	high
TCGA-CF-A9FF-01A	TCGA-CF-A9FF	Primary Tumor	TCGA-BLCA	52	Male	0	361	0.703415	1.02121	1.339	high	high
TCGA-UY-A9PA-01A	TCGA-UY-A9PA	Primary Tumor	TCGA-BLCA	48	Male	0	1072	-0.279051	-1.88116	-3.48328	high	high
TCGA-2F-A9KW-01A	TCGA-2F-A9KW	Primary Tumor	TCGA-BLCA	67	Female	1	254	0.335494	1.13979	1.94408	high	high
TCGA-GU-A42Q-01A	TCGA-GU-A42Q	Primary Tumor	TCGA-BLCA	67	Male	1	344	0.877047	0.384582	-0.107883	high	high
TCGA-E7-A97P-01A	TCGA-E7-A97P	Primary Tumor	TCGA-BLCA	73	Male	1	437	-0.51431	-0.0236745	0.466961	high	high
TCGA-UY-A9PH-01A	TCGA-UY-A9PH	Primary Tumor	TCGA-BLCA	73	Male	0	1561	-1.08794	1.93586	4.95967	high	high
TCGA-BT-A3PH-01A	TCGA-BT-A3PH	Primary Tumor	TCGA-BLCA	76	Male	1	142	-3.69861	-0.681355	2.3359	high	high
TCGA-ZF-AA4R-01A	TCGA-ZF-AA4R	Primary Tumor	TCGA-BLCA	67	Male	1	1036	2.38035	-0.991108	-4.36257	low	low
TCGA-ZF-AA5P-01A	TCGA-ZF-AA5P	Primary Tumor	TCGA-BLCA	65	Male	0	372	3.633	-0.408933	-4.45086	low	low
TCGA-DK-A3X2-01A	TCGA-DK-A3X2	Primary Tumor	TCGA-BLCA	85	Male	1	547	0.204828	-0.439325	-1.08348	high	high
TCGA-4Z-AA7R-01A	TCGA-4Z-AA7R	Primary Tumor	TCGA-BLCA	73	Male	1	522	1.01037	0.10462	-0.801133	high	high
TCGA-YC-A8S6-01A	TCGA-YC-A8S6	Primary Tumor	TCGA-BLCA	71	Male	0	293	1.5714	0.0738959	-1.42361	high	high
TCGA-GV-A3QF-01A	TCGA-GV-A3QF	Primary Tumor	TCGA-BLCA	79	Male	1	617	-1.57738	-0.0535099	1.47036	high	high
TCGA-GC-A3RC-01A	TCGA-GC-A3RC	Primary Tumor	TCGA-BLCA	59	Male	0	484	0.284787	-0.76113	-1.80705	high	high
TCGA-BT-A0S7-01A	TCGA-BT-A0S7	Primary Tumor	TCGA-BLCA	75	Male	1	200	1.71068	-1.0535	-3.81767	low	high
TCGA-GU-AATP-01A	TCGA-GU-AATP	Primary Tumor	TCGA-BLCA	74	Male	0	1003	-0.217668	0.621271	1.46021	high	high
TCGA-CF-A1HS-01A	TCGA-CF-A1HS	Primary Tumor	TCGA-BLCA	75	Female	0	382	1.29695	-0.991602	-3.28015	high	high
TCGA-CF-A3MH-01A	TCGA-CF-A3MH	Primary Tumor	TCGA-BLCA	75	Male	0	398	-3.05875	0.424602	3.90795	high	high
TCGA-ZF-A9RD-01A	TCGA-ZF-A9RD	Primary Tumor	TCGA-BLCA	75	Female	1	408	-2.50546	1.63541	5.77628	high	high
TCGA-GU-A766-01A	TCGA-GU-A766	Primary Tumor	TCGA-BLCA	62	Male	0	480	-3.54574	1.47527	6.49629	high	high
TCGA-G2-A2EF-01A	TCGA-G2-A2EF	Primary Tumor	TCGA-BLCA	50	Male	0	1884	-0.133068	-1.50637	-2.87967	high	high
TCGA-FD-A5BY-01A	TCGA-FD-A5BY	Primary Tumor	TCGA-BLCA	63	Female	0	251	-1.29687	0.118689	1.53425	high	high
TCGA-BT-A20N-01A	TCGA-BT-A20N	Primary Tumor	TCGA-BLCA	72	Male	1	795	0.32703	-0.221757	-0.770543	high	high
TCGA-GV-A6ZA-01A	TCGA-GV-A6ZA	Primary Tumor	TCGA-BLCA	54	Male	0	691	-2.6705	1.0129	4.6963	high	high
TCGA-4Z-AA7N-01A	TCGA-4Z-AA7N	Primary Tumor	TCGA-BLCA	65	Male	1	1367	4.35373	-2.63361	-9.62095	low	low
TCGA-GC-A3RD-01A	TCGA-GC-A3RD	Primary Tumor	TCGA-BLCA	83	Female	0	428	-1.21682	-1.03723	-0.857636	high	high
TCGA-HQ-A2OE-01A	TCGA-HQ-A2OE	Primary Tumor	TCGA-BLCA	69	Male	0	1174	1.50337	-1.59634	-4.69605	low	low
TCGA-FD-A5BZ-01A	TCGA-FD-A5BZ	Primary Tumor	TCGA-BLCA	77	Female	1	835	2.12482	-1.55298	-5.23078	low	low
TCGA-BT-A3PJ-01A	TCGA-BT-A3PJ	Primary Tumor	TCGA-BLCA	76	Male	0	789	-1.20103	-0.634346	-0.067663	high	high
TCGA-CU-A72E-01A	TCGA-CU-A72E	Primary Tumor	TCGA-BLCA	76	Male	1	413	-0.550137	-0.335951	-0.121764	high	high
TCGA-ZF-A9RM-01A	TCGA-ZF-A9RM	Primary Tumor	TCGA-BLCA	70	Male	0	1455	0.443168	-0.068896	-0.58096	high	high
TCGA-FD-A6TH-01A	TCGA-FD-A6TH	Primary Tumor	TCGA-BLCA	63	Male	1	131	0.0716976	0.127283	0.182868	high	high
TCGA-XF-AAMX-01A	TCGA-XF-AAMX	Primary Tumor	TCGA-BLCA	87	Female	1	206	-0.11528	2.36058	4.83644	high	high
TCGA-DK-A3IS-01A	TCGA-DK-A3IS	Primary Tumor	TCGA-BLCA	68	Male	0	1529	-1.42927	-0.00895598	1.41136	high	high
TCGA-K4-A3WS-01A	TCGA-K4-A3WS	Primary Tumor	TCGA-BLCA	66	Male	0	761	2.66741	-0.678709	-4.02482	low	high
TCGA-CF-A8HX-01A	TCGA-CF-A8HX	Primary Tumor	TCGA-BLCA	55	Female	0	345	-1.19725	-0.286346	0.624562	high	high
TCGA-DK-A6B1-01A	TCGA-DK-A6B1	Primary Tumor	TCGA-BLCA	67	Male	0	2049	0.849732	0.246704	-0.356323	high	high
TCGA-E5-A4TZ-01A	TCGA-E5-A4TZ	Primary Tumor	TCGA-BLCA	64	Male	1	467	-1.00023	-0.853527	-0.706821	high	high
TCGA-DK-A6AW-01A	TCGA-DK-A6AW	Primary Tumor	TCGA-BLCA	70	Male	0	1621	-0.693046	1.15731	3.00767	high	high
TCGA-C4-A0F6-01A	TCGA-C4-A0F6	Primary Tumor	TCGA-BLCA	82	Female	0	700	1.94516	-1.46235	-4.86986	low	low
TCGA-DK-A3IU-01A	TCGA-DK-A3IU	Primary Tumor	TCGA-BLCA	58	Male	1	706	2.25278	-0.00383446	-2.26045	high	high
TCGA-ZF-AA4W-01A	TCGA-ZF-AA4W	Primary Tumor	TCGA-BLCA	56	Male	0	1830	-5.56355	2.89801	11.3596	high	high
TCGA-GC-A3YS-01A	TCGA-GC-A3YS	Primary Tumor	TCGA-BLCA	61	Male	0	758	1.71672	0.474707	-0.767302	high	high
TCGA-4Z-AA7Q-01A	TCGA-4Z-AA7Q	Primary Tumor	TCGA-BLCA	79	Male	1	510	-1.25116	0.497924	2.24701	high	high
TCGA-LT-A5Z6-01A	TCGA-LT-A5Z6	Primary Tumor	TCGA-BLCA	56	Male	0	474	0.735856	0.618929	0.502003	high	high
TCGA-GC-A3I6-01A	TCGA-GC-A3I6	Primary Tumor	TCGA-BLCA	45	Male	1	630	-0.0919388	-0.954009	-1.81608	high	high
TCGA-DK-A3IM-01A	TCGA-DK-A3IM	Primary Tumor	TCGA-BLCA	76	Male	1	248	-0.497482	0.86216	2.2218	high	high
TCGA-FJ-A3Z9-01A	TCGA-FJ-A3Z9	Primary Tumor	TCGA-BLCA	72	Male	1	385	-1.71056	1.96056	5.63168	high	high
TCGA-CF-A47X-01A	TCGA-CF-A47X	Primary Tumor	TCGA-BLCA	60	Male	0	384	-0.246809	0.0997588	0.446326	high	high
TCGA-BT-A2LA-01A	TCGA-BT-A2LA	Primary Tumor	TCGA-BLCA	54	Male	0	522	4.83159	0.626105	-3.57938	high	high
TCGA-K4-A4AC-01A	TCGA-K4-A4AC	Primary Tumor	TCGA-BLCA	83	Male	1	278	-1.69071	1.12106	3.93282	high	high
TCGA-GU-A763-01A	TCGA-GU-A763	Primary Tumor	TCGA-BLCA	72	Male	0	997	-5.60426	1.76081	9.12587	high	high
TCGA-ZF-A9R5-01A	TCGA-ZF-A9R5	Primary Tumor	TCGA-BLCA	59	Male	0	1090	0.790804	-0.970707	-2.73222	high	high
TCGA-XF-A8HC-01A	TCGA-XF-A8HC	Primary Tumor	TCGA-BLCA	79	Male	1	200	-1.34564	2.28746	5.92055	high	high
TCGA-ZF-A9RF-01A	TCGA-ZF-A9RF	Primary Tumor	TCGA-BLCA	74	Male	0	1949	-1.71626	1.44989	4.61603	high	high
TCGA-GV-A40E-01A	TCGA-GV-A40E	Primary Tumor	TCGA-BLCA	75	Male	1	261	-1.20784	-0.132317	0.943202	high	high
TCGA-BT-A42E-01A	TCGA-BT-A42E	Primary Tumor	TCGA-BLCA	74	Male	0	1108	-1.30868	0.50634	2.32136	high	high
TCGA-FD-A5BU-01A	TCGA-FD-A5BU	Primary Tumor	TCGA-BLCA	76	Female	0	588	-0.763415	-0.529132	-0.29485	high	high
TCGA-KQ-A41P-01A	TCGA-KQ-A41P	Primary Tumor	TCGA-BLCA	76	Male	0	1094	-0.706069	0.206068	1.1182	high	high
TCGA-ZF-AA4T-01A	TCGA-ZF-AA4T	Primary Tumor	TCGA-BLCA	65	Male	1	599	-2.41596	0.616958	3.64987	high	high
TCGA-CF-A47W-01A	TCGA-CF-A47W	Primary Tumor	TCGA-BLCA	42	Male	0	368	-4.04088	2.6457	9.33228	high	high
TCGA-XF-A9SW-01A	TCGA-XF-A9SW	Primary Tumor	TCGA-BLCA	85	Male	1	362	3.58805	-1.35614	-6.30034	low	low
TCGA-XF-AAMR-01A	TCGA-XF-AAMR	Primary Tumor	TCGA-BLCA	48	Male	0	2790	4.8876	-1.61318	-8.11396	low	low
TCGA-DK-AA6S-01A	TCGA-DK-AA6S	Primary Tumor	TCGA-BLCA	60	Male	0	5050	2.13643	-0.313781	-2.76399	high	high
TCGA-FD-A5BR-01A	TCGA-FD-A5BR	Primary Tumor	TCGA-BLCA	57	Male	0	813	1.19481	0.246186	-0.702438	high	high
TCGA-FD-A6TC-01A	TCGA-FD-A6TC	Primary Tumor	TCGA-BLCA	79	Female	0	187	-0.157453	-0.0446627	0.0681274	high	high
TCGA-XF-AAN1-01A	TCGA-XF-AAN1	Primary Tumor	TCGA-BLCA	75	Female	1	941	-1.1091	0.0771253	1.26335	high	high
TCGA-GV-A3JV-01A	TCGA-GV-A3JV	Primary Tumor	TCGA-BLCA	66	Male	1	434	-0.798287	-0.0265092	0.745268	high	high
TCGA-FD-A43S-01A	TCGA-FD-A43S	Primary Tumor	TCGA-BLCA	71	Female	0	455	-1.28574	0.569977	2.42569	high	high
TCGA-PQ-A6FN-01A	TCGA-PQ-A6FN	Primary Tumor	TCGA-BLCA	78	Female	0	507	-4.91448	3.2075	11.3295	high	high
TCGA-CF-A9FM-01A	TCGA-CF-A9FM	Primary Tumor	TCGA-BLCA	50	Male	0	398	-0.0434112	-0.770124	-1.49684	high	high
TCGA-FD-A3N5-01A	TCGA-FD-A3N5	Primary Tumor	TCGA-BLCA	69	Male	1	685	-0.115027	-0.467695	-0.820362	high	high
TCGA-ZF-A9R7-01A	TCGA-ZF-A9R7	Primary Tumor	TCGA-BLCA	76	Female	0	665	0.434263	-0.842192	-2.11865	high	high
TCGA-XF-A9SM-01A	TCGA-XF-A9SM	Primary Tumor	TCGA-BLCA	76	Male	0	1048	-1.36912	0.772982	2.91508	high	high
TCGA-FD-A6TE-01A	TCGA-FD-A6TE	Primary Tumor	TCGA-BLCA	54	Male	0	376	0.737856	-0.919313	-2.57648	high	high
TCGA-XF-AAME-01A	TCGA-XF-AAME	Primary Tumor	TCGA-BLCA	64	Female	1	2828	3.17565	-1.34595	-5.86754	low	low
TCGA-BT-A42C-01A	TCGA-BT-A42C	Primary Tumor	TCGA-BLCA	64	Male	0	873	-0.789171	-0.313541	0.162088	high	high
TCGA-CF-A47Y-01A	TCGA-CF-A47Y	Primary Tumor	TCGA-BLCA	55	Male	0	373	-1.129	0.0708663	1.27073	high	high
TCGA-ZF-A9R2-01A	TCGA-ZF-A9R2	Primary Tumor	TCGA-BLCA	75	Male	0	642	-1.96638	-0.314459	1.33746	high	high
TCGA-FD-A43Y-01A	TCGA-FD-A43Y	Primary Tumor	TCGA-BLCA	65	Male	1	474	-1.19342	0.490691	2.1748	high	high
TCGA-XF-A9SL-01A	TCGA-XF-A9SL	Primary Tumor	TCGA-BLCA	69	Male	1	2020	2.2708	-0.211385	-2.69356	high	high
TCGA-CF-A3MF-01A	TCGA-CF-A3MF	Primary Tumor	TCGA-BLCA	34	Male	0	383	-0.427229	2.53071	5.48866	high	high
TCGA-FD-A3B8-01A	TCGA-FD-A3B8	Primary Tumor	TCGA-BLCA	56	Male	0	384	4.53028	-2.18255	-8.89538	low	low
TCGA-BL-A13I-01B	TCGA-BL-A13I	Primary Tumor	TCGA-BLCA	57	Female	1	223	9.81251	-5.86524	-21.543	low	low
TCGA-DK-A1A7-01A	TCGA-DK-A1A7	Primary Tumor	TCGA-BLCA	67	Female	0	560	0.448409	1.37964	2.31088	high	high
TCGA-DK-AA6Q-01A	TCGA-DK-AA6Q	Primary Tumor	TCGA-BLCA	61	Female	1	413	-3.13237	0.00222117	3.13681	high	high
TCGA-DK-A6B2-01A	TCGA-DK-A6B2	Primary Tumor	TCGA-BLCA	70	Male	0	477	1.66519	-0.0183415	-1.70187	high	high
TCGA-DK-AA74-01A	TCGA-DK-AA74	Primary Tumor	TCGA-BLCA	75	Male	0	1708	-3.7927	1.76553	7.32376	high	high
TCGA-BT-A0YX-01A	TCGA-BT-A0YX	Primary Tumor	TCGA-BLCA	70	Female	1	400	-0.635488	0.315936	1.26736	high	high
TCGA-DK-A3IV-01A	TCGA-DK-A3IV	Primary Tumor	TCGA-BLCA	60	Male	1	294	2.39916	-0.732235	-3.86363	low	high
TCGA-XF-AAMW-01A	TCGA-XF-AAMW	Primary Tumor	TCGA-BLCA	79	Female	1	253	0.106141	-0.36537	-0.83688	high	high
TCGA-C4-A0EZ-01A	TCGA-C4-A0EZ	Primary Tumor	TCGA-BLCA	69	Female	1	273	2.89718	0.870354	-1.15647	high	high
TCGA-E7-A678-01A	TCGA-E7-A678	Primary Tumor	TCGA-BLCA	55	Male	0	798	-2.8649	0.232572	3.33004	high	high
TCGA-UY-A78N-01A	TCGA-UY-A78N	Primary Tumor	TCGA-BLCA	80	Male	1	2641	0.333748	1.03481	1.73586	high	high
TCGA-DK-A3IT-01A	TCGA-DK-A3IT	Primary Tumor	TCGA-BLCA	62	Male	0	648	1.71415	-0.194072	-2.10229	high	high
TCGA-MV-A51V-01A	TCGA-MV-A51V	Primary Tumor	TCGA-BLCA	75	Male	0	410	1.33776	0.56837	-0.201022	high	high
TCGA-XF-AAMZ-01A	TCGA-XF-AAMZ	Primary Tumor	TCGA-BLCA	81	Female	1	1348	-1.91553	0.782615	3.48076	high	high
TCGA-FD-A6TK-01A	TCGA-FD-A6TK	Primary Tumor	TCGA-BLCA	60	Male	0	330	0.000464168	-0.173787	-0.348039	high	high
TCGA-4Z-AA83-01A	TCGA-4Z-AA83	Primary Tumor	TCGA-BLCA	52	Male	0	2024	-0.896799	-0.632028	-0.367257	high	high
TCGA-BL-A0C8-01A	TCGA-BL-A0C8	Primary Tumor	TCGA-BLCA	73	Male	0	1219	4.77442	-0.43251	-5.63944	low	low
TCGA-ZF-A9RE-01A	TCGA-ZF-A9RE	Primary Tumor	TCGA-BLCA	78	Female	1	106	1.23446	-0.356931	-1.94832	high	high
TCGA-DK-A2I6-01A	TCGA-DK-A2I6	Primary Tumor	TCGA-BLCA	81	Male	0	2656	-1.82622	0.0696778	1.96558	high	high
TCGA-XF-AAN4-01A	TCGA-XF-AAN4	Primary Tumor	TCGA-BLCA	77	Female	1	823	4.5132	-0.904485	-6.32217	low	low
TCGA-G2-A2ES-01A	TCGA-G2-A2ES	Primary Tumor	TCGA-BLCA	85	Male	1	1004	-3.23619	0.534318	4.30483	high	high
TCGA-CF-A27C-01A	TCGA-CF-A27C	Primary Tumor	TCGA-BLCA	52	Male	0	425	0.434355	-0.341567	-1.11749	high	high
TCGA-ZF-AA4U-01A	TCGA-ZF-AA4U	Primary Tumor	TCGA-BLCA	70	Male	1	262	-0.416932	0.381062	1.17906	high	high
TCGA-BT-A20U-01A	TCGA-BT-A20U	Primary Tumor	TCGA-BLCA	70	Female	1	455	0.45884	-1.00181	-2.46247	high	high
TCGA-DK-AA6W-01A	TCGA-DK-AA6W	Primary Tumor	TCGA-BLCA	78	Male	1	415	2.78258	0.275518	-2.23154	high	high
TCGA-E7-A6MD-01A	TCGA-E7-A6MD	Primary Tumor	TCGA-BLCA	66	Male	0	129	1.36712	-0.0480031	-1.46313	high	high
TCGA-K4-A5RH-01A	TCGA-K4-A5RH	Primary Tumor	TCGA-BLCA	69	Male	0	276	2.56006	-1.09692	-4.7539	low	low
TCGA-XF-AAMH-01A	TCGA-XF-AAMH	Primary Tumor	TCGA-BLCA	80	Male	1	344	-4.74706	3.57905	11.9052	high	high
TCGA-DK-A1AB-01A	TCGA-DK-A1AB	Primary Tumor	TCGA-BLCA	74	Female	1	508	3.43457	-1.98047	-7.3955	low	low
TCGA-GV-A3QI-01A	TCGA-GV-A3QI	Primary Tumor	TCGA-BLCA	47	Male	0	1110	2.59752	-1.00287	-4.60327	low	low
TCGA-FD-A43X-01A	TCGA-FD-A43X	Primary Tumor	TCGA-BLCA	84	Male	0	110	-1.04386	0.884916	2.81369	high	high
TCGA-XF-A9SU-01A	TCGA-XF-A9SU	Primary Tumor	TCGA-BLCA	74	Female	1	182	-2.61327	2.02553	6.66433	high	high
TCGA-E7-A4IJ-01A	TCGA-E7-A4IJ	Primary Tumor	TCGA-BLCA	56	Male	1	674	-0.308318	-0.265749	-0.223179	high	high
TCGA-FD-A3B6-01A	TCGA-FD-A3B6	Primary Tumor	TCGA-BLCA	75	Male	1	1005	-2.02193	-0.84233	0.337267	high	high
TCGA-XF-A9SV-01A	TCGA-XF-A9SV	Primary Tumor	TCGA-BLCA	82	Male	1	388	-0.0635526	0.330564	0.724681	high	high
TCGA-K4-AAQO-01A	TCGA-K4-AAQO	Primary Tumor	TCGA-BLCA	56	Male	0	359	4.66645	-0.96225	-6.59095	low	low
TCGA-CU-A3YL-01A	TCGA-CU-A3YL	Primary Tumor	TCGA-BLCA	67	Male	0	906	0.558592	0.569154	0.579716	high	high
TCGA-DK-A2I2-01A	TCGA-DK-A2I2	Primary Tumor	TCGA-BLCA	63	Female	1	237	-0.261023	0.0986893	0.458401	high	high
TCGA-4Z-AA84-01A	TCGA-4Z-AA84	Primary Tumor	TCGA-BLCA	61	Male	0	460	-1.46207	2.17247	5.807	high	high
TCGA-DK-A1AF-01A	TCGA-DK-A1AF	Primary Tumor	TCGA-BLCA	84	Female	0	536	3.97616	-2.30466	-8.58549	low	low
TCGA-E5-A4U1-01A	TCGA-E5-A4U1	Primary Tumor	TCGA-BLCA	72	Male	0	1181	-1.03128	3.04539	7.12205	high	high
TCGA-BT-A20Q-01A	TCGA-BT-A20Q	Primary Tumor	TCGA-BLCA	73	Male	1	593	2.48569	-1.11039	-4.70647	low	low
TCGA-ZF-A9R4-01A	TCGA-ZF-A9R4	Primary Tumor	TCGA-BLCA	83	Male	0	921	-0.131758	0.343168	0.818095	high	high
TCGA-KQ-A41Q-01A	TCGA-KQ-A41Q	Primary Tumor	TCGA-BLCA	89	Male	0	361	-0.259907	0.0764459	0.412799	high	high
TCGA-E7-A8O7-01A	TCGA-E7-A8O7	Primary Tumor	TCGA-BLCA	52	Male	0	466	0.793485	-1.24351	-3.2805	high	high
TCGA-XF-AAN7-01A	TCGA-XF-AAN7	Primary Tumor	TCGA-BLCA	60	Male	1	565	2.15217	1.06123	-0.0297118	high	high
TCGA-FD-A5BX-01A	TCGA-FD-A5BX	Primary Tumor	TCGA-BLCA	82	Male	1	173	-0.288252	1.49912	3.2865	high	high
TCGA-GV-A3JX-01A	TCGA-GV-A3JX	Primary Tumor	TCGA-BLCA	59	Male	0	581	1.86246	-1.39025	-4.64296	low	low
TCGA-FT-A3EE-01A	TCGA-FT-A3EE	Primary Tumor	TCGA-BLCA	80	Female	1	99	0.675376	-0.897803	-2.47098	high	high
TCGA-FJ-A3Z7-01A	TCGA-FJ-A3Z7	Primary Tumor	TCGA-BLCA	76	Male	0	945	2.32302	-0.494472	-3.31197	high	high
TCGA-XF-AAML-01A	TCGA-XF-AAML	Primary Tumor	TCGA-BLCA	75	Male	1	232	-3.30286	1.56532	6.43349	high	high
TCGA-BT-A3PK-01A	TCGA-BT-A3PK	Primary Tumor	TCGA-BLCA	80	Male	1	303	2.24148	-2.42352	-7.08852	low	low
TCGA-CF-A3MI-01A	TCGA-CF-A3MI	Primary Tumor	TCGA-BLCA	62	Male	0	370	-2.3716	1.89119	6.15399	high	high
TCGA-E7-A541-01A	TCGA-E7-A541	Primary Tumor	TCGA-BLCA	66	Male	1	778	-0.511737	1.53158	3.5749	high	high
TCGA-ZF-AA54-01A	TCGA-ZF-AA54	Primary Tumor	TCGA-BLCA	71	Male	1	590	1.40292	-0.0978855	-1.59869	high	high
TCGA-5N-A9KM-01A	TCGA-5N-A9KM	Primary Tumor	TCGA-BLCA	73	Female	1	530	0.61268	-3.58161	-7.7759	low	low
TCGA-UY-A78O-01A	TCGA-UY-A78O	Primary Tumor	TCGA-BLCA	75	Female	0	2312	-1.90539	1.36969	4.64476	high	high
TCGA-2F-A9KP-01A	TCGA-2F-A9KP	Primary Tumor	TCGA-BLCA	66	Male	1	364	-0.448826	-0.0166618	0.415503	high	high
TCGA-CF-A8HY-01A	TCGA-CF-A8HY	Primary Tumor	TCGA-BLCA	59	Male	0	345	-4.54308	2.77616	10.0954	high	high
TCGA-DK-A6B6-01A	TCGA-DK-A6B6	Primary Tumor	TCGA-BLCA	57	Male	0	1115	-1.39148	-0.127303	1.13688	high	high
TCGA-E7-A97Q-01A	TCGA-E7-A97Q	Primary Tumor	TCGA-BLCA	60	Female	1	246	2.18585	-0.854761	-3.89537	low	high
TCGA-K4-A3WV-01A	TCGA-K4-A3WV	Primary Tumor	TCGA-BLCA	77	Female	0	646	1.99042	-0.548564	-3.08755	high	high
TCGA-FD-A62P-01A	TCGA-FD-A62P	Primary Tumor	TCGA-BLCA	76	Male	1	191	-1.28548	0.535548	2.35658	high	high
TCGA-XF-A8HG-01A	TCGA-XF-A8HG	Primary Tumor	TCGA-BLCA	69	Male	1	467	-0.498133	1.62834	3.75481	high	high
TCGA-XF-A9T4-01A	TCGA-XF-A9T4	Primary Tumor	TCGA-BLCA	48	Male	1	495	0.0848329	-0.972624	-2.03008	high	high
TCGA-G2-A2EJ-01A	TCGA-G2-A2EJ	Primary Tumor	TCGA-BLCA	56	Female	0	1460	-4.79956	0.546267	5.89209	high	high
TCGA-UY-A9PD-01A	TCGA-UY-A9PD	Primary Tumor	TCGA-BLCA	80	Male	0	542	-0.760148	0.323759	1.40767	high	high
TCGA-FD-A3SQ-01A	TCGA-FD-A3SQ	Primary Tumor	TCGA-BLCA	62	Male	1	1423	2.48444	-2.48037	-7.44519	low	low
TCGA-DK-AA77-01A	TCGA-DK-AA77	Primary Tumor	TCGA-BLCA	61	Male	0	618	-0.516314	-0.849312	-1.18231	high	high
TCGA-K4-A6MB-01A	TCGA-K4-A6MB	Primary Tumor	TCGA-BLCA	64	Male	0	469	0.933098	0.0365431	-0.860011	high	high
TCGA-ZF-AA51-01A	TCGA-ZF-AA51	Primary Tumor	TCGA-BLCA	69	Female	0	1714	-0.176606	0.303336	0.783279	high	high
TCGA-E7-A7PW-01A	TCGA-E7-A7PW	Primary Tumor	TCGA-BLCA	63	Male	0	416	-0.614242	1.51971	3.65366	high	high
TCGA-E7-A85H-01A	TCGA-E7-A85H	Primary Tumor	TCGA-BLCA	64	Male	0	394	-1.36115	0.720631	2.80242	high	high
TCGA-G2-A3IE-01A	TCGA-G2-A3IE	Primary Tumor	TCGA-BLCA	51	Male	1	612	-0.776618	-0.233303	0.310012	high	high
TCGA-FD-A6TG-01A	TCGA-FD-A6TG	Primary Tumor	TCGA-BLCA	73	Male	1	93	1.5992	0.949321	0.299447	high	high
TCGA-2F-A9KO-01A	TCGA-2F-A9KO	Primary Tumor	TCGA-BLCA	63	Male	1	734	2.79843	-0.877538	-4.5535	low	low
TCGA-HQ-A5ND-01A	TCGA-HQ-A5ND	Primary Tumor	TCGA-BLCA	78	Male	1	274	-2.692	0.0985134	2.88903	high	high
TCGA-G2-AA3B-01A	TCGA-G2-AA3B	Primary Tumor	TCGA-BLCA	75	Female	0	2008	-1.90395	1.27003	4.444	high	high
TCGA-PQ-A6FI-01A	TCGA-PQ-A6FI	Primary Tumor	TCGA-BLCA	70	Male	0	372	-2.9496	0.892176	4.73395	high	high
TCGA-FD-A5BS-01A	TCGA-FD-A5BS	Primary Tumor	TCGA-BLCA	68	Male	0	1639	-0.175117	0.465894	1.10691	high	high
TCGA-CF-A47V-01A	TCGA-CF-A47V	Primary Tumor	TCGA-BLCA	52	Male	0	379	-0.32276	0.0193882	0.361537	high	high
TCGA-CU-A3KJ-01A	TCGA-CU-A3KJ	Primary Tumor	TCGA-BLCA	75	Male	0	562	1.76562	-1.80968	-5.38497	low	low
TCGA-XF-A9T8-01A	TCGA-XF-A9T8	Primary Tumor	TCGA-BLCA	64	Male	1	418	-0.480068	0.797416	2.0749	high	high
TCGA-4Z-AA7S-01A	TCGA-4Z-AA7S	Primary Tumor	TCGA-BLCA	66	Male	1	1064	-0.153458	-0.513651	-0.873843	high	high
TCGA-XF-A9SH-01A	TCGA-XF-A9SH	Primary Tumor	TCGA-BLCA	65	Female	1	1971	0.400828	-0.322253	-1.04533	high	high
TCGA-DK-A1AG-01A	TCGA-DK-A1AG	Primary Tumor	TCGA-BLCA	65	Male	0	475	0.195107	-0.853183	-1.90147	high	high
TCGA-4Z-AA87-01A	TCGA-4Z-AA87	Primary Tumor	TCGA-BLCA	72	Male	0	1454	-2.49129	1.26913	5.02954	high	high
TCGA-2F-A9KR-01A	TCGA-2F-A9KR	Primary Tumor	TCGA-BLCA	59	Female	1	3183	0.631089	-0.000275292	-0.63164	high	high
TCGA-DK-AA6U-01A	TCGA-DK-AA6U	Primary Tumor	TCGA-BLCA	64	Male	0	578	-0.0821057	0.563403	1.20891	high	high
TCGA-K4-A3WU-01B	TCGA-K4-A3WU	Primary Tumor	TCGA-BLCA	87	Male	0	105	4.2343	-1.15614	-6.54659	low	low
TCGA-CU-A0YN-01A	TCGA-CU-A0YN	Primary Tumor	TCGA-BLCA	60	Male	1	393	1.45351	-0.120046	-1.6936	high	high
TCGA-FJ-A871-01A	TCGA-FJ-A871	Primary Tumor	TCGA-BLCA	49	Male	1	272	-1.74893	2.36753	6.48398	high	high
TCGA-G2-A2EC-01A	TCGA-G2-A2EC	Primary Tumor	TCGA-BLCA	58	Female	1	696	2.45834	-2.02596	-6.51026	low	low
TCGA-FD-A5BV-01A	TCGA-FD-A5BV	Primary Tumor	TCGA-BLCA	47	Female	1	163	0.688528	1.27746	1.8664	high	high
TCGA-E7-A7XN-01A	TCGA-E7-A7XN	Primary Tumor	TCGA-BLCA	66	Male	0	428	-3.60019	1.30426	6.20871	high	high
TCGA-GU-A764-01A	TCGA-GU-A764	Primary Tumor	TCGA-BLCA	66	Male	0	610	-0.224908	0.985574	2.19606	high	high
TCGA-XF-AAN8-01A	TCGA-XF-AAN8	Primary Tumor	TCGA-BLCA	74	Female	1	118	2.72475	-1.98194	-6.68863	low	low
TCGA-XF-A9SZ-01A	TCGA-XF-A9SZ	Primary Tumor	TCGA-BLCA	79	Male	1	859	-1.38089	0.183058	1.74701	high	high
TCGA-GU-AATO-01A	TCGA-GU-AATO	Primary Tumor	TCGA-BLCA	75	Male	1	324	-1.92688	0.61079	3.14846	high	high
TCGA-ZF-A9RC-01A	TCGA-ZF-A9RC	Primary Tumor	TCGA-BLCA	77	Male	0	2868	0.212382	0.397939	0.583496	high	high
TCGA-E7-A519-01A	TCGA-E7-A519	Primary Tumor	TCGA-BLCA	72	Male	0	508	-5.93596	2.30731	10.5506	high	high
TCGA-BL-A13I-01A	TCGA-BL-A13I	Primary Tumor	TCGA-BLCA	57	Female	1	223	2.05651	-1.20536	-4.46723	low	low
TCGA-4Z-AA7W-01A	TCGA-4Z-AA7W	Primary Tumor	TCGA-BLCA	55	Male	0	840	-6.38535	1.21458	8.81452	high	high
TCGA-HQ-A5NE-01A	TCGA-HQ-A5NE	Primary Tumor	TCGA-BLCA	57	Male	1	370	0.506534	-0.514687	-1.53591	high	high
TCGA-E7-A3Y1-01A	TCGA-E7-A3Y1	Primary Tumor	TCGA-BLCA	57	Male	0	163	-0.0617863	0.889708	1.8412	high	high
TCGA-XF-AAN5-01A	TCGA-XF-AAN5	Primary Tumor	TCGA-BLCA	61	Female	0	2293	0.889877	-1.09751	-3.08491	high	high
TCGA-G2-AA3D-01A	TCGA-G2-AA3D	Primary Tumor	TCGA-BLCA	60	Male	0	2139	-1.86353	1.50918	4.88189	high	high
TCGA-GU-A42R-01A	TCGA-GU-A42R	Primary Tumor	TCGA-BLCA	68	Male	1	577	0.0717287	-0.818474	-1.70868	high	high
TCGA-XF-A9SI-01A	TCGA-XF-A9SI	Primary Tumor	TCGA-BLCA	73	Female	0	2423	1.5001	0.420321	-0.659462	high	high
TCGA-GV-A3JZ-01A	TCGA-GV-A3JZ	Primary Tumor	TCGA-BLCA	55	Male	0	603	2.05149	-0.535477	-3.12244	high	high
TCGA-E9-A1NI-01A	TCGA-E9-A1NI	Primary Tumor	TCGA-BRCA	51	Female	0	300	-0.435533	0.628865	1.69326	high	high
TCGA-A1-A0SP-01A	TCGA-A1-A0SP	Primary Tumor	TCGA-BRCA	40	Female	0	584	-1.61121	1.85786	5.32692	high	high
TCGA-E2-A14T-01A	TCGA-E2-A14T	Primary Tumor	TCGA-BRCA	52	Female	0	2311	0.675581	0.407006	0.138431	high	high
TCGA-AR-A24O-01A	TCGA-AR-A24O	Primary Tumor	TCGA-BRCA	43	Female	0	3607	4.8468	-2.5601	-9.967	low	low
TCGA-A8-A09K-01A	TCGA-A8-A09K	Primary Tumor	TCGA-BRCA	68	Female	0	912	0.826415	-0.705906	-2.23823	high	high
TCGA-OL-A5RY-01A	TCGA-OL-A5RY	Primary Tumor	TCGA-BRCA	52	Female	0	752	-1.74649	0.680444	3.10737	high	high
TCGA-BH-A0DG-01A	TCGA-BH-A0DG	Primary Tumor	TCGA-BRCA	30	Female	0	2041	1.74565	-0.372213	-2.49008	high	high
TCGA-B6-A0I9-01A	TCGA-B6-A0I9	Primary Tumor	TCGA-BRCA	62	Female	1	362	0.619021	1.87395	3.12887	high	high
TCGA-E9-A1RB-01A	TCGA-E9-A1RB	Primary Tumor	TCGA-BRCA	40	Female	1	976	-0.994623	0.906663	2.80795	high	high
TCGA-A2-A0CP-01A	TCGA-A2-A0CP	Primary Tumor	TCGA-BRCA	60	Female	0	2813	-0.321732	0.298287	0.918305	high	high
TCGA-A8-A07S-01A	TCGA-A8-A07S	Primary Tumor	TCGA-BRCA	73	Female	0	243	0.78606	-0.800722	-2.3875	high	high
TCGA-AO-A12H-01A	TCGA-AO-A12H	Primary Tumor	TCGA-BRCA	69	Female	0	1234	-0.522798	0.822762	2.16832	high	high
TCGA-AO-A1KO-01A	TCGA-AO-A1KO	Primary Tumor	TCGA-BRCA	46	Female	0	622	5.40663	-3.32687	-12.0604	low	low
TCGA-D8-A1X9-01A	TCGA-D8-A1X9	Primary Tumor	TCGA-BRCA	66	Female	0	727	2.05247	-0.81599	-3.68445	high	high
TCGA-AO-A12D-01A	TCGA-AO-A12D	Primary Tumor	TCGA-BRCA	43	Female	0	2515	1.72876	-1.31231	-4.35339	high	low
TCGA-A8-A07R-01A	TCGA-A8-A07R	Primary Tumor	TCGA-BRCA	80	Female	0	273	-4.26183	0.979371	6.22057	high	high
TCGA-AO-A12C-01A	TCGA-AO-A12C	Primary Tumor	TCGA-BRCA	42	Female	0	2372	2.75248	-1.21346	-5.1794	high	low
TCGA-V7-A7HQ-01A	TCGA-V7-A7HQ	Primary Tumor	TCGA-BRCA	75	Female	0	2033	-7.89841	3.41503	14.7285	high	high
TCGA-C8-A27A-01A	TCGA-C8-A27A	Primary Tumor	TCGA-BRCA	48	Female	0	747	0.855586	-1.26743	-3.39044	high	high
TCGA-AR-A251-01A	TCGA-AR-A251	Primary Tumor	TCGA-BRCA	51	Female	0	3030	2.77327	-2.19115	-7.15557	low	low
TCGA-BH-A0B9-01A	TCGA-BH-A0B9	Primary Tumor	TCGA-BRCA	44	Female	0	1572	-3.14259	0.401622	3.94583	high	high
TCGA-EW-A1PF-01A	TCGA-EW-A1PF	Primary Tumor	TCGA-BRCA	50	Female	0	439	2.19089	-0.234131	-2.65915	high	high
TCGA-AR-A24S-01A	TCGA-AR-A24S	Primary Tumor	TCGA-BRCA	61	Female	0	2976	2.57724	-3.13775	-8.85273	low	low
TCGA-E2-A1LL-01A	TCGA-E2-A1LL	Primary Tumor	TCGA-BRCA	73	Female	0	1309	-3.93375	1.7164	7.36655	high	high
TCGA-AR-A2LJ-01A	TCGA-AR-A2LJ	Primary Tumor	TCGA-BRCA	40	Female	0	2632	-3.77773	2.6023	8.98232	high	high
TCGA-A8-A08O-01A	TCGA-A8-A08O	Primary Tumor	TCGA-BRCA	45	Female	0	943	2.24953	-1.25503	-4.75958	high	low
TCGA-XX-A899-01A	TCGA-XX-A899	Primary Tumor	TCGA-BRCA	46	Female	0	467	2.65993	-0.72291	-4.10575	high	high
TCGA-D8-A1XK-01A	TCGA-D8-A1XK	Primary Tumor	TCGA-BRCA	55	Female	0	441	-1.8281	1.37472	4.57755	high	high
TCGA-AC-A5XS-01A	TCGA-AC-A5XS	Primary Tumor	TCGA-BRCA	74	Female	0	588	-2.67561	1.63066	5.93693	high	high
TCGA-BH-A18L-01A	TCGA-BH-A18L	Primary Tumor	TCGA-BRCA	50	Female	1	811	0.188845	-0.0484564	-0.285758	high	high
TCGA-AO-A125-01A	TCGA-AO-A125	Primary Tumor	TCGA-BRCA	72	Female	0	3456	-1.1209	-0.0594707	1.00195	high	high
TCGA-AR-A0TX-01A	TCGA-AR-A0TX	Primary Tumor	TCGA-BRCA	64	Female	0	1972	0.546695	-0.443401	-1.4335	high	high
TCGA-4H-AAAK-01A	TCGA-4H-AAAK	Primary Tumor	TCGA-BRCA	50	Female	0	348	-0.146042	0.779302	1.70465	high	high
TCGA-E9-A24A-01A	TCGA-E9-A24A	Primary Tumor	TCGA-BRCA	69	Female	0	747	4.30397	-2.8147	-9.93336	low	low
TCGA-A8-A07C-01A	TCGA-A8-A07C	Primary Tumor	TCGA-BRCA	57	Female	0	1034	0.668226	0.8616	1.05497	high	high
TCGA-AR-A24Q-01A	TCGA-AR-A24Q	Primary Tumor	TCGA-BRCA	49	Female	0	3172	0.918299	-0.802817	-2.52393	high	high
TCGA-AR-A2LE-01A	TCGA-AR-A2LE	Primary Tumor	TCGA-BRCA	69	Female	0	5062	3.15426	-1.15169	-5.45764	high	low
TCGA-AR-A0U4-01A	TCGA-AR-A0U4	Primary Tumor	TCGA-BRCA	54	Female	0	3261	-1.69363	0.0622242	1.81808	high	high
TCGA-GM-A2DN-01A	TCGA-GM-A2DN	Primary Tumor	TCGA-BRCA	58	Female	0	3091	0.333715	0.0435864	-0.246542	high	high
TCGA-A7-A13D-01A	TCGA-A7-A13D	Primary Tumor	TCGA-BRCA	46	Female	0	965	2.46025	0.312918	-1.83442	high	high
TCGA-D8-A1JG-01B	TCGA-D8-A1JG	Primary Tumor	TCGA-BRCA	62	Female	0	1612	0.137103	-1.2137	-2.56451	high	high
TCGA-E2-A570-01A	TCGA-E2-A570	Primary Tumor	TCGA-BRCA	47	Female	0	931	-0.252649	0.593135	1.43892	high	high
TCGA-A2-A04Q-01A	TCGA-A2-A04Q	Primary Tumor	TCGA-BRCA	48	Female	0	2385	-1.54875	0.974391	3.49753	high	high
TCGA-A7-A6VV-01A	TCGA-A7-A6VV	Primary Tumor	TCGA-BRCA	51	Female	0	313	-1.36968	1.32291	4.0155	high	high
TCGA-EW-A1P3-01A	TCGA-EW-A1P3	Primary Tumor	TCGA-BRCA	48	Female	0	1611	-0.37717	0.113464	0.604097	high	high
TCGA-E2-A1IG-01A	TCGA-E2-A1IG	Primary Tumor	TCGA-BRCA	45	Female	0	2140	-0.418883	0.657019	1.73292	high	high
TCGA-E9-A1N6-01A	TCGA-E9-A1N6	Primary Tumor	TCGA-BRCA	52	Female	1	678	-1.36022	1.18642	3.73306	high	high
TCGA-AR-A24R-01A	TCGA-AR-A24R	Primary Tumor	TCGA-BRCA	45	Female	0	3430	1.38682	-1.1547	-3.69622	high	high
TCGA-E9-A1NC-01A	TCGA-E9-A1NC	Primary Tumor	TCGA-BRCA	61	Female	0	1203	-4.32043	0.90015	6.12072	high	high
TCGA-A7-A3IZ-01A	TCGA-A7-A3IZ	Primary Tumor	TCGA-BRCA	62	Female	0	322	1.73787	0.336022	-1.06583	high	high
TCGA-D8-A1JM-01A	TCGA-D8-A1JM	Primary Tumor	TCGA-BRCA	59	Female	0	590	-3.44422	0.99507	5.43436	high	high
TCGA-OL-A5RX-01A	TCGA-OL-A5RX	Primary Tumor	TCGA-BRCA	51	Female	0	878	0.691177	-0.732951	-2.15708	high	high
TCGA-BH-A0HU-01A	TCGA-BH-A0HU	Primary Tumor	TCGA-BRCA	52	Female	0	392	-3.04369	2.48943	8.02255	high	high
TCGA-A2-A04X-01A	TCGA-A2-A04X	Primary Tumor	TCGA-BRCA	34	Female	0	1686	-4.89903	1.11737	7.13377	high	high
TCGA-E2-A15S-01A	TCGA-E2-A15S	Primary Tumor	TCGA-BRCA	34	Female	0	428	0.0589818	-0.394562	-0.848105	high	high
TCGA-B6-A0IB-01A	TCGA-B6-A0IB	Primary Tumor	TCGA-BRCA	64	Female	1	3941	-3.20682	0.607835	4.42249	high	high
TCGA-E2-A15D-01A	TCGA-E2-A15D	Primary Tumor	TCGA-BRCA	47	Female	0	526	1.91702	-0.687631	-3.29229	high	high
TCGA-C8-A273-01A	TCGA-C8-A273	Primary Tumor	TCGA-BRCA	29	Female	0	513	-0.867761	0.992409	2.85258	high	high
TCGA-E9-A1NE-01A	TCGA-E9-A1NE	Primary Tumor	TCGA-BRCA	28	Female	0	1088	2.58039	-0.941069	-4.46253	high	low
TCGA-AC-A2FM-01A	TCGA-AC-A2FM	Primary Tumor	TCGA-BRCA	87	Female	1	792	0.607114	0.968605	1.3301	high	high
TCGA-E2-A106-01A	TCGA-E2-A106	Primary Tumor	TCGA-BRCA	34	Female	0	2541	-1.70656	-0.196609	1.31334	high	high
TCGA-BH-A0DP-01A	TCGA-BH-A0DP	Primary Tumor	TCGA-BRCA	60	Female	0	476	2.12703	-1.32646	-4.77994	high	low
TCGA-A2-A25E-01A	TCGA-A2-A25E	Primary Tumor	TCGA-BRCA	34	Female	0	3204	0.850457	-2.07631	-5.00308	high	low
TCGA-B6-A2IU-01A	TCGA-B6-A2IU	Primary Tumor	TCGA-BRCA	62	Female	0	5176	-1.09916	0.37785	1.85486	high	high
TCGA-BH-A18P-01A	TCGA-BH-A18P	Primary Tumor	TCGA-BRCA	60	Female	1	921	2.04083	-0.93715	-3.91513	high	high
TCGA-A2-A0SW-01A	TCGA-A2-A0SW	Primary Tumor	TCGA-BRCA	82	Female	1	1365	-1.68194	1.9232	5.52835	high	high
TCGA-E2-A107-01A	TCGA-E2-A107	Primary Tumor	TCGA-BRCA	54	Female	0	1047	-2.57961	1.69741	5.97444	high	high
TCGA-E2-A1B6-01A	TCGA-E2-A1B6	Primary Tumor	TCGA-BRCA	44	Female	0	867	-3.41773	0.913299	5.24432	high	high
TCGA-D8-A1XW-01A	TCGA-D8-A1XW	Primary Tumor	TCGA-BRCA	53	Female	0	1309	2.56959	-2.37676	-7.32311	low	low
TCGA-AC-A2FB-01A	TCGA-AC-A2FB	Primary Tumor	TCGA-BRCA	65	Female	0	1234	2.94816	-1.93917	-6.8265	low	low
TCGA-EW-A6SD-01A	TCGA-EW-A6SD	Primary Tumor	TCGA-BRCA	32	Female	0	1010	-1.56367	1.37918	4.32202	high	high
TCGA-AO-A0J3-01A	TCGA-AO-A0J3	Primary Tumor	TCGA-BRCA	67	Female	0	651	-1.86287	-0.233338	1.39619	high	high
TCGA-A8-A07W-01A	TCGA-A8-A07W	Primary Tumor	TCGA-BRCA	76	Female	0	304	-0.544007	0.31437	1.17275	high	high
TCGA-A8-A099-01A	TCGA-A8-A099	Primary Tumor	TCGA-BRCA	76	Female	0	304	0.816546	-1.18034	-3.17722	high	high
TCGA-E2-A14Z-01A	TCGA-E2-A14Z	Primary Tumor	TCGA-BRCA	64	Female	1	563	-0.782886	0.0351621	0.85321	high	high
TCGA-AR-A5QP-01A	TCGA-AR-A5QP	Primary Tumor	TCGA-BRCA	54	Female	0	1185	0.435072	0.610532	0.785993	high	high
TCGA-AC-A62X-01A	TCGA-AC-A62X	Primary Tumor	TCGA-BRCA	72	Female	0	417	-6.15629	2.18898	10.5343	high	high
TCGA-BH-A42V-01A	TCGA-BH-A42V	Primary Tumor	TCGA-BRCA	41	Female	0	635	-0.24465	0.373572	0.991794	high	high
TCGA-B6-A0RS-01A	TCGA-B6-A0RS	Primary Tumor	TCGA-BRCA	38	Female	1	3063	-0.678368	1.48345	3.64527	high	high
TCGA-A8-A0A2-01A	TCGA-A8-A0A2	Primary Tumor	TCGA-BRCA	66	Female	0	579	2.71908	-1.27425	-5.26757	high	low
TCGA-BH-A0DZ-01A	TCGA-BH-A0DZ	Primary Tumor	TCGA-BRCA	43	Female	0	495	-1.7111	-0.297449	1.1162	high	high
TCGA-B6-A1KC-01B	TCGA-B6-A1KC	Primary Tumor	TCGA-BRCA	67	Female	0	1326	2.82801	-2.39155	-7.6111	low	low
TCGA-C8-A135-01A	TCGA-C8-A135	Primary Tumor	TCGA-BRCA	64	Female	0	393	0.255661	1.10174	1.94781	high	high
TCGA-5L-AAT1-01A	TCGA-5L-AAT1	Primary Tumor	TCGA-BRCA	63	Female	0	1471	-1.58319	0.506912	2.59702	high	high
TCGA-GM-A3XN-01A	TCGA-GM-A3XN	Primary Tumor	TCGA-BRCA	44	Female	0	2019	0.919097	0.509174	0.099251	high	high
TCGA-AO-A0J4-01A	TCGA-AO-A0J4	Primary Tumor	TCGA-BRCA	41	Female	0	1587	-0.1174	-0.256749	-0.396098	high	high
TCGA-S3-AA0Z-01A	TCGA-S3-AA0Z	Primary Tumor	TCGA-BRCA	63	Female	0	629	-1.57836	1.5078	4.59396	high	high
TCGA-D8-A1J8-01A	TCGA-D8-A1J8	Primary Tumor	TCGA-BRCA	77	Female	0	431	2.69767	-2.97338	-8.64442	low	low
TCGA-A2-A0ER-01A	TCGA-A2-A0ER	Primary Tumor	TCGA-BRCA	63	Female	0	2263	2.72093	-1.14989	-5.02072	high	low
TCGA-E9-A1ND-01A	TCGA-E9-A1ND	Primary Tumor	TCGA-BRCA	75	Female	0	1266	-1.98903	0.346786	2.6826	high	high
TCGA-E2-A1IJ-01A	TCGA-E2-A1IJ	Primary Tumor	TCGA-BRCA	57	Female	0	865	1.50739	-0.11352	-1.73443	high	high
TCGA-A2-A1G1-01A	TCGA-A2-A1G1	Primary Tumor	TCGA-BRCA	85	Female	0	584	1.91956	-1.22162	-4.36279	high	low
TCGA-A2-A0SU-01A	TCGA-A2-A0SU	Primary Tumor	TCGA-BRCA	66	Female	0	1662	1.29958	0.00279237	-1.294	high	high
TCGA-BH-A18S-01A	TCGA-BH-A18S	Primary Tumor	TCGA-BRCA	79	Female	1	2009	-0.135803	-0.482207	-0.828612	high	high
TCGA-E9-A3HO-01A	TCGA-E9-A3HO	Primary Tumor	TCGA-BRCA	49	Female	0	1158	-3.16434	2.78649	8.73731	high	high
TCGA-OL-A6VQ-01A	TCGA-OL-A6VQ	Primary Tumor	TCGA-BRCA	49	Female	0	600	2.51801	-0.958683	-4.43537	high	low
TCGA-AR-A1AJ-01A	TCGA-AR-A1AJ	Primary Tumor	TCGA-BRCA	83	Female	0	2383	-0.524271	-1.55933	-2.59439	high	high
TCGA-AQ-A1H3-01A	TCGA-AQ-A1H3	Primary Tumor	TCGA-BRCA	49	Female	0	989	2.41997	-1.37624	-5.17245	high	low
TCGA-A2-A259-01A	TCGA-A2-A259	Primary Tumor	TCGA-BRCA	70	Female	0	1596	2.70899	-2.18182	-7.07262	low	low
TCGA-AC-A3W5-01A	TCGA-AC-A3W5	Primary Tumor	TCGA-BRCA	65	Female	0	504	-0.649578	0.668361	1.9863	high	high
TCGA-WT-AB44-01A	TCGA-WT-AB44	Primary Tumor	TCGA-BRCA	77	Female	0	883	-2.31207	0.775367	3.8628	high	high
TCGA-B6-A0IN-01A	TCGA-B6-A0IN	Primary Tumor	TCGA-BRCA	45	Female	1	2573	-2.26367	0.877974	4.01962	high	high
TCGA-A8-A086-01A	TCGA-A8-A086	Primary Tumor	TCGA-BRCA	59	Female	0	396	0.479747	-0.107674	-0.695095	high	high
TCGA-AC-A3BB-01A	TCGA-AC-A3BB	Primary Tumor	TCGA-BRCA	46	Female	0	987	-0.721799	0.591153	1.9041	high	high
TCGA-BH-A1F5-01A	TCGA-BH-A1F5	Primary Tumor	TCGA-BRCA	62	Female	1	2712	4.59298	-4.27274	-13.1385	low	low
TCGA-AC-A3HN-01A	TCGA-AC-A3HN	Primary Tumor	TCGA-BRCA	87	Female	0	496	2.28189	-0.47705	-3.23599	high	high
TCGA-BH-A1FG-01A	TCGA-BH-A1FG	Primary Tumor	TCGA-BRCA	88	Female	1	577	-1.30407	-0.349547	0.604974	high	high
TCGA-A8-A06P-01A	TCGA-A8-A06P	Primary Tumor	TCGA-BRCA	63	Female	0	396	0.392768	-0.721896	-1.83656	high	high
TCGA-A2-A4RW-01A	TCGA-A2-A4RW	Primary Tumor	TCGA-BRCA	49	Female	0	222	0.60557	0.529865	0.454161	high	high
TCGA-UL-AAZ6-01A	TCGA-UL-AAZ6	Primary Tumor	TCGA-BRCA	73	Female	0	518	-6.6869	2.9329	12.5527	high	high
TCGA-AR-A255-01A	TCGA-AR-A255	Primary Tumor	TCGA-BRCA	62	Female	0	2161	2.46528	-1.76523	-5.99573	high	low
TCGA-LD-A7W6-01A	TCGA-LD-A7W6	Primary Tumor	TCGA-BRCA	54	Female	0	404	1.58406	1.30914	1.03423	high	high
TCGA-AR-A24Z-01A	TCGA-AR-A24Z	Primary Tumor	TCGA-BRCA	57	Female	0	3001	2.04679	-0.320769	-2.68833	high	high
TCGA-A1-A0SO-01A	TCGA-A1-A0SO	Primary Tumor	TCGA-BRCA	67	Female	0	852	-0.737286	-0.0905799	0.556126	high	high
TCGA-A2-A3XS-01A	TCGA-A2-A3XS	Primary Tumor	TCGA-BRCA	62	Female	1	1032	-1.60837	1.92222	5.4528	high	high
TCGA-D8-A1X6-01A	TCGA-D8-A1X6	Primary Tumor	TCGA-BRCA	80	Female	0	541	-1.04085	-0.612404	-0.183962	high	high
TCGA-C8-A1HF-01A	TCGA-C8-A1HF	Primary Tumor	TCGA-BRCA	48	Female	0	332	-3.60033	1.47808	6.55648	high	high
TCGA-A7-A3J0-01A	TCGA-A7-A3J0	Primary Tumor	TCGA-BRCA	62	Female	0	313	0.24957	1.74732	3.24507	high	high
TCGA-BH-A0HY-01A	TCGA-BH-A0HY	Primary Tumor	TCGA-BRCA	60	Female	0	1545	0.122526	1.78288	3.44323	high	high
TCGA-AC-A23C-01A	TCGA-AC-A23C	Primary Tumor	TCGA-BRCA	62	Female	0	585	3.52977	-1.20079	-5.93136	high	low
TCGA-AR-A1AX-01A	TCGA-AR-A1AX	Primary Tumor	TCGA-BRCA	64	Female	0	2629	2.80169	-0.732912	-4.26751	high	low
TCGA-D8-A1XO-01A	TCGA-D8-A1XO	Primary Tumor	TCGA-BRCA	56	Female	0	1682	3.37704	-1.20221	-5.78146	high	low
TCGA-E9-A1R2-01A	TCGA-E9-A1R2	Primary Tumor	TCGA-BRCA	51	Female	0	1063	0.460943	0.151784	-0.157375	high	high
TCGA-BH-A1EU-01A	TCGA-BH-A1EU	Primary Tumor	TCGA-BRCA	83	Female	1	1286	5.61248	-3.42406	-12.4606	low	low
TCGA-D8-A27M-01A	TCGA-D8-A27M	Primary Tumor	TCGA-BRCA	59	Female	0	410	1.74317	-1.42308	-4.58933	high	low
TCGA-LL-A5YM-01A	TCGA-LL-A5YM	Primary Tumor	TCGA-BRCA	88	Female	0	394	-9.42103	4.24299	17.907	high	high
TCGA-EW-A1IY-01A	TCGA-EW-A1IY	Primary Tumor	TCGA-BRCA	38	Female	0	258	5.26687	-4.96433	-15.1955	low	low
TCGA-A2-A04N-01A	TCGA-A2-A04N	Primary Tumor	TCGA-BRCA	66	Female	0	4354	1.2549	-0.322546	-1.89999	high	high
TCGA-AR-A1AR-01A	TCGA-AR-A1AR	Primary Tumor	TCGA-BRCA	50	Female	1	524	0.68303	-1.90126	-4.48555	high	low
TCGA-PE-A5DE-01A	TCGA-PE-A5DE	Primary Tumor	TCGA-BRCA	41	Female	0	2645	0.0207842	0.321984	0.623185	high	high
TCGA-B6-A0WV-01A	TCGA-B6-A0WV	Primary Tumor	TCGA-BRCA	67	Female	1	2417	0.387	-0.355546	-1.09809	high	high
TCGA-BH-A1FN-01A	TCGA-BH-A1FN	Primary Tumor	TCGA-BRCA	34	Female	1	2192	2.04384	-2.06941	-6.18266	low	low
TCGA-BH-A18V-01A	TCGA-BH-A18V	Primary Tumor	TCGA-BRCA	48	Female	1	1556	-1.5609	-0.317031	0.926838	high	high
TCGA-AO-A0JB-01A	TCGA-AO-A0JB	Primary Tumor	TCGA-BRCA	50	Female	0	1542	-2.85942	5.4205	13.7004	high	high
TCGA-A2-A0CL-01A	TCGA-A2-A0CL	Primary Tumor	TCGA-BRCA	37	Female	0	3015	0.793164	-0.72741	-2.24798	high	high
TCGA-A2-A0CO-01A	TCGA-A2-A0CO	Primary Tumor	TCGA-BRCA	85	Female	1	1468	0.930919	-0.769531	-2.46998	high	high
TCGA-OL-A66N-01A	TCGA-OL-A66N	Primary Tumor	TCGA-BRCA	59	Female	0	792	-4.08269	1.47639	7.03546	high	high
TCGA-AC-A3QP-01A	TCGA-AC-A3QP	Primary Tumor	TCGA-BRCA	79	Female	0	675	-2.49297	1.2319	4.95677	high	high
TCGA-AC-A2QJ-01A	TCGA-AC-A2QJ	Primary Tumor	TCGA-BRCA	48	Female	1	446	-9.11329	4.01726	17.1478	high	high
TCGA-A2-A0CM-01A	TCGA-A2-A0CM	Primary Tumor	TCGA-BRCA	40	Female	1	754	-1.80453	1.51284	4.83022	high	high
TCGA-B6-A0RM-01A	TCGA-B6-A0RM	Primary Tumor	TCGA-BRCA	57	Female	1	2373	-0.535394	0.183941	0.903275	high	high
TCGA-D8-A1JS-01A	TCGA-D8-A1JS	Primary Tumor	TCGA-BRCA	77	Female	0	371	-5.08228	1.54311	8.1685	high	high
TCGA-AO-A12A-01A	TCGA-AO-A12A	Primary Tumor	TCGA-BRCA	47	Female	0	3112	2.15956	-0.599218	-3.35799	high	high
TCGA-A7-A26J-01A	TCGA-A7-A26J	Primary Tumor	TCGA-BRCA	49	Female	0	627	4.22096	-1.69365	-7.60826	low	low
TCGA-A7-A13H-01A	TCGA-A7-A13H	Primary Tumor	TCGA-BRCA	61	Female	0	899	0.520452	0.354137	0.187822	high	high
TCGA-AO-A126-01A	TCGA-AO-A126	Primary Tumor	TCGA-BRCA	39	Female	0	3307	-1.02268	0.7539	2.53048	high	high
TCGA-BH-A6R8-01A	TCGA-BH-A6R8	Primary Tumor	TCGA-BRCA	46	Female	0	293	-5.72262	1.98425	9.69112	high	high
TCGA-B6-A0RG-01A	TCGA-B6-A0RG	Primary Tumor	TCGA-BRCA	26	Female	0	2082	-1.85924	0.170971	2.20118	high	high
TCGA-AC-A3TM-01A	TCGA-AC-A3TM	Primary Tumor	TCGA-BRCA	50	Female	0	762	-6.60566	2.94892	12.5035	high	high
TCGA-E2-A1LH-01A	TCGA-E2-A1LH	Primary Tumor	TCGA-BRCA	59	Female	0	3247	-3.88605	0.834768	5.55558	high	high
TCGA-AR-A0TQ-01A	TCGA-AR-A0TQ	Primary Tumor	TCGA-BRCA	27	Female	0	2991	-0.137327	0.798766	1.73486	high	high
TCGA-GM-A2DH-01A	TCGA-GM-A2DH	Primary Tumor	TCGA-BRCA	58	Female	0	2193	1.01572	-0.0304149	-1.07655	high	high
TCGA-B6-A0RI-01A	TCGA-B6-A0RI	Primary Tumor	TCGA-BRCA	44	Female	0	7126	1.18041	-0.141327	-1.46306	high	high
TCGA-A2-A1G0-01A	TCGA-A2-A1G0	Primary Tumor	TCGA-BRCA	49	Female	0	616	4.15874	-2.4007	-8.96015	low	low
TCGA-A2-A1FX-01A	TCGA-A2-A1FX	Primary Tumor	TCGA-BRCA	61	Female	0	1847	1.14373	-0.0427575	-1.22925	high	high
TCGA-A7-A26G-01A	TCGA-A7-A26G	Primary Tumor	TCGA-BRCA	50	Female	0	722	3.548	-1.02472	-5.59745	high	low
TCGA-E2-A1LI-01A	TCGA-E2-A1LI	Primary Tumor	TCGA-BRCA	57	Female	0	3121	-0.782253	-0.239395	0.303464	high	high
TCGA-BH-A18I-01A	TCGA-BH-A18I	Primary Tumor	TCGA-BRCA	53	Female	0	1093	3.25816	-1.66994	-6.59803	low	low
TCGA-BH-A0HA-01A	TCGA-BH-A0HA	Primary Tumor	TCGA-BRCA	31	Female	0	1611	-1.91886	0.822369	3.5636	high	high
TCGA-AO-A1KR-01A	TCGA-AO-A1KR	Primary Tumor	TCGA-BRCA	51	Female	0	2513	-6.96406	4.54004	16.0441	high	high
TCGA-3C-AALK-01A	TCGA-3C-AALK	Primary Tumor	TCGA-BRCA	52	Female	0	1448	-0.143033	1.73522	3.61348	high	high
TCGA-BH-A0BV-01A	TCGA-BH-A0BV	Primary Tumor	TCGA-BRCA	78	Female	0	1519	0.732162	0.266926	-0.19831	high	high
TCGA-BH-A0E9-01B	TCGA-BH-A0E9	Primary Tumor	TCGA-BRCA	53	Female	0	2489	2.8588	-0.563179	-3.98516	high	high
TCGA-XX-A89A-01A	TCGA-XX-A89A	Primary Tumor	TCGA-BRCA	68	Female	0	488	0.969264	-1.09699	-3.16325	high	high
TCGA-BH-A0E0-01A	TCGA-BH-A0E0	Primary Tumor	TCGA-BRCA	38	Female	0	134	-3.56363	0.313608	4.19085	high	high
TCGA-A2-A0CU-01A	TCGA-A2-A0CU	Primary Tumor	TCGA-BRCA	73	Female	1	158	0.324432	0.0620661	-0.2003	high	high
TCGA-A8-A085-01A	TCGA-A8-A085	Primary Tumor	TCGA-BRCA	44	Male	0	1124	-0.741882	1.15265	3.04718	high	high
TCGA-E9-A1N3-01A	TCGA-E9-A1N3	Primary Tumor	TCGA-BRCA	70	Female	0	1059	1.46931	-0.303596	-2.0765	high	high
TCGA-D8-A13Y-01A	TCGA-D8-A13Y	Primary Tumor	TCGA-BRCA	52	Female	0	1728	1.75533	-1.03817	-3.83168	high	high
TCGA-E2-A14N-01A	TCGA-E2-A14N	Primary Tumor	TCGA-BRCA	37	Female	0	1434	-2.3105	0.132195	2.57489	high	high
TCGA-AR-A24T-01A	TCGA-AR-A24T	Primary Tumor	TCGA-BRCA	46	Female	0	3202	3.33891	-2.6739	-8.68671	low	low
TCGA-AC-A6IV-01A	TCGA-AC-A6IV	Primary Tumor	TCGA-BRCA	47	Female	0	568	0.881605	-0.0892553	-1.06012	high	high
TCGA-E2-A576-01A	TCGA-E2-A576	Primary Tumor	TCGA-BRCA	69	Female	0	1043	-7.03071	3.81096	14.6526	high	high
TCGA-A8-A084-01A	TCGA-A8-A084	Primary Tumor	TCGA-BRCA	81	Female	0	458	0.020135	0.319394	0.618653	high	high
TCGA-BH-A203-01A	TCGA-BH-A203	Primary Tumor	TCGA-BRCA	78	Female	1	1174	0.0683222	0.278331	0.488339	high	high
TCGA-BH-A208-01A	TCGA-BH-A208	Primary Tumor	TCGA-BRCA	48	Female	1	1759	2.16101	-1.15789	-4.47678	high	low
TCGA-EW-A1PE-01A	TCGA-EW-A1PE	Primary Tumor	TCGA-BRCA	56	Female	0	320	1.47914	-0.578981	-2.63711	high	high
TCGA-A2-A0D3-01A	TCGA-A2-A0D3	Primary Tumor	TCGA-BRCA	42	Female	0	1873	1.47041	-0.165522	-1.80146	high	high
TCGA-E2-A1B1-01A	TCGA-E2-A1B1	Primary Tumor	TCGA-BRCA	45	Female	0	2653	4.88426	-2.14624	-9.17675	low	low
TCGA-BH-A0C0-01A	TCGA-BH-A0C0	Primary Tumor	TCGA-BRCA	62	Female	0	1270	-2.79386	2.49602	7.7859	high	high
TCGA-A7-A26I-01B	TCGA-A7-A26I	Primary Tumor	TCGA-BRCA	65	Female	0	661	6.63115	-3.61818	-13.8675	low	low
TCGA-AO-A0JJ-01A	TCGA-AO-A0JJ	Primary Tumor	TCGA-BRCA	54	Female	0	1887	2.56861	-0.682488	-3.93359	high	high
TCGA-AR-A2LH-01A	TCGA-AR-A2LH	Primary Tumor	TCGA-BRCA	55	Female	1	616	0.0398406	0.565758	1.09168	high	high
TCGA-B6-A408-01A	TCGA-B6-A408	Primary Tumor	TCGA-BRCA	55	Female	0	2072	-2.05727	0.643867	3.34501	high	high
TCGA-AR-A0TS-01A	TCGA-AR-A0TS	Primary Tumor	TCGA-BRCA	46	Female	0	2558	1.28274	-1.29415	-3.87104	high	high
TCGA-BH-A0AV-01A	TCGA-BH-A0AV	Primary Tumor	TCGA-BRCA	52	Female	0	1820	1.92986	-0.675669	-3.28119	high	high
TCGA-LL-A73Z-01A	TCGA-LL-A73Z	Primary Tumor	TCGA-BRCA	55	Female	1	227	-1.14776	0.801427	2.75062	high	high
TCGA-D8-A147-01A	TCGA-D8-A147	Primary Tumor	TCGA-BRCA	45	Female	0	584	-0.128489	-0.934076	-1.73966	high	high
TCGA-AR-A0TT-01A	TCGA-AR-A0TT	Primary Tumor	TCGA-BRCA	53	Female	0	3316	0.318633	-1.13477	-2.58817	high	high
TCGA-EW-A6SB-01A	TCGA-EW-A6SB	Primary Tumor	TCGA-BRCA	62	Female	0	760	-7.07576	2.37477	11.8253	high	high
TCGA-AC-A62V-01A	TCGA-AC-A62V	Primary Tumor	TCGA-BRCA	58	Male	1	348	-7.7911	3.55034	14.8918	high	high
TCGA-D8-A1XQ-01A	TCGA-D8-A1XQ	Primary Tumor	TCGA-BRCA	69	Female	0	499	-1.5715	0.189001	1.9495	high	high
TCGA-BH-A0DD-01A	TCGA-BH-A0DD	Primary Tumor	TCGA-BRCA	58	Male	0	2486	-0.0138277	0.15533	0.324488	high	high
TCGA-Z7-A8R6-01A	TCGA-Z7-A8R6	Primary Tumor	TCGA-BRCA	46	Female	0	3256	-3.374	2.02171	7.41742	high	high
TCGA-OL-A5DA-01A	TCGA-OL-A5DA	Primary Tumor	TCGA-BRCA	61	Female	0	1783	-1.17824	0.533552	2.24534	high	high
TCGA-WT-AB41-01A	TCGA-WT-AB41	Primary Tumor	TCGA-BRCA	55	Female	0	1611	-7.22814	2.59609	12.4203	high	high
TCGA-E2-A1LA-01A	TCGA-E2-A1LA	Primary Tumor	TCGA-BRCA	59	Female	0	748	-3.38103	1.68141	6.74385	high	high
TCGA-AR-A24N-01A	TCGA-AR-A24N	Primary Tumor	TCGA-BRCA	54	Female	0	3035	1.75137	-2.30868	-6.36874	low	low
TCGA-A8-A0AB-01A	TCGA-A8-A0AB	Primary Tumor	TCGA-BRCA	54	Female	0	518	3.04556	-0.154702	-3.35496	high	high
TCGA-LL-A73Y-01A	TCGA-LL-A73Y	Primary Tumor	TCGA-BRCA	67	Female	0	477	1.8609	0.11382	-1.63326	high	high
TCGA-A8-A09M-01A	TCGA-A8-A09M	Primary Tumor	TCGA-BRCA	75	Female	0	1006	-0.708522	0.70813	2.12478	high	high
TCGA-D8-A1XU-01A	TCGA-D8-A1XU	Primary Tumor	TCGA-BRCA	56	Female	0	395	1.81591	-1.26353	-4.34298	high	low
TCGA-B6-A0RT-01A	TCGA-B6-A0RT	Primary Tumor	TCGA-BRCA	39	Female	0	2721	-0.262163	0.486058	1.23428	high	high
TCGA-AN-A0FJ-01A	TCGA-AN-A0FJ	Primary Tumor	TCGA-BRCA	59	Female	0	242	-0.876809	-0.854148	-0.831488	high	high
TCGA-BH-A0DK-01A	TCGA-BH-A0DK	Primary Tumor	TCGA-BRCA	49	Female	0	423	-0.125936	0.333782	0.793499	high	high
TCGA-B6-A0IJ-01A	TCGA-B6-A0IJ	Primary Tumor	TCGA-BRCA	42	Female	0	7106	-4.47571	1.11064	6.697	high	high
TCGA-LL-A7SZ-01A	TCGA-LL-A7SZ	Primary Tumor	TCGA-BRCA	49	Female	0	594	-7.57556	4.10109	15.7777	high	high
TCGA-E2-A1IK-01A	TCGA-E2-A1IK	Primary Tumor	TCGA-BRCA	71	Female	0	1800	-2.24865	0.0462617	2.34117	high	high
TCGA-LD-A74U-01A	TCGA-LD-A74U	Primary Tumor	TCGA-BRCA	79	Female	0	402	0.912144	0.420791	-0.0705624	high	high
TCGA-AR-A1AO-01A	TCGA-AR-A1AO	Primary Tumor	TCGA-BRCA	47	Female	0	2618	0.0476991	-0.0463321	-0.140363	high	high
TCGA-BH-A1ET-01A	TCGA-BH-A1ET	Primary Tumor	TCGA-BRCA	55	Female	1	2520	4.21954	-2.83098	-9.8815	low	low
TCGA-A2-A04V-01A	TCGA-A2-A04V	Primary Tumor	TCGA-BRCA	39	Female	1	1920	-0.229314	-0.0938902	0.0415339	high	high
TCGA-A7-A2KD-01A	TCGA-A7-A2KD	Primary Tumor	TCGA-BRCA	53	Female	0	679	0.661296	0.783768	0.90624	high	high
[truncated: 8,793 more rows]
